# Supplementary material for: A comparative epigenome analysis of gammaherpesviruses suggests cis-acting sequence features as critical mediators of rapid polycomb recruitment
Source: PLoS Pathog. 2019 Oct 31;15(10):e1007838. doi: 10.1371/journal.ppat.1007838 (PMC6932816; doi:10.1371/journal.ppat.1007838)
Supplement: S1 Dataset — This dataset contains all sequencing coverage tracks of MHV-68 and KSHV as presented in Figs 1, 2, 3, 5, 6, 7, 8 and 9, S1, S2 and S6 Figs. (XLSX) [file ppat.1007838.s011.xlsx]

## Sheet: ChIP MHV68
ChIP-seq coverage tracks:
ChIP-seq reads were mapped to the MHV-68 reference genome NC_001826. Coverage tracks were generated using IGV Tools with a bin size of 100bp. This data represents the basis for the calculation of correlation coefficients.
position NC_001826	MLE12 MHV-68Δ50 long-term + KSHV 5dpi #1 H3K27-me3	MLE12 MHV68Δ50 long-term + KSHV 5dpi #2 H3K27-me3	MLE12 MHV68Δ50 long-term + KSHV 5dpi #1 H3K4-me3	MLE12 MHV68Δ50 long-term + KSHV 5dpi #2 H3K4-me3	MLE12 MHV68Δ50 long-term + KSHV 5dpi #1 Input	MLE12 MHV68Δ50 long-term + KSHV 5dpi #2 Input	MLE12 MHV68Δ50 5dpi #1 H3K4-me3	MLE12 MHV68Δ50 5dpi #2 H3K4-me3	MLE12 MHV68Δ50 5dpi #1 Input	MLE12 MHV68Δ50 5dpi #2 Input	MLE12 MHV68Δ50 long-term #1 H3K27-me3	MLE12 MHV68Δ50 long-term #2 H3K27-me3	MLE12 MHV68Δ50 long-term #1 H3K4-me3	MLE12 MHV68Δ50 long-term #2 H3K4-me3	MLE12 MHV68Δ50 long-term #1 H3K9/K4-ac	MLE12 MHV68Δ50 long-term #2 H3K9/K4-ac	MLE12 MHV68Δ50 long-term #1 H3K9-me3	MLE12 MHV68Δ50 long-term #2 H3K9-me3	MLE12 MHV68Δ50 long-term IgG	MLE12 MHV68Δ50 long-term Input	MLE12 MHV68Δ50 long-term #3 H2AK119-ub	MLE12 MHV68Δ50 long-term #3 H3K36-me2	MLE12 MHV68Δ50 long-term #3 Input	MLE12 MHV-68Δ50-kLANA 5dpi H3K27-me3 low cell ChIP	MLE12 MHV-68Δ50-kLANA 5dpi Input low cell ChIP	MLE12 MHV-68Δ50 5dpi H3K27-me3 low cell ChIP	MLE12 MHV-68Δ50 5dpi Input low cell ChIP	mouse splenocyte pool #1 MHV-68H2BYFP 17d p.i. H3K27-me3	mouse splenocyte pool #1 MHV-68H2BYFP 17d p.i. Input	mouse splenocyte pool #2 MHV-68H2BYFP 17d p.i. H3K27-me3	mouse splenocyte pool #2 MHV-68H2BYFP 17d p.i. Input	S11E H3K27-me3	S11E H3K4-me3	S11E H3K9/K4-ac	S11E H3K9-me3	S11E IgG	S11E Input
1	0.19	0.16	0.34	0.02	0.5	0.21	1.48	0.52	0	0.67	1.87	3.71	1.71	2.27	1.38	2.62	11.38	11.12	0.41	0.23	19.27	61.76	2.92	1.29	0	0.57	0	0	0	0	0	0	22.48	6.44	6.58	1.47	3.89
101	1.29	1.4	0.91	3.61	4.87	1.81	3.72	1.51	2.41	1.54	12.98	14.71	11.69	14.67	5.8	6.64	58.39	59.02	1.59	0.78	21.22	120.53	8.08	0	0	0	0	0	0	0	0	0.11	2.59	2.48	0.42	0.85	2.11
201	0.67	3.48	2.73	0.37	2.85	2.44	1.65	1.1	1.9	0.79	15.41	14.17	11.03	14.24	6.14	7.53	56.43	51.87	2	2.84	16.36	160.03	18.69	0	0	0	0	0	0	1.48	0	0.39	2.54	1.58	0.7	1.11	0.76
301	1.35	0.96	1.56	0.4	4.54	1.11	4.96	1.37	1.8	1.93	18.12	12.06	6.81	13.25	5.99	6.44	50.04	53.77	2.54	4.58	13.08	197.98	24.64	0.69	0	0.62	0	0	0	0	0	1.56	4.04	0.5	0.3	1.07	3.08
401	0.81	1.5	2	3.19	3.42	1.78	4.21	0.8	3.11	2.07	15.06	12.05	9.84	14.02	8.17	6.86	59.01	56.23	4.09	3.96	21.13	242.62	21.8	2.28	0	3.4	0	0	0.36	0.36	0	0.94	2.55	0.9	0.84	0.29	1.06
501	0.31	2.43	3.55	1.61	2.05	1.15	3.22	0.95	1.99	0.6	17.7	15.43	9.01	11.83	6.46	9.53	60.35	57.55	1.87	2.23	30.13	257.28	16.09	3.45	0	4	0	0	0.39	0.77	0	0.95	3.57	7.85	1.12	0.83	0.85
601	0.66	0.65	0.85	1.39	2.65	1.75	3.06	1.17	1.2	1.49	17.31	13.38	5.48	6.98	5.7	7.05	52.64	46.36	2.54	1.89	39.37	247.83	14.45	2.81	0	3.67	0	0	0.73	0.37	0	0.89	2.23	6	0.69	0.51	1.79
701	2.7	0.55	1.06	1.02	0.2	3	4.72	1.48	1.16	1.97	10.71	8.11	4.39	9.78	5.36	8.6	47.23	46.31	1.62	1.88	37.79	245.66	15.28	1.47	0	1.14	0	0	0	0	0	0.66	1.24	4.09	1.49	0.37	3.17
801	1.02	1.52	1.12	2.38	3.98	3.35	4.18	3.23	1.58	0.9	13.27	10.94	7.5	8.3	4.14	7.66	51.85	46.09	2.08	5.43	39.82	265.58	19.9	0.3	0	0.92	0	0	0	0	0	0.27	2.76	3.67	2.19	1	3.18
901	1.34	0.85	1.59	1.57	1.94	4.5	5.23	1.6	3.17	1.45	16.6	12.46	6.92	9.21	9.98	6.3	45.77	42.75	4.35	2.8	43.49	271.51	24.17	0	0	0.84	0	0.69	0	0	0	0.23	2.46	7.03	0.91	0.34	2.91
1001	0.66	1.48	0.79	1.44	1.51	3.41	5.33	0.77	1.33	2.17	19.21	11.71	3.01	6.48	10.08	7.53	44.54	46.61	5.7	3.04	54.12	308.7	25.79	0	0	1	0.88	0.06	0	0	0	1	3.12	8.2	1.16	1.97	1.85
1101	1.25	1.19	1	2.14	3.12	1.99	7.77	1	1.61	1.37	18.86	13.69	5.29	8.17	10.09	8.54	50.91	41.61	7.03	1.83	55.1	304.77	17.81	0.8	0	0.91	2	0	0	0.68	0	0.24	0.92	9.1	1.1	1.09	2.1
1201	0.75	2.33	0.1	2.82	3.28	0.29	5.71	1	3.45	0.65	14.17	13.75	5.1	6.74	8.85	7.64	44.19	38.17	3.45	1.17	49.25	275.11	8	1	0	0	2	0.45	0	0.07	0	0.51	3.11	6.37	1.18	0.6	1.87
1301	1	0.24	1.06	1.16	1.71	4.77	3.58	0.6	0.67	2.38	13.68	11.23	5.64	9.02	7.35	10.59	39.58	35.24	4.28	1.42	29.13	263.11	7.08	0.95	0	0.37	0.61	0.29	0	0	0	0.25	2.22	1.79	1.18	0.71	2.88
1401	1.41	0.62	2.91	0.99	1.98	4.52	4.79	0.9	3.73	4.63	19.12	12.93	5.64	11.03	9.36	8.13	40.67	37.53	4.76	1.99	26.97	285.44	11.81	0	0	2	0	0	0	0.39	0	0.5	2.89	4.89	1.75	1.29	1.5
1501	1.09	1.18	2.08	1.66	3.74	1.75	1.85	1.01	2.29	1.88	18.58	15.75	7.52	8.79	9.89	6.6	43.05	40.86	4.24	3	21.41	287.85	15.03	0	0	2	0	0	0.16	0.36	0	0.69	2.45	2.22	0.89	1	0.66
1601	2.78	2.29	2.86	2.73	2.04	2.63	1.9	1.49	3.64	1.01	13.24	9.49	3.2	6.3	8.22	9.41	31.44	32.57	4.06	1.68	21.87	258.8	16.48	0.06	0	1.11	0	0	0.59	0	0	1.05	1.33	3.63	0	0	1.05
1701	1.85	2.42	0.5	0.85	3.93	0.84	2.81	2.35	1.96	0	15.77	10.28	5.33	3.36	8.69	10.31	35.09	30.75	2.39	1.25	20.66	234.43	16.89	1.77	0	0.28	0	2.04	1.07	1.38	0	0.51	1.92	2.95	2.01	0.73	1.23
1801	0.87	1.25	1.15	2.56	1.33	1.62	4.29	1.15	1.62	0.93	14.66	11.25	9.31	8.55	9.89	7.76	39.3	31.21	4.24	5.16	24.76	244.72	24.53	2	0	2.08	0	4.63	0.56	0.1	0	1.05	3.58	3.48	2.19	0.77	3.1
1901	0.6	0.79	1.84	2.49	1.34	2.21	4.69	1.02	2.85	1.57	11.91	11.65	11.03	8.02	10.69	15.44	34.93	36.56	2.29	5.12	32.23	263.68	23.14	1.67	0	3	0	3.64	1.29	2.29	0	0.71	2.68	4.02	1.44	0	3.16
2001	1.36	3.75	2.21	1.18	1.76	4.12	4.11	1.98	1.06	0.55	18.96	14.26	9.65	10.49	13.34	9.64	28.72	33.02	3.69	6.62	34.54	264.87	23.77	0	0	2.24	0	7.37	0.07	2.96	0	1.31	3.79	4.38	1.36	0.5	2.87
2101	0.95	1.46	1.4	2.02	2.63	1.54	1.03	1.07	2.26	2.69	14.17	14.69	5.36	6.75	12.38	14.44	29.19	25.73	4.17	4.06	31.15	243.94	28.47	0	0	0.61	0	7.08	0.74	3.36	0.06	0.18	2.75	1.43	0.66	0.03	2.78
2201	1.05	0.78	1.06	2.13	1.51	2.37	4.1	1.93	2.89	0.76	14.57	12.47	10.57	7.5	12.93	14.52	25.65	22.27	4.02	6.58	31.26	280.42	31.7	0.3	0.43	0	0	4.23	0.06	6.57	0.68	0.5	1.43	0.45	1.66	1.56	5.1
2301	1.04	0.22	0.91	2.42	3.62	3.26	1.66	0.5	1.82	2.11	15.66	11.2	5.74	9.67	7.3	13.5	26.84	24.75	5.92	3.4	39.59	311.24	23.5	1	1	0.59	0	6.78	1.95	4.77	0	0.34	4.6	1.22	2.18	1.91	2.94
2401	0	1.37	2.54	0.95	2.1	0.59	2.82	1.35	1.44	0.48	18.47	9.15	9.97	7.52	11.73	11.28	21.34	22.84	2.35	1.48	45.91	304.75	12.28	1	1	1	0.78	5.03	1.27	2.03	0	1.66	4.26	4.96	0.64	0	1.81
2501	0.4	1.05	1.59	1.51	3.22	1.96	3.43	1.23	2.01	1.91	14.85	9.65	5.08	7.56	14.15	9.11	23.46	22.43	4.49	1.84	35.15	283.06	9	0.54	0.31	1	1	5.25	0.55	4.15	0.1	0.5	0.49	4.55	0.55	0.87	0.9
2601	0.6	0.55	0.99	1.85	2.1	3.09	2.37	0.92	1.55	0	11.2	12.72	5.14	8.44	11.61	9.1	28.57	21.09	5.55	1.28	28	270.51	10.72	1	0	0.16	0.97	7.36	2.82	1.15	0.65	0.9	0	3.24	1.61	1.97	2.67
2701	1.85	2.53	1.05	0.14	1.56	1.46	2.48	0.77	0.65	0.52	10.46	11.57	5.52	6.85	8.53	8.08	21.71	26.29	5.02	2.27	31.5	240.14	14.46	1	0	1.71	0	1.28	1.82	1.12	0	0.1	1.88	2.21	0.2	0.23	1.34
2801	2.15	0	0.77	1.4	0.8	1.21	1.4	0.73	0.35	0.48	14.46	10.04	6.32	5.71	9.03	9.91	15.46	18.23	5.07	1.34	34.78	213.81	14.8	0.65	0	3.66	0	1.45	1.23	0.67	0	0	1.52	0.81	0.11	1.57	1.67
2901	0.25	1	1.77	1	3.2	0.87	2.94	1	1.11	1.22	12.33	10.51	6.1	9.14	11.28	10.8	20.83	20.12	1.98	5.55	44.69	236.66	26.12	0	0	5.78	0	5.58	0.51	3.54	0.75	0	3.19	1.46	1.71	1.32	2.95
3001	0.25	1.09	1.53	1.68	2.64	1.86	1.01	1	2.61	1.27	10.15	10.25	4.39	6.52	9.44	15.67	18.28	21.49	4.69	3.22	37.95	251.31	29.6	0	0	5	0	3.75	0.81	2.84	0	0.61	1.41	1.85	1.94	0.54	0.99
3101	1.16	2.08	2.68	0.99	3.35	1.44	1	0.5	2.29	1.8	12.12	11.03	5.43	6	7.89	16.12	16.97	11.89	2.44	4.01	26.57	248.5	30.25	0.09	0	2.41	0	5.01	1.57	0.72	0	0.39	1.92	2.75	2.2	0.5	2.28
3201	1.46	0.83	0.79	0.88	3.84	1.15	2.32	1.63	3.38	2.18	8.74	9.61	5.43	7.2	11.06	15.96	19.03	16.76	1.79	4.36	16.03	249.87	24.46	1	0	1.2	0	3.48	2.44	0.34	0.9	0.5	2.02	0.42	1.48	0.63	2.42
3301	2.32	1.91	1.73	2.32	1.81	3.47	2.53	0.93	2.38	2.47	10.75	7.46	7.02	5.66	14.01	17.1	11.89	14.78	2.2	4.17	28.35	248.96	19.95	1.79	0	1.28	0	1.6	1.19	1.2	0.6	0.5	1.85	0.97	0.92	0.89	2.72
3401	1.06	1.2	0.48	0.88	4.89	2.73	3.2	1.3	1.08	1.38	14.72	10.54	7.76	7.87	12.21	12.49	20.98	16.82	3.5	0.64	45.04	252.66	13.47	2.66	0	2	0	1.15	1.44	1.78	0	0.08	2.26	1.74	0.89	0.78	2.05
3501	1.21	0.39	0	2.25	2.42	1.86	3.42	0.64	1.02	1.74	15.71	11.42	5.63	6.65	10.74	12.53	21.75	19.83	4.73	3.48	54.66	280.46	16.21	2	0	1.33	0.27	1.45	0.23	0.75	0	0.68	2.62	1.87	2.08	0.83	1.9
3601	2.79	0.75	2.25	0.8	2.12	0.89	3.69	0.33	2.13	1.65	10.53	13.36	7.46	8.63	10.51	12.58	24.06	21.95	2.86	3.04	42.03	279.06	17.14	1.47	0	1.95	1	4.52	0.28	0.48	0	0.24	2.97	1.89	1.65	1.61	1.2
3701	0.89	1.03	1.74	1.62	1.59	2.59	1.84	0.58	1.53	1.19	15.01	11.14	5.15	3.66	11.28	13.25	20.08	22.45	1.84	3.59	30.43	236.35	18.22	1	0	2.42	1.74	1.96	1.22	3.43	1.36	0.5	2.05	5.97	2.51	0.5	3.15
3801	0.61	2.22	1.17	1.94	3.22	1.47	2.03	1.29	1.32	0.65	16.19	12.97	4.11	8.78	11.19	11.08	17.87	21.03	2.96	3.64	20.74	219.5	24.3	0.98	0	2.6	1.47	4.54	0.39	2.16	0.12	0.19	4.63	2.72	1.33	1.61	4.85
3901	0.2	0.69	1.21	2.24	2.85	2.47	5.62	1.38	0.73	2.42	9.88	12.24	5.1	8.87	9.18	13.64	23.09	19.25	2.64	3.01	20.82	243.66	25.18	0	0	1.27	1	4.72	1.05	2.51	1.75	0.75	1.83	5.12	0.18	1.15	3.14
4001	1.89	1.52	2.63	2.27	3.13	4.23	4.44	1.42	3.42	0.59	18.31	12.59	3.73	10.7	8.8	11.28	19.65	25.12	5.07	5.39	24.2	272.53	25.75	0	0	0.33	0.01	4.85	1.58	1.28	2.12	0.97	3.27	4.54	0.73	1	5.57
4101	0.91	2.56	1.65	1.66	2.04	2.24	4.12	1	3	1.29	16.67	15.11	6.63	8.93	13.66	13.67	26.07	24.45	2.67	3.8	28.73	248.16	18.02	0	0	0	0	2.2	1.27	3.44	1.16	0.59	8.1	3.46	2.69	0.84	4.19
4201	0	0.73	1.35	3.37	2.62	0.5	5.8	1.55	0	1.23	15.97	13.08	4.77	6.3	7.16	10.81	27.67	22.52	4.09	3.84	27.96	229.57	17.04	0	0	0	0	2.53	0.2	1.31	0.57	0	5.09	3.45	1.62	1.56	3.58
4301	0.09	0.95	1.89	1.02	1.55	1.29	6.03	1.65	1.33	1.19	15.9	10.95	4.43	8.58	11.6	9.8	27.7	25.44	1.97	3.39	34.76	259.48	19.2	0.17	0	0.45	0	3.1	0.74	1.79	0.97	1.1	6.6	5.68	1.63	0.64	3.38
4401	0.64	2.05	2.54	3.16	2.53	1.98	7.7	1.94	0.67	2.03	12.98	11.76	5.2	9.54	10.67	14.02	23.2	20.97	4.77	3.44	47.7	285.55	25.75	1.82	0	1	0	2.84	0	0	2.4	1	6.11	9.43	2.59	1.87	1.24
4501	1.26	1.01	1.72	1.16	2.1	0.97	8.77	2.1	0.66	1.7	15.52	12.99	7.86	6.16	8.07	10.05	23.85	22.63	5.11	4.15	42.86	261.24	20.86	2	0	1	0	2.13	1.23	4.75	1.48	0.4	5.18	9.04	0.7	0.68	2.88
4601	0.55	1.21	2.54	2.29	2.32	2.53	10.82	1.66	2.67	0.5	15.31	7.06	5.09	6.44	13.86	12.39	20.01	16.2	3.27	1.49	31.73	224.66	14.02	1.51	0	0.3	0	3.4	2.39	1.19	0.03	0	4.6	6.01	1.5	0.91	2.72
4701	1.96	1.11	1.65	2.66	1.34	4.78	12.38	3.25	1.66	0.83	12.82	12.72	3.75	8.58	10.85	14.22	19.07	14.9	3.39	1.34	28.82	235.3	11.87	0	0	0	0	2.7	3.36	0	1.93	0.8	5.97	0.19	0.36	1	3.66
4801	0.95	1.87	2.85	2.36	3.83	0.99	10.22	3.14	3.51	2.19	16.23	11.61	3.93	9.94	11.19	18.85	24.33	22.69	3.82	1.8	50.2	286.55	8.84	0	0.44	0	0	6.85	1.09	0.67	0.28	1.66	9.49	3.56	1.68	2.48	2.35
4901	1.05	2.18	2.12	1.57	1.45	2.19	12.62	2.06	1.7	1.99	10.91	12.63	5.04	7.22	9.96	20.78	26.49	18.88	3.68	1.1	73.34	320.6	4.87	0.35	1	0	0	3.44	4.2	0.68	0.63	0.54	5.54	9.91	0.91	0.6	2.77
5001	0.44	0.62	1.75	1.38	1.99	4.04	19	6.23	1.38	1.1	13.09	12.71	5.11	6.08	10.96	11.89	23.28	19.97	2.48	2.46	92.47	297.39	12.13	1	1	0	0	4.64	2.46	1.62	0.12	0.44	10.97	10.98	0.59	1.42	0.23
5101	1.67	1.05	2.36	0.5	1.12	1.23	16.89	4.46	2.18	1.92	15.64	12.38	5.27	5.3	10.4	14.02	23.97	18.15	2.24	1.03	94.93	264.02	20.04	1.53	0.31	0.34	0	4	1.84	0.19	0	0.56	13.68	11.39	0.89	0.17	0.5
5201	1.89	2.76	2.06	1.22	1.28	0.76	12.76	5.72	0.66	1.77	19.15	11.7	6.55	4.9	14.04	13.39	18.58	17.33	2.08	7.44	114.28	257.56	31.56	1.38	0.56	1	0	3.56	0.63	0.83	0	0.8	22.92	8.27	0.61	0.83	0.3
5301	0.98	1.63	1.83	1.26	3.02	2.8	9.9	4.63	0.58	2.64	16.84	9.44	5.13	5.4	12.2	16.31	17.02	22.78	3.9	2.57	95.84	252.47	24.32	1	1	1	0	3.25	0.57	0.48	0	0.2	28.12	6.19	0.66	0.18	2.2
5401	0.02	0.21	2.1	1.52	2.96	2.95	8.75	2.65	1.36	1.1	14.12	9.72	4.29	4.1	13.69	16.81	19.97	16.3	3.82	0.68	62.24	246.61	14.08	0.22	1	0.41	0	3.11	1.86	3.25	0	0.5	11.76	8.18	0.84	0.36	0.44
5501	2.25	0.61	2.83	1.7	2.75	3.07	5.89	1.46	2.94	2.3	9.04	9.07	6.85	8.62	13.97	20.45	22.97	17.23	3.99	3.07	34.36	242.67	12.76	0	0.18	0.35	0	6.17	2.08	2.23	0.54	0.49	5.14	2.94	0.11	0.96	2.25
5601	1.33	1.24	1.89	0.8	3.58	3.42	5.91	1.78	2.16	1.22	12.72	9.47	8.21	7.93	13.92	21.37	16.89	18.51	3.33	4.3	34.52	258.09	21.85	0	0	1	0	7.49	2.68	3.45	0.94	1.51	12.13	7.43	1.68	0.44	3.64
5701	1.92	0	2.17	0.58	1.97	1.8	3.71	2.45	0.66	2.39	13.3	11.81	6.71	7.5	16.94	27.93	17.99	19.21	4.53	2.23	47.96	273.89	24.96	0	0	1	0	3.28	1.03	2.6	0	0.5	7.11	13.48	1.98	1.56	2.63
5801	1.31	1.99	1.97	2.92	1.28	3.9	3.6	1.29	1.36	1.36	16.23	10.84	8.87	7.23	16.68	30.62	18.01	11.87	3.27	3.65	50.24	239.03	19.24	0	0	0.4	0	4.37	1.85	2.88	0.75	0.5	4.13	6.91	1.12	0	2.92
5901	0.19	2.69	1.23	1.66	1.15	1.96	2.46	0.48	0.39	0.69	9.81	10.95	8.03	9.58	21.19	24.75	11.03	17.23	4.39	2.74	40.13	162.94	13.64	0	0	0.9	0	7.5	1.52	4.1	0.71	0.5	3.71	1.35	0.64	0	0.51
6001	0.56	0.73	2.48	1.97	2.61	2.12	2.72	1.07	2.32	1.01	8.21	13.74	9.54	7.67	18.94	26.1	11.41	10.06	5.07	5.15	27.3	156.36	16.68	0.43	0	2	0.62	2.61	1.03	4.17	0.79	1.33	1.73	4.33	0.47	0.97	2.2
6101	1.44	0.45	3.94	2.08	5.17	1.25	4.17	1.4	2.36	1.31	11.68	10.69	7.59	8.01	22.33	21.34	13.59	11.2	4.4	3.05	39.39	217.41	20.12	1	0	2	1	3.16	2.01	2.28	0.65	0.58	1.49	5.07	1.45	0.86	2.63
6201	2.4	1.2	1.82	2.29	1.97	1.51	3.77	1.96	2.26	1.18	13.93	8.14	12.43	14.41	21.75	27.14	11.79	9.64	5.12	2.48	65.53	230.23	22.37	1	0	0.58	1.31	4.95	1.66	1.9	0.38	1.06	0.85	2.79	1.54	1.24	2.24
6301	1.1	1.44	3.23	1.87	3.96	3.18	4.65	1.37	1.69	2.3	11.6	8.75	14.37	15.8	23.93	28.37	9.08	10.66	5.43	2.95	70.78	198.46	18.46	2.01	0	0	1.13	8.66	0.79	5.52	1.02	1.53	1.16	2.56	1.57	2.21	2.71
6401	0.18	1.31	2.98	4.78	3	1.64	3.01	1.7	2.72	1.26	8.61	7.77	12.42	19.2	20.94	27.16	9.22	10.56	6.65	3.07	64.32	182.21	13.14	2	0	0	1.46	4.99	0.74	5.87	0.2	0	0	2.35	0.44	1.72	2.5
6501	0.32	0.29	2.06	2.53	5.21	1.6	3.33	0.79	1.19	1.44	10.84	7.45	15.58	22.47	29.53	31.23	10.72	9.43	3.31	2.33	46.54	168.13	10.94	1.81	0	0.85	1.44	5.58	1.26	5.15	2.87	0.49	0.22	4.99	0.61	0.16	1.83
6601	0	1.67	1.05	4.37	2.83	1.48	2.55	1.5	3.23	2.05	13.26	8.1	18.09	21.62	26.67	31.69	7.1	8.11	3.12	1.2	31.92	147.34	10.21	0	0	1.5	1	6.46	4.78	6.7	0.86	0.85	0.99	4.4	1.39	0.37	1.58
6701	0	1.23	1.29	2.96	1.91	4.27	3.48	1.7	2.74	1.45	6.98	8.13	19.22	19.47	29.76	36.26	4.49	6.93	2.09	3.51	29.41	127.22	14.14	1.06	0	1.89	0.29	5.51	1.73	3.18	0.31	1.72	0.55	0.92	2.5	1.74	3.68
6801	0.4	1	2.7	6.26	1.47	5.57	1.43	0.04	4.05	1.84	6.35	6.43	20.61	24.08	26.53	38.89	4.92	4.27	2.99	3.54	33.32	118.04	22	3	0	1	0	3.61	0.48	2.57	1.18	1.18	0.24	2.3	0.5	0.73	1.74
6901	0.1	0.43	4.55	5.54	3.78	0.72	2.51	1.82	2.89	2.28	8.95	6.11	19.83	26.73	26.45	38.02	4.79	9.54	3.2	1.72	40.58	102.31	25.68	3	0	0.24	0.74	4.84	1.39	2.22	0	0.76	0.5	1.7	0.89	1	2.09
7001	1.62	2.01	3.01	4.7	2.92	1.59	3.43	1.87	3.93	1.63	7.75	6.47	20.02	26.86	29.62	30.73	7.57	5.16	1.52	3.26	36.42	90.07	14.59	1.19	0	0	1.39	7.42	1.38	3.6	0	0.5	0	2.72	1.04	0.5	2.43
7101	0.91	0.56	7.18	4.77	4.24	1.41	6.13	2.1	2.29	0.95	7.76	7.34	16.58	34.09	26.77	37.84	5.53	8.24	2.85	2.17	31.21	87.82	7.9	0	0	0	2	4.61	1	1.77	1.5	1.78	2.31	4.78	0.31	1.93	4.45
7201	2.2	0.25	4.34	6.27	2.76	2.08	3.65	1.11	1.46	1.65	9.53	11.62	29.73	40.95	32.18	33.18	7.02	4.62	3.09	2.84	26.87	93.3	11.49	0	0	0	1.01	5.17	1.52	1.45	0	0.98	0.69	2.89	1.26	0.57	1.34
7301	0.99	0.25	4.97	4.56	2.34	2.62	4.27	1.73	0.47	1.35	9.14	9.39	28.39	37.03	28.23	35.44	7.21	8.26	2.96	2.99	35.51	98.44	15.05	0.28	0	0	0.35	3.43	2.73	1.07	0.78	0.24	0	1.11	0.33	0.1	1.4
7401	0.79	0.8	5.4	3.37	2.89	4.06	4.71	2.59	3.18	2.3	6.77	6.88	27.79	31.55	19.91	28.74	5.96	6.87	3.98	1.47	33.46	100.31	18.56	1	0	0	0	3.38	1.34	2.08	0.72	0	0.86	1.65	0.86	0.4	3.49
7501	2.49	0.46	2.78	6.39	5.92	2.81	7.17	3.14	4.3	1.58	6.39	5.72	21.11	30.79	22.47	25.18	3.83	4.32	3.95	2.71	31.58	90.14	21.4	1	0	0	0	1.25	0.34	2.18	0.75	1.2	1.71	1.85	1.81	0.27	5.32
7601	0.5	0.24	4.08	4.39	1.5	1.79	6.04	2.83	2.16	2.74	11.12	6.57	21.35	26.14	17.18	33.65	9.49	8.09	2.85	4.96	23.48	111.12	26.41	0.47	0	0	0	1.74	0	1.56	1.09	0.61	0.81	0	0.33	1.53	1.84
7701	0.43	0.21	5.24	4.06	5.9	1.62	5.91	2.59	0.89	1.68	8.29	7.1	16.92	23.54	23.53	37.88	6.29	8.82	3.28	4.89	24.12	148.56	27.34	0	0	0.26	0	2.65	0.04	2.5	0.4	2.1	0.83	0.03	1.08	0.83	4.04
7801	0.57	0.29	2.36	4.06	3.7	1.53	3.45	1.95	0	0.75	11.27	9.67	19.27	17.8	26.75	34.47	9.49	8.34	6.07	7.25	31.51	216.95	40.48	0.89	0	1	0	4.3	2.79	7.8	0.62	0.96	0.99	2.23	1.87	0.84	3.82
7901	1.07	0.87	1.29	5.37	3.11	1.54	3.3	1.81	1.02	0.75	15.34	7.21	15.1	14.88	25.69	34	5.46	11.15	2.81	2.49	36.13	237.71	41.27	1	0	1	0	2.27	1.23	5.2	0.68	0.26	0.4	3.22	0.22	3.15	3.89
8001	1.43	1.63	1.52	1.96	3.4	3.15	6.85	0.59	3.31	0.82	12.86	9.7	14.8	11.39	22.82	33.52	7.67	10.09	3.45	3.49	34.44	226.12	29.68	0.85	0	0.49	0	3.36	1.58	2.89	1.82	0.87	1.38	2.21	0	1.3	4.27
8101	0.2	0.85	1.47	2.23	3.8	2.28	3.73	2.46	1.93	1.38	10.71	10.14	7.83	10.04	25.71	27.79	10.9	9.58	1.62	2.45	30.07	189.59	22.98	0	0	0.07	0	2.41	0.39	7.02	1.64	0	1.02	2.07	0.79	0.95	2.85
8201	1.94	2.56	1.5	1.12	4.98	2.02	6.18	1.41	2.26	1.34	13.08	7.32	7.38	11	17.54	24.28	10.73	12.29	2.26	5.63	35.4	208.5	24.04	0	0	1	0.61	6.69	1.59	2.84	1.2	0.13	1.33	0.5	1.06	1.2	4.44
8301	1.43	2.57	1.14	2.23	2.27	1.94	6.72	4.58	4.28	1.3	18.12	15.51	5.43	9.44	19.23	18.29	13.27	13.23	0.85	7.54	43.04	241.38	27.68	0	0.34	1	2	6.15	1.93	1.98	0.75	1.34	0.67	0.31	1.09	1.66	3.38
8401	1.06	0.61	4.84	1.59	3.03	2.51	14.13	3.99	2.26	3.1	10.94	10.06	7.22	7.58	12.34	20.79	12.34	12.38	1.61	3	40.14	236.87	28.18	0.05	1.73	0.73	2	11.85	0.84	2.64	0	0.81	1.08	0.43	2.68	0.63	3.72
8501	1.13	1.41	2.16	1.95	1.87	1.27	14.02	6.53	2.04	0.65	9.18	10.19	8.45	7.72	9.8	17.31	12.78	14.49	1.64	3.09	39.41	236.59	27.81	1	2	1	0.87	7.45	1.1	1.46	1.1	0.62	0.92	0.86	1.07	0.14	0.98
8601	1.74	0	3.35	0.34	3.66	1.78	22.02	9.99	3.47	2.5	13.29	10.19	8.26	7.17	15.65	16.27	16.85	13.1	3.45	4.14	36.03	235.08	21.61	1	1.41	1.9	0	10.38	1.41	5.21	0.95	0.1	1.01	0.99	2.31	0.5	2.29
8701	1.2	1.22	0.52	1.83	1.44	0.57	21.55	7.83	3.84	1.42	15.17	12.06	7.46	8.05	13.84	12.89	15.69	18.8	2.32	4.86	40.79	222.92	20	0.7	0.02	2.69	0	7.28	2.96	5.69	0.93	0.5	0.49	0.81	0.5	0.86	3.58
8801	1.3	2.28	1.67	0.61	1.64	4.53	18.68	5.07	6.61	1.68	12.51	9.73	6.51	8.47	10.77	11.07	15.55	13.41	3.81	2.13	39.85	220.08	18.3	0	0	2.05	0	7.89	1.78	3.85	0	0	0	1.34	0.5	0.53	2.31
8901	0.3	0.4	0.64	0.81	1.29	2.57	15.68	3.64	4.35	2.95	12.47	9.21	7.27	5.09	10.19	15.66	16.91	14	2.67	4.21	40.53	219.23	20.08	0	0	1.7	0.9	10.39	1.08	2.57	1.72	0.35	1.01	0.9	0.5	1.13	2.75
9001	2.2	1.94	1.94	1.6	1.21	1.83	10.85	3.14	3.42	2.25	13.62	13.5	5.32	9.61	10.02	16.15	17.63	14.12	2.69	4.57	36.17	194.38	24.14	0	0	2.68	1	6.48	1.9	1.68	1.67	0.15	0.99	0.6	2	0.78	4.21
9101	0.51	2.16	2.24	3.28	0.23	1.96	8.3	4.55	2.66	0.11	14.68	10.81	5.11	6.32	10.25	10.61	14.71	14.41	2.44	3.37	32.24	187.99	21.03	0	0	3.38	0.83	5.25	2.66	2.89	1.03	1.43	0	0.5	1.5	1.42	1.26
9201	1.26	1.01	1.3	0.2	2.87	2.86	6.58	1.92	2.93	1.91	11.54	13.26	5.43	4.81	9.99	12.98	13.92	15.82	2.35	1.72	21.15	224.63	15.09	0.92	0	4.68	0	5.38	2.29	2.79	1.08	0.57	0	0.91	0	0.28	1.85
9301	1.15	1.49	1.71	1.29	2.14	2.71	7.96	3.36	3.29	3.33	12.67	12.79	5.75	8.57	11.79	10.25	17.44	15.76	3.31	3.12	20.5	248.22	19.62	1	0	4.78	0	5.39	3.62	2.72	0.42	0.5	0.04	0.09	1.04	0.39	1.59
9401	2.12	0.56	1.52	1.21	1.92	2.13	9.77	2.97	2.94	2.62	10.01	10.4	8.51	8.72	12.62	13.63	17.29	16.98	3.05	1.77	16.44	248.7	18.46	0.83	0	7.78	0	7.48	1.81	1.52	0	0.28	0.71	0.48	2.91	1.73	3.42
9501	2.3	2.06	2.34	1.71	3.88	2.89	11.89	2.66	4.59	2.85	13.25	13.64	6.68	12.01	13.08	17.19	21.26	14.58	4.21	3.27	17.98	220.56	11.08	0	0	9.84	0	8.44	1.17	3.91	0.27	0.87	0.25	0.81	2.36	0.88	2.14
9601	0.66	1.39	2.55	1.95	1.47	3.12	13.19	4.79	5.73	2.86	11.99	17.86	6.19	7.24	8.79	17.26	16.7	14.35	4.23	2.48	19.77	197.51	11.88	0	0	8.56	0	6.66	2.7	3.82	0.48	0.88	0	0.21	1.69	0.5	1.31
9701	1.14	0.99	1.07	1.55	3.5	3.33	11.68	2.75	3.75	3.05	8.24	11.18	5.18	8.33	9.6	12.51	14.73	13.91	3.14	2.33	19.22	170.45	16.94	0	0	3.4	0	0.54	1.51	5.61	0	1.97	1.5	0	0.33	0	2.54
9801	1.99	1.72	3.8	0.92	3.74	2.93	12.01	5.93	4.81	2.04	14.29	13.06	5.58	9.09	7.84	13.45	13.26	12.81	2.13	6.87	26.19	198.99	22.86	0	0	0.73	0.67	3.58	1.03	4.52	1.33	0.5	0.55	0.73	1.47	0	2.71
9901	0.87	0.61	1.95	2.79	4.16	1.97	15.23	3.89	3.11	4.77	16.78	10.71	6.98	6.52	13.1	13.33	12.73	12.68	1.29	5.82	32.5	220.93	29.98	0.32	0	1	1	2.86	1.12	2.65	0.17	1.19	0.94	3.28	1.1	1.68	2.2
10001	0.59	0.17	2.7	1.81	4.32	2.07	13.92	5.28	2.17	1.8	17.07	13.49	6.88	5.3	10.79	15.32	10.27	10.12	4.83	1.88	36.04	225.61	27.61	2.13	0	1	1.96	2.85	2.08	2.43	0	1.09	1.03	3.69	2.1	2.17	1.84
10101	0.91	0.5	2.19	2.45	4.91	2.31	14.8	1.59	2.63	4.01	11.33	11.14	8.84	12.63	16.7	16.42	5.81	10.56	3.36	3.45	23.74	218.4	18.22	3	0	0.45	1.08	2.56	0.98	2.13	0	0.72	0.98	0.8	0.96	1.15	2.74
10201	1.98	1	2.46	2.18	5.91	3.22	13.45	3.12	5.9	4.51	13.25	8.8	5.67	9.36	12.19	24.77	11.65	8.77	4.26	2.34	16.37	208.1	12.56	2.38	0	0.4	0.79	5.45	2.83	2.91	0.75	2	0.5	0.77	1.1	0.76	1.51
10301	0.91	3	3.95	5.13	2.71	2.41	16.61	1.85	3.54	2.75	11.23	9.84	5.94	7.29	12.15	22.22	9.39	10.23	2.85	1.17	25.48	209.73	13.35	0.7	0	1.44	0.01	7.04	0.95	5.21	0	0.5	1	1.95	1.25	0.24	1.74
10401	0.61	1	6.51	8.32	3.81	3.59	14.52	4.76	2.81	1.81	15.03	9.67	7.33	15.05	18.49	26.59	8.19	11.06	3.28	1.45	41.09	225.93	10.83	1	0	2	1	4.34	0.83	5.17	0	0.75	0.25	4.93	0.19	0.44	1.94
10501	2.3	1.08	9.84	8.87	2.49	2.03	17.52	5.44	1.18	2.23	15.91	11.92	10.75	17.48	29.39	30.73	11.22	8.65	3.32	4.15	48.04	218.06	15.19	1.09	0.38	2.46	1	6.38	1.75	2.96	1.08	0.26	1.12	6.54	1.45	0.06	1.8
10601	0.7	0.92	11.05	10.31	1.44	2.86	18.13	5.78	2.41	2.46	14.42	17.03	22.39	25.12	33.16	34.95	9.7	6.28	1.27	4.95	41.85	187.73	25.31	1.44	1	2.44	0.74	7.74	0.96	1.96	0.41	0.49	1.13	4.68	1.3	0.58	2.76
10701	0	0.64	14.37	18.53	2.24	3.03	23.66	4.15	2.17	1.99	12.08	8.65	31.11	43.16	30.68	33.43	9.53	7.05	2.15	3.83	32.59	159.16	27.6	1	1	2.75	0	7.08	3.07	5.38	0	0.86	1.79	4.77	1.25	1.08	1.77
10801	0.35	1.67	24.5	30.1	2.09	2.08	28.69	13.05	3.26	2.78	11.68	9.67	49.61	65.44	34.71	41.85	9.09	5.9	2.07	3.54	32.77	143.79	21.88	0.65	0.37	1.62	0	2.36	0.51	3.09	1.4	1.02	1.47	4.92	1.11	1.27	3.12
10901	0.15	0.78	21.26	38.34	0.67	1.66	27.27	12.81	4.91	0.23	10.67	5.8	55.11	70.21	30.79	37.8	5.37	4.91	1.85	3.43	31.09	109.49	19.58	0	0	1.24	0	3.76	0.95	3.89	1.19	0.62	2.59	4.92	1.02	2.52	2.78
11001	1.22	1.52	18.26	23.43	2.86	1.89	29.33	9.05	5.86	2.49	8.39	5.09	48.9	60.38	28.38	36.59	4.49	5.99	1.63	2.65	21.29	106.27	19.46	0.81	0	3.83	0	3.53	3.47	5.48	0.41	0	1.65	2.92	0.37	1.05	3
11101	1.09	0.89	16.41	17.67	2.14	3.25	26.92	5.3	2.24	2.57	7.07	10.32	36.63	53.29	34.38	40.46	6.77	6.98	3.36	2.68	11.51	127.83	16.2	1	0	5.33	0	7.65	2.73	5.87	1.41	1	1.58	2.13	1.5	1.72	1.78
11201	2.27	1.61	11.02	11.52	2.43	4.06	16.51	3.69	1.49	3.26	9.77	10.72	27.41	43.04	33.64	41.42	10.26	5.9	1.2	2.31	9.29	168.57	11.74	0.94	0	5.52	0	7	1.79	2.83	2.02	0.5	0.92	1.45	0.93	0.28	2.05
11301	1.96	0.39	3.64	5.54	3.07	1.72	13.18	3.63	4.28	3.28	10.08	10.97	20.83	32.78	32.82	37.16	7.35	7.65	2.23	1.05	8.7	199.52	12.6	0.88	0	3	1.79	7.03	0.5	4.13	0.31	0	0.5	2.87	0.07	0.39	2.12
11401	1.15	1.72	3.93	3.41	2.57	1.35	8.87	2.53	3.62	2.89	11.25	8.94	17.86	19.86	31.67	31.69	8.25	9.85	3.28	0.88	18.83	220.37	18.18	1	0	0.9	3	2.67	1.38	5.62	0.44	0	0	0.58	0.22	0.49	1.42
11501	0.31	1.51	4.98	0.97	2.31	1.07	6.17	2.48	5.22	4.6	12.43	12.98	6.58	14.78	29.77	31.13	6.52	6.93	6.78	3.15	30.43	224.94	21.64	0.87	0	0.96	2.96	5.47	0.11	5.11	1.01	0.5	1.1	2.81	0.78	0.18	1.74
11601	2	0.77	6.26	0.85	2.63	1.75	3.54	1.87	3.95	4.41	10.31	11.28	8.36	7.55	20.53	18.86	8.16	7.15	3.06	5.51	29.02	224.57	24.14	0	0	1.64	0.49	4.99	1.82	4.95	0.76	0.5	1.02	1.76	1.04	0.49	2.7
11701	0	1.78	3.81	3.16	1.23	1.33	4.04	0.55	4.59	3.49	13.32	13.82	6.27	9.08	15.67	25.27	11.1	4.27	3.34	4.99	24.03	238	25.18	0	0	2.79	0	6.25	2.57	2.21	0.65	0.94	0.69	0.47	1.6	0.71	2.29
11801	0.55	1.22	3.23	0.99	2.96	2.26	3.92	1.47	4.21	1.15	15.21	15.06	6.29	13.04	13.57	20.5	11.07	9.01	3.81	3	46.3	242.66	30.01	0	0	3.57	0	4.79	1.26	5.07	0.89	0.62	0.63	1.49	2.11	1.41	1.12
11901	1.69	0.5	3.15	0.5	5.2	1.16	3.1	1.76	3.17	2.52	19.45	14.74	7.5	11.6	16.04	18.32	13.62	9.13	4.01	3.04	64.23	238.88	28.12	0.9	0	3.86	0.08	6.38	0.46	5.73	0.46	1.69	1.7	3.14	3.62	0.83	3.04
12001	0.26	0	1.85	1	2.87	3.68	4.43	2.72	3.21	4.93	17.83	14.56	4.2	8.04	13.38	23.72	7.1	6.97	1.73	5.46	66.69	228.3	27.83	1.19	0	3.83	1	9.56	0.59	6.58	2.51	2.1	1.2	3.11	1.54	1	3.34
12101	0.36	2.64	2.56	1.96	1.69	2.32	5.67	1.17	3.84	2.41	13.86	8.26	6.47	8.55	14.86	19.6	7.91	6.39	2.65	4.25	64.24	217.98	28.13	3.66	0	2.48	1.81	5.41	2.33	7.07	4.05	4	1.6	4.71	1.27	1.09	4.13
12201	0.15	0.36	2.92	1.8	2.42	1.83	3.6	1.33	2.09	1.65	14.85	7.85	6.83	8.3	11.82	18.94	8.27	8.41	3.59	4.74	59.38	217.26	28.13	3	0	1.91	1.65	6.04	1.22	7.26	1.95	1.15	1.06	0.7	1.92	2.04	3.17
12301	0.72	1.04	2.65	2.08	1.12	2.35	2.74	1.82	4.5	1.96	15.55	11.08	6.62	6.21	9.68	13.06	10.16	8.19	2.76	4.15	55.18	224.82	27.2	2.24	0	2.6	2.83	4.8	2.41	8.29	1.87	0.3	0.51	3.24	1.29	0.87	2.69
12401	0.77	2.83	3.37	0.66	3.81	1.82	4.16	1.35	3.5	2.55	14.98	14.48	4.9	8.56	12.52	18.45	10.84	7.83	2.15	2.38	71.99	255.01	26.57	0	0	6.14	2	9.99	1.54	7.45	0.76	0.7	0.99	3.57	0.82	0.5	1.16
12501	0	2.12	0.67	2.29	2.23	1.17	2.86	2.69	4.3	1.93	14.93	12.28	6.54	6.42	11.37	14.46	9.05	7.96	1.98	1.77	78.52	281.73	18.69	0	0	7.9	1.6	4.79	0.66	4.61	3.18	0.66	2.72	3.71	0.86	0	2.88
12601	0.41	0.89	3.61	0.81	2.91	1.15	4.91	1.14	3.38	1.33	13.41	15.29	5.72	9.02	14.09	17.53	8.83	9.96	3.33	2.86	65.42	269.55	11.68	0	0	5.55	0	5.76	2.64	5.26	4.34	0.93	0.78	2.98	2.43	0.45	1.58
12701	1.95	0.56	1.93	1.71	6.47	2.59	3.44	0.19	1.69	3.08	11.11	14.84	6.7	9.01	15.51	18.4	8.57	7.1	4.99	1.94	36.53	205.64	9.76	0.15	0	2.42	0	6.09	1.18	7.74	1.33	1.41	0.44	1.56	1.15	1.42	1.88
12801	0.14	0.56	1.85	0.57	2.6	1.53	2.11	0.86	2.95	1.85	8.52	8.34	6.33	3.34	16.41	17.49	9.5	6.73	2.76	1.64	27.36	160.08	12.16	1	0	3.95	0	5.5	0.35	3.51	1.6	0.59	0.82	0.66	0.35	0.39	2.19
12901	0	1	1.42	0.12	3.71	2.69	3.77	1.14	1.24	2.15	14.34	8.26	9.95	8.98	12.32	15.21	9.12	10.11	3.88	1.71	23.08	184.73	13.31	1	0.05	4.97	0	6.14	2.41	9.82	1.9	0.91	0.58	1.16	1.34	0.68	3.24
13001	1.75	0.5	1.24	1.68	2.17	2.54	6.9	2.69	1.14	2.42	17.81	9.35	9.19	8.73	16.57	18.5	10.09	9.21	5.04	1.99	22.26	252.85	9.33	0.6	1.65	4.59	0.36	4.47	4.76	9.59	0.61	1	0.66	1	1.89	1.32	2.64
13101	0.97	0.54	1.43	1.82	1.19	3.41	6.94	1.94	4.42	3.87	13.01	16.46	9.71	7.15	17.63	23.52	7.84	12.04	3.3	2	31.75	292.05	8.92	0	2	2.99	1	5.1	2.39	6.31	0	0.57	0	0.69	1.58	2.17	2.17
13201	3.02	2.91	0.5	1.82	2.26	3.06	4.57	2.28	4.14	1.57	11.21	11.65	4.93	10.47	19.73	25.54	13.5	10.49	2.61	1.87	36.74	261.84	12.44	0	1.7	3.18	1	2.5	1.23	4.34	0.25	0.97	0.77	3.86	1.25	0.38	2.31
13301	2.23	1.59	2.21	1.53	3.74	3.79	7.32	2.73	2.58	1.97	16.36	9.74	9.41	11.95	23.85	31.78	8.84	7.87	1.34	1.13	33.87	220.31	15.51	0.96	0.09	3.47	1.18	2.06	0.09	3.07	1.5	1.52	0.73	2.25	1.35	0.51	3.92
13401	0.03	3.52	2.76	0.65	4.84	1.6	6.4	1.67	2.18	3.65	11.41	10.93	12.05	11.27	20.99	24.4	8.35	12.16	2.04	2.18	27.59	188.67	15.36	1.24	0	4.01	2	3.03	1.26	8.78	2.04	0.67	0.81	3.63	2.05	0.18	2.27
13501	0.93	0.94	3.03	0.15	2.38	2.44	4.16	2.49	3.48	5.22	8.5	8.18	7.85	10.21	18.13	21.37	8.74	8.71	3.57	2.67	22.82	130.77	9.98	1.79	0	2.8	1.95	8.51	0.98	4.2	1.44	1.05	1.97	1.95	1	0.5	5.3
13601	1.55	1.5	1	2.94	2.02	4.01	5.85	3.8	4.53	5.53	4.36	5.06	4.2	7.33	5.34	13.58	2.6	3.72	3.34	1.15	27.28	86.33	5	1.93	0	2.18	1.58	2.25	1.3	1.5	0	0.79	0.72	1.06	1.76	0.5	1.85
13701	1.29	1	2.86	2.92	2.52	1.8	8.78	3.94	4.2	4.64	9.09	3.43	4.65	8.89	9.18	13.32	3.55	4.56	1.3	1.07	39.76	114.2	6.14	1.51	0	2.6	1	8.9	0.94	5.18	1.18	1.25	1.34	0.47	1.48	0.89	0.61
13801	0.23	0.39	2.88	1.49	2.12	2.19	5.33	2.62	5.11	3.13	12.46	8.8	5.85	11.67	19.58	22.03	10.29	6.59	1.26	0.93	38.5	152.3	9.52	0.82	0	3.8	0.9	5.4	1.45	4.13	1.02	0.25	0.55	1.83	1.8	1.88	1.14
13901	0	0.61	3.05	1.39	2.71	4.03	3.03	3.15	3.66	3.07	7.17	13.72	7.22	11.18	20.7	24.83	9.39	4.04	3.35	3.43	39.84	170.42	14.75	0.07	0	4.11	0	9.47	0.04	4.08	0.79	2.75	0.11	0.26	2.09	1.23	3.02
14001	0.07	1.69	4.53	1.45	1.82	1.9	3.83	1	3.84	2.41	11.73	10.47	6.66	10.84	16.66	21.01	6.26	6.72	3.96	1.38	42.07	192.4	13.5	1	0	5.75	0	8.35	0.33	4.49	0	1.65	1	0.02	1.32	0	3.25
14101	1.95	1.31	0.99	0.45	1.86	1.91	2.37	0	2.97	1.42	12.48	9.67	6.99	4.93	19.28	28.41	10.36	9.91	2.04	2.9	44.01	216.75	15.09	1	0	5	0	10.56	0.42	4.24	0	0.53	0.5	0.48	1.33	0.63	2.26
14201	1.73	1.19	0.96	0.21	3.52	3.73	3.04	0.25	2.62	3.05	10.78	7.92	6.68	8.76	15.6	19.93	5.84	7	1.06	2.78	38.22	209.21	23.09	2.01	1.28	3.4	0	7.6	0.69	1.33	0	1.24	0.5	0	0.8	0.63	2.82
14301	0.25	1.81	1.92	1	2.69	2.49	3.56	0.97	1.63	2.46	12.41	7.82	6.65	4.69	12.96	21.78	5.8	8.13	3.24	3.01	32.57	206.26	31.84	2	2.69	4.38	0	8.15	1.26	3.27	0.35	2.16	0.7	0	0.64	1.04	1.82
14401	1.89	1.5	1.31	0.43	3.43	2.37	2.14	1.45	0.36	0.95	11.31	9.14	6.45	6.59	17.02	25.66	6.43	5.59	4.31	3.8	30.74	213.41	22.25	1.84	3.83	6.78	0.87	9.76	1.58	4.43	1.76	0.6	0.8	0	2.52	1.56	3.68
14501	1.74	0.5	0.73	1.07	2.45	2.48	2.12	1.25	2.9	1.31	12.38	11.82	7.67	5.24	12.88	21.95	8.55	6.08	3.1	3.33	25.54	208.46	14.06	0.3	2.38	5.51	1	3.37	0.88	3.48	1.28	0.6	0.87	0.36	0.3	1.32	3.78
14601	1.38	1	3.6	1.39	3.02	4.84	3.19	1.84	6.32	3.98	12.13	9.54	5.61	6.2	14.38	22.66	7.98	5.6	4.1	3.62	40.79	207.52	17.39	0.85	0.78	1.73	0.87	2.93	0	2.53	0.61	0.8	0.25	0.68	1.1	0.43	2.32
14701	0.79	0.5	1.4	1.11	2.49	2.14	4.19	1.05	4.05	1.85	14.19	13.88	5.56	7.6	18.02	22.27	8.94	5.22	2.93	2.27	40.48	208.68	19.3	1	0	0	1.11	2.51	1.63	4.25	0.47	0.92	1.26	0.96	2.18	0.89	4.08
14801	1.91	1.36	2.94	0.85	2.09	1.55	3.42	0.69	3.28	3.5	11.53	15.9	5.32	6.11	10.46	20.55	7.59	9.5	3.03	4.76	37.65	192.61	18.74	0.9	0	1.61	2	5.35	2.11	7.92	0	0.68	2.02	0.6	1.44	0.5	2.94
14901	0.84	3.89	2.9	1.15	3.52	2.59	1.92	0.97	4.21	1.04	16.29	10.17	8.54	8.01	8.99	17.56	9.43	6.92	3.91	1.47	27.1	193.48	15.9	0	0.04	2.41	1.85	8.87	2.5	6.22	0	0.47	1.52	1.11	0.28	0.57	1.39
15001	1.93	2.93	1.81	0.81	1.43	2.3	1.86	0.53	2.38	2.25	15.73	15.82	5.84	5.47	11.35	19.87	9.61	6.59	2.53	3.09	22.58	206.63	16.19	0	1	2.83	2.36	7.01	1.58	8.25	1.47	0.03	0.58	1.07	0.5	0.43	2.82
15101	2.58	2.07	1.33	0.34	1	2.24	2.17	2.24	2.36	3.8	21.34	12.39	9.09	6.91	17.77	18.24	5.36	7.02	1.86	2.66	22.06	237.36	18.93	0	1	2.2	2	5.83	0.59	8.01	2.29	0	0.5	1	1.12	0.98	3.47
15201	1.79	1.25	1.89	1.85	0.94	1.83	2.2	0.26	2.18	4.74	17.55	8.76	5.45	6.62	17.41	15.31	11.53	6.88	2.43	2.12	21.93	236.33	16.74	0.59	1.34	3.06	1.66	7.76	2	7.48	2.35	0.26	0.83	2.22	1.87	1.02	3.92
15301	0.92	0.97	2.62	2.61	1.47	3.17	3.01	0.96	2.77	3.42	19.67	11.09	6.97	9.66	20.72	20.53	6.37	5.62	3.88	5.21	21.87	224.64	16.82	1	2	3.52	0.33	3.51	0.9	5.9	2.61	1.04	0.67	1.33	1.06	0.88	3.18
15401	0.23	1.89	0.28	2.44	1.29	2.47	3.61	2.47	1.89	1.78	16.87	11.81	6.65	7.32	18.1	25.54	9.15	6.24	3.14	1.95	17.54	205.08	19.14	1	2	3.27	1	5.92	0.65	6.63	1.22	1.46	0.85	1.3	3.43	0.62	2.73
15501	0.73	2.31	0.98	3.27	3.32	3.78	2.36	1.07	3.31	2.86	16.83	15.49	5.96	8.3	18.41	24.56	8.79	7.13	2.14	3.34	12.7	195.07	24.19	0.16	0.86	3.83	1	10.19	0.06	8.1	1.79	1.24	0.65	1.37	2.17	0.5	1.84
15601	2.27	1.32	1.52	2.11	3.87	1.58	1.27	0.03	2.2	2.09	14.31	12.8	5.43	7.57	21.5	23.3	5.6	6.82	2.86	1.83	15.5	200.1	18.45	0	0	4	0.42	7.46	1.42	6.52	1.38	0.8	0.88	0	4.65	0.5	4.46
15701	2.55	1.26	1.19	2.49	3.29	3.16	0.5	0.47	2.26	1.87	12.98	12.04	3.95	7.16	15.73	22.18	7.32	9.01	5.98	3.05	22.7	189.84	11.03	0	0	2.88	1	5.01	2.3	4.17	1.37	1.2	0.62	0.21	1.11	0	5.94
15801	0.58	1.26	1.31	3.16	4.44	0.72	1.06	0.29	4.3	0.71	9.32	11.94	5.51	6.17	22.95	22.93	7.16	7.62	3.3	0.98	23.71	175.1	8.55	0	0	1.83	1	4.86	1.42	4.51	0.4	0.94	0.5	1.29	0.57	0.27	2.82
15901	2	1	1.64	2.77	2.52	0.25	1.94	0.21	1.82	1.32	10.64	12.8	5.83	6.8	13.95	18.11	6.6	9.41	1.63	4.38	26.79	168.48	15.3	0	0	2.79	0.75	4.25	1.35	6.8	0.68	0.56	0.36	0	0.22	0.53	2.64
16001	0.87	1.88	1.86	1.42	1.96	2.48	1.03	0	1.85	2.59	10.1	10.97	6.36	4.77	16.61	20.85	10.13	5.59	1.66	2.1	23.05	175	16.04	0	0	4.39	0.98	2.59	0.89	7.29	0.07	0.31	1.76	1	1.7	1.07	2.68
16101	2.25	0.61	0.76	0.23	1.3	3.19	2.15	1.5	2.42	2.91	11.21	11.19	7.22	6	15.31	21.63	8.88	6.55	2.2	3.87	21.76	191.25	16.69	0.89	0.05	7.46	1	3.76	0.68	5.75	0.67	0.45	0.38	0	0.1	0.13	1.8
16201	1.87	1.63	1.18	0.88	1.7	0.46	2.19	0.3	2.08	3.7	11.74	10.08	5.71	5.82	18.07	19.35	8.28	8.07	6.11	2.38	29.43	191.73	19.28	2	1	8.58	0.77	6.56	2.07	6.03	1.37	1.07	0.97	0.22	0.66	1.37	0.46
16301	0.67	2.13	0.94	2.31	2.42	1.01	3.04	2.55	2.48	1.64	15.06	10.62	4.41	5.03	11.24	24.79	11.52	6.93	5.32	1.81	31.63	172.19	21.32	2	1	6.84	0	9.55	2.6	6.73	1.28	0.9	0.21	0.38	1.93	0.94	2.13
16401	0.71	1.24	2.14	0.81	2.25	3.11	3.13	1.02	3.84	3.13	12.82	8.9	6.61	6.78	12.19	17.62	10.46	9.53	3.5	5.33	28.99	159.68	21.5	0.6	0.9	1.62	0	10.73	1.87	6.01	1.48	0.77	1.32	0.9	3.07	1.19	3.33
16501	0.75	0.9	1.84	1.22	1.2	2.28	1.68	0.83	4.31	0.92	13.21	10.26	6.44	6.71	13.01	16.64	8.49	9.58	2.2	4.16	36.26	197.72	25.44	0	1	2.73	0.76	8.1	2.13	6.04	2.43	0	0	0.72	0.99	0.62	2.63
16601	1.87	1.62	3.47	0.9	3.44	1.49	2.65	2.24	3.38	2.45	16.56	11.89	4.2	7.91	13.09	19.85	11.55	7.63	3.17	2.84	39.81	243.67	25.97	0	1.26	4	1.67	4.81	1.11	4.06	0.18	1.04	2	3.52	1.65	1.26	3.19
16701	2.35	1.58	1.17	1.4	2.89	1.19	2.51	0.56	2.57	2.84	12.15	12.2	4.37	7.38	17.15	22.68	8.14	6.95	1.92	3.15	29.67	229.16	13.33	0.15	1.55	3.75	1.98	6.32	1.36	8.66	0	1.78	1	1.9	2.7	1.57	2.75
16801	1.55	1.44	0.5	1.65	1.09	1.99	2.13	0.41	4.63	4.2	13.99	11.37	5.82	5.26	18.22	22.27	11.16	10.34	1.23	3.62	25.52	225.62	8.57	2	1	0.52	1	6.38	2.38	6.83	0.75	1.69	0.5	0.85	0.01	2.39	4.19
16901	0.62	0.94	1.23	2.87	2.24	1.54	3.16	2.94	2.28	2.68	15.73	9.97	4.94	8.43	12.81	18.2	9.98	7.96	2.16	0.65	31.24	223.15	10.83	2.07	0.49	0	0.08	7.96	1.53	7.58	0.07	1.49	0.66	1.01	2.15	1.65	3
17001	1.36	1.29	1.51	2.07	2.64	0.88	2.84	0.66	4.09	2.05	12.61	10.95	3.35	10.41	9.6	17.25	6.22	6.85	3.5	0.73	31.62	213.82	12.68	2.33	0.44	0.65	0	4.23	1.12	6	0.68	0	0.89	1	0.4	0.76	3.76
17101	0.5	0.53	1.27	0.89	2.36	1.38	3.64	1.91	2.1	1.62	14.8	6.54	4.38	7.42	10.41	14.09	7.22	6.67	1.95	2.74	32.03	216.35	16.04	1.7	1	2.47	0	6.95	0.99	7.23	0.76	0.5	0.45	1.49	1.33	0.83	1.76
17201	2.26	2.19	2.41	1	5.72	2.33	5.85	1.05	2.38	2.36	15.05	9.62	3.11	4.32	10.08	15.64	9.89	7.57	3.22	5.87	36.34	242.13	24.84	1.68	1	4.37	0	8.92	0.75	7.34	1.24	1	0.05	2.06	2.44	1.34	1.99
17301	1.57	1.01	0.58	1.5	2.31	1.97	6.23	0.03	2.59	2.53	18.59	15.27	3.75	7.85	15.26	17.09	10.5	11.09	2.63	4.87	34.73	228.98	31.25	2.58	0.31	3.9	0	11.67	1.42	11.07	0.24	1.5	1.45	2.26	1.65	0.61	2.85
17401	1.67	0	1.93	2	3.54	1.36	4.43	1	2.98	0.5	13.92	11.14	4	4.61	10.57	14.49	12.54	7.28	4.39	3.21	38.55	234.73	29.55	2.86	0	1.97	0	4.38	2.23	4.57	0	1.73	1.5	3.49	2.06	1.75	2.16
17501	0	0.32	3.59	0.01	0.69	2	5.15	1	2.72	1.43	12.31	9.76	3.7	8.02	11.5	13.69	11.25	7.84	4.61	3.21	30.73	241.47	22.59	2.85	0	0.78	0	13.91	2.41	6.13	0.97	1.37	1.11	1.3	1.88	1.22	3.35
17601	0.5	1.61	1.6	1.31	1.58	1.56	4.66	1.28	1.8	1.36	8.6	13.05	4.33	9.66	15.02	15.92	8.68	7.27	4.66	3.73	26.04	250.97	19.21	1.01	0	2.82	0.16	7.47	2.87	2.99	2.85	0.9	1.32	1.23	1.47	0.94	4.33
17701	0.51	0.07	1.19	2.06	2.4	1.78	2.74	0.72	2.73	2.01	16.37	8.58	4.71	3.74	15.95	17.18	7.56	9.41	4.6	2.83	31.21	245.04	17.66	1.12	0	3.42	1	5.14	1.56	8.99	2.62	1	0.07	1.64	2.77	2.43	3.38
17801	0.99	0.27	2.15	1.78	2.5	0.5	3.4	1.5	4.41	2.53	20.09	10.29	6.59	6.14	13.24	19.85	9.65	9.47	2.84	2.26	44.69	252.36	13.58	3.42	0	3.25	1	6.4	2.08	6.85	1.98	0.86	1.19	1.13	3.31	2.02	4.08
17901	0.51	0.66	2.05	1.66	3.63	1.44	6.3	2.43	5.15	3.01	14.09	10.19	4.78	5.61	14.89	20.23	8.47	11.39	4.64	1.96	47.03	246.29	8.73	3.93	0	2	0.59	8.07	2.74	6.5	1.43	2.57	0.69	1.5	1.53	0.61	1.86
18001	1.95	0.07	1.49	1.88	2.2	3.59	6.92	1.45	3.75	3.97	14.73	10.89	6.4	6.25	17	18.01	9.58	10.22	2	0.32	33.43	239.6	8.84	2.34	0	2.55	0.34	8	3.05	13.33	2.21	0.07	1.62	2.9	0.57	0.18	0.98
18101	2.19	0.48	0.71	3.49	1.24	2.46	5.65	1.06	3.01	1.61	11.54	9.5	6.97	9.13	15.47	21.2	9.89	12.47	1.82	2.54	16.65	215.82	10.82	0.19	0	3.09	1.37	6.5	1.58	7.78	2.56	1.39	0.5	0.32	0.72	0.82	1.59
18201	1.35	1.52	2.3	1.36	3.05	3.36	3.06	1.14	3.62	2.58	10.79	11.59	7.47	5.87	11.39	18.92	15.11	10.05	2.47	4.09	14.09	182.31	15.12	0.98	0	3.45	2	3.32	4.47	9.41	1.79	0.84	0	1.18	1.21	0.47	3.19
18301	0.5	1.13	3.67	1.6	4.44	2.33	5.15	2.35	3.15	2.73	10.26	9.29	6.5	10.71	12.71	22.89	8.76	11.45	3.42	3.35	14.72	161.24	22.22	1.18	0	2.87	2.27	2.76	1.66	5.3	0.15	0.27	1.35	0	0.15	0.03	2.98
18401	0	1.69	3.17	4.12	3.28	2.92	7.57	2.65	3.56	4.28	11.56	12.34	9.29	12.64	20.08	22.43	8.94	9.2	4.05	2.77	22.46	197.69	29.46	2.67	0	2.58	1.38	9	2.75	3.48	1.34	0.5	0.84	0	1.83	0.1	3.13
18501	1.32	1.12	3.53	3.99	1.87	1.81	8.45	1.76	4.4	4.55	10.03	8.92	9.34	7.86	19.09	24.84	8.48	11.82	1.42	1.93	28.35	201.19	27.4	2	0	2.35	0.87	9.39	2.22	4.48	0.6	0.5	0.81	0	1.02	1.27	3.37
18601	0.18	0.51	3.21	4.74	3.8	2.28	8.07	1.35	4	2.09	8.59	8.02	15.91	16.65	19.75	22.07	9.96	9.3	2.8	4	30.41	173.25	21.08	1.41	0	2.95	0	7.15	0.86	7.25	0.77	0.5	0	0	1.98	0.63	3.09
18701	0.47	1.43	2.59	6.27	5.12	2.31	8.76	4.56	4.27	1.76	9.71	11.2	17.78	27.02	18.26	27.78	9.53	9.96	2.98	4.89	22.57	158.67	18.64	0	0	2.35	0	5.77	1.82	8.76	0.12	1	0	0.28	1.48	0.88	2.67
18801	0.03	1.24	2.15	3.91	2.44	2.04	8.51	3.73	3.06	2.63	9.34	12.8	19.16	27.04	23.23	26.63	13.66	7	2.86	3.79	17.02	155.9	23.77	0	0	1.48	0	6.79	1.07	15.85	1.48	2.73	0	1.38	2.72	1.9	2.19
18901	0.5	0.75	4.12	7.97	4	3.98	9.76	6.46	2.95	3.58	7.85	9.32	20.89	30.32	17.9	25.83	7.21	7.48	2.17	3.05	19.54	114.92	28.1	0	0	0.17	0	7.27	0.47	7.9	0.76	0.82	0.89	2.97	2.33	1.76	5.72
19001	0.09	0.44	6.12	9.3	1.29	1.48	8.21	6.71	3.88	3.15	5.66	3.89	23.84	38.69	18.84	24.16	5.46	8.07	3.56	5.43	28.4	94.45	28.55	0	0	0.15	0.43	5.52	1.18	9.97	0	1.45	0.11	1.37	1.32	1.97	4.76
19101	1.1	1.4	12.13	10.04	1.96	0.7	13.36	5.37	5.98	1.23	5.98	8.03	38.15	55.75	28.88	39.47	6.12	8.38	2.47	3.58	33.11	100.16	25.82	0	0	1.88	1	9.71	1.3	8.97	0.48	0.5	0.5	0.81	1.33	1.3	6.48
19201	0.31	1.47	7.89	15.72	2.25	2	19.28	7.56	5.22	0.98	12.05	6.13	54.66	61.78	32.75	49.26	7.47	6.56	4.19	3.48	30.35	125.66	20.74	0	0	2	1.17	9.85	0.36	9.04	1.52	0.81	0.5	0.61	2.84	0.19	4.2
19301	0.85	0.82	8.42	16.19	3.06	2.59	10.92	6.89	4.07	0.83	8.63	5.22	44.55	59.82	26.02	42.89	6.14	5.83	3.53	4.32	24.63	133.06	23.29	0	0	2.27	1.32	6.86	0.97	10.32	0.71	1.19	1	3.33	2.05	0.5	1.96
19401	0.24	0	9.81	9.57	1.14	4.01	10.59	2.9	4.79	6.13	10.73	5.64	43.51	57.32	25.52	34.22	4.8	5.58	2.17	2.41	27	122.25	24.46	0	0	2	1	11.71	0.48	11.05	1.49	1.5	1.56	3.15	0.95	1	4
19501	1.29	1.13	7.21	5.24	1.98	2.07	11.11	4.43	2.75	1.92	7.41	7.69	32.11	42.14	21.22	34.75	8.15	6.13	1.87	2.85	37.53	112.09	20.82	0	0	2.5	0.58	10.01	0.73	10.42	0.28	0.07	1.24	0.6	1.15	1.84	3.8
19601	1.46	2.45	2.79	4.86	2.81	1.7	12.63	3.81	3.75	4.49	9.4	6.82	36.16	46.24	26.19	36.9	7.62	5.44	2.38	3.23	45.65	120.45	13.73	0	0.12	4.19	0	11.77	1.7	8.24	2.62	0.93	1.2	0.88	1.94	0.16	2.89
19701	1.13	1.74	4.2	5.76	3.44	5.22	7.74	4.01	2.38	3.59	11.13	13.15	29.49	37.02	24.47	36.35	12.11	7.66	0.8	3	39.69	131.68	15.32	0	1	4.14	0	14.95	0.55	6.35	3.56	0	0	1.06	1.82	0.91	0.77
19801	1.89	1.8	3.51	3.97	2.07	4.69	8.76	2.34	4.9	4.23	9.64	9.47	20.61	28.97	19.36	32.52	11.2	10.64	2.44	3.47	24.81	146.53	17.16	0.76	1	3.98	0	11.49	2.19	9.02	1.98	0	0.39	0.56	1.19	0.58	2.06
19901	1.15	1.22	5.4	1.86	2.67	2.24	10.28	1.82	4.13	5.07	12.45	7.16	16.66	21.84	20.12	24.4	11.67	11.5	6.47	1.32	28.62	151.84	18.82	2	0.63	2.72	0	6.36	0.83	6.62	1.36	0	0.78	0	0.9	0.22	2.09
20001	2.16	1.32	2.01	2.49	2.87	2.68	3.68	2.85	2.73	2.25	10.21	7.92	9.22	14.69	15.49	22.99	5.1	9.16	1.91	1.47	32.56	188.43	18.63	2	0.23	4.68	0	10.34	4.32	4.96	3.68	0.5	0.33	0	0.97	0.97	2.57
20101	0.88	0.34	2.03	1.48	5.67	2.78	2.59	1.62	6.32	3.4	11.91	11.05	8.73	13.98	13.12	19.48	10.12	10.57	2.85	4.63	36.22	208.38	22.21	0.73	1	5.4	0	10.75	2.07	4.73	1	2.25	0.5	0.37	1.77	1.32	4.63
20201	3.06	0.78	1.26	2.41	5.04	2.8	2.33	0.56	3.17	3.32	14.21	8.6	8.77	12.11	14.24	13.95	9.14	12.36	4.22	3	33.36	229.56	24.84	0	1	3.82	0	10.99	3.42	8.15	0	0.75	0.95	2.79	2.19	2.76	2.24
20301	2.07	0.22	0.77	1.67	2.81	4.74	3.41	1.7	1.43	3.92	11.49	7.08	6.57	11.95	9.93	18	10.02	11.34	5.28	5.56	43.68	229.03	28.82	0	0.51	3.4	0	14.42	3.57	9.68	0	0.79	0.55	0.75	1.18	0.74	2.09
20401	1.21	0	1.43	1.7	4.69	0.82	6.32	1.28	1.84	4.48	12.99	11.16	4.74	3.66	12.09	19.4	7.79	5.65	3.48	3.74	43.52	239.5	32.05	0	0	2.11	0	9.54	3.37	11.28	0	2.15	0.03	1.26	1.89	0.98	1.38
20501	1.11	0.36	3.95	2.11	2.26	2.78	2.83	1.3	3.68	3.68	12.57	11.23	7.43	7.19	17.02	21.6	14.21	10.8	1.75	7.45	33.83	230.39	36.74	0	0	1.44	0	11.17	2.09	15.29	0	1.29	0.47	0.96	2.1	1.12	2.88
20601	1.5	1.17	3.25	2.48	2.25	2.18	3.34	0.83	1.89	1.42	12	9.18	9.11	10.29	13.67	16.12	14.53	12.09	3.9	5.94	28.17	211.93	26.51	0	0	1.68	0.47	12.88	1.23	12.91	1.06	1.77	0.04	0.87	0.7	1.21	1.97
20701	0.67	1.56	1.95	0.52	1.95	2.1	3.6	0.08	4.57	1.2	17.93	13.86	7.48	7.54	16.12	13.45	10.04	9.2	4.05	3.08	38.98	219.03	20.39	0	0	4.41	1	11.45	2.51	11.34	0.44	2.9	0.46	0.88	1.7	0.69	1.56
20801	1.33	2.91	1.95	1.35	1.74	2.34	4.29	0.5	4.52	1.77	11.89	14.44	5.14	5.58	9.98	13.82	12.53	11.53	1.59	1.48	36.71	214.18	18.27	0.67	0	5.25	1	8.01	1.95	9.45	0	0.86	0.22	2.72	0.05	1	0.46
20901	0.23	2.31	1.47	3.53	1.61	2.77	4.29	0.05	2.99	3.76	15.66	9.86	4.44	8.27	8.74	15.57	10.56	10.37	4.3	2.46	36.02	217.11	20.78	1	0	4.72	0.26	9.08	0.73	5.03	0	2.64	0.28	0.9	1.36	0.57	2.49
21001	2.14	2.17	1.82	1.99	0.94	4.2	2.14	0.45	3.12	2.84	17.41	12.87	7.77	7.17	14.7	12.71	10.94	12.41	3.81	7.86	37.46	217.73	24.64	1	0	4.45	0	5.11	1.51	10.3	0.74	1.92	0.5	1.1	2.09	0.93	3.34
21101	3.04	0.75	2.73	1.11	3.06	3.67	3.2	0	2.58	3.13	17.97	12.73	8.51	7.07	11.86	19.12	6.62	4.31	6.27	3.04	36.63	216.95	21.92	0.08	0	5.86	0	11.5	1.27	5.14	0.53	2.39	1.06	1.38	2.87	1	3.06
21201	0.54	0.4	1.21	0.99	0.58	1.73	2.66	0.5	4.08	2.35	15.97	9.98	9.68	10.18	12.65	18.93	9.44	8.99	4.91	2.47	23.84	220.75	18.34	0.66	0.25	5.78	0.38	12.48	1.59	9.6	1.96	1.05	0.44	0.86	2.63	0	3.84
21301	0.55	1.56	1.96	2.04	1.78	1.69	5.09	0.5	3.66	3.34	18.3	13.72	9.86	5.28	10.42	22.76	11.65	9.47	4.36	2.68	21.84	226.84	15.63	1	1	4.74	1	8.99	2.51	11.92	2.8	0.48	0.5	0.99	1	0.68	1.42
21401	0.66	3.5	2.28	3.7	2.27	2.13	3.9	0.08	2.79	3.81	19.9	12.22	6.17	7.49	13.99	17.85	9.51	10.63	3.93	3.3	24.54	194.77	17.48	2.44	1.99	2.82	1	10.71	1.56	9.84	1.61	0.76	1.62	0.17	1.5	0.32	3.61
21501	2.33	1.67	0.5	3.03	2.59	1.69	1.14	1.02	3.93	2.28	12.11	12.26	4.91	4.84	12.07	19.06	13.02	9.88	1.77	2.96	27.56	167.55	18.12	3.09	1.47	1.94	0.36	9.9	2.14	6.51	1.11	1.21	0.38	0.35	1.51	1.74	2.89
21601	1.7	1.14	1.65	1.45	2.36	2.02	2.21	1.7	4.01	2.71	13.24	8.99	4.13	9.65	11.83	18.88	8	6.92	1.8	2.88	29.54	157.55	16.4	2.99	0.75	1.6	0.34	8.69	0.84	4.86	0.98	0.29	0.5	1.34	1.39	0.92	4.49
21701	1.31	2.38	2.23	3.48	1.98	2.3	3.04	1.64	2.07	1.86	12.75	10.98	2.73	8.06	15.36	17.73	8.53	9.15	2	2.1	24.97	161.88	15.55	0.83	0	2.88	1	12.16	3.51	3.47	1.26	0.07	0.22	1.51	0.64	0.41	2.52
21801	0	3.62	2.07	2.06	1.75	2.56	2.93	0.33	1.84	2.14	13.95	11.24	5.11	6.74	15.12	19.5	8.55	7.67	3.03	3.73	28.41	177.96	19.84	1	0	3.21	1	9.66	2.17	8.76	0.92	0.61	0.62	0.3	1.93	2.12	4.66
21901	1.57	0.77	0.86	1.33	2.42	1.95	5.1	1.02	5.7	3.73	12.42	14.5	5.6	4.03	14.6	18.44	9.28	9.09	2.67	3.08	32.28	183.48	23.28	1	0	4.31	0.4	6.9	0.88	9.54	0	0.32	0.19	0	1.66	0.61	5.38
22001	1.93	2	2.92	1.9	3.42	1.22	2.09	1.21	3.04	2.26	17.45	14	5.77	4.65	10.19	16.39	11.39	8.02	5.69	3.37	34.67	166.32	22.65	0.73	0	4.02	0	12.45	1.38	7.26	0	0.78	0.97	1	0.87	1.2	1.35
22101	0.96	0.73	2.42	0.44	2.52	2.83	2.63	0.81	1.78	3.17	14.34	14.39	4.97	4.69	11.59	11.28	8.87	7.24	4.36	4.32	30.36	137.77	22.41	0	0	6.02	0	9.45	0.7	10.71	0.96	2.05	0.5	0.89	0.69	0.67	4.54
22201	2.67	0.21	1.35	1.7	2.25	0.32	2.74	1.09	2.65	1.79	12.02	11.27	2.25	4.44	9.5	14.79	7.97	6.67	3.17	3.13	33.59	154.73	25.53	0	0	7.14	0	9.33	1.45	9.37	2.59	1.89	0.24	0.11	1.78	1.93	3.41
22301	1.45	0.81	1	2.99	3.19	4.76	3.82	0.22	1.98	0.89	14.76	11.06	5.4	6.38	12.72	15	8.69	6.47	4.65	4.43	38.66	166	25.95	0	0	5.81	0	7.84	1.34	5.19	1.99	1.29	1.26	0	0.36	1.97	2.65
22401	1.42	1.06	0.5	0.82	1.41	2.72	2.49	0.87	1.18	1.46	12.58	16.33	4.7	6.79	8.78	8.98	9.61	9.43	3.38	3.24	31.29	159.9	26.13	0	0	2.43	0	7.81	1.08	9.23	0.63	1.42	0.78	0	0.67	1.43	5.56
22501	0.5	2.83	1.22	1.29	1.23	3.57	2.8	0.51	3.84	2.83	21.41	12.9	7.63	6.82	9.82	8.44	7.57	9.34	2.35	4.44	24.06	182.74	30.79	0.82	0	0.66	0	9.49	1.74	4.74	1.67	0.72	1.6	0.62	0.53	1.69	7.23
22601	0	3.47	1.28	1.09	2.95	3.08	2.15	0.5	5.43	1.33	28.31	14.92	5.44	5.36	8.48	9.78	9.74	10.8	4.7	5.62	20.61	226.97	33.21	1.52	0	1	0	5.74	1.72	3.52	1.89	3.35	1.9	2.97	3.72	0.81	3.6
22701	1.66	2.83	2.06	2.73	3.01	2.54	1.6	0	2.44	2.55	21.24	12.67	5.04	6.56	7.23	12.27	10.95	8.57	4.56	5.69	19.6	230.18	30.44	1.93	0	1	0	7.19	0.87	11.88	0.75	0.84	0.22	1.41	1.74	0.5	5.41
22801	1.86	0.79	1.94	1.92	1.99	3.8	3.99	0.5	2.53	3.37	17.27	13.9	5.07	8.63	7.23	7.88	12.47	9.77	4.33	3.88	25.75	193.1	26.03	2.86	0	0.71	0.15	10.26	0.55	9.01	2.03	0.39	1.2	0.5	3.57	0.45	2.97
22901	2.19	2.75	2.25	0.85	1	0.59	2.04	0.72	2.19	2.15	17.27	16.24	7.84	6.13	9.46	11.95	9.64	10.48	4.92	3.83	30.78	189.24	26.18	3.91	0	1.36	1	11.15	0.49	7.31	1	0.27	0.8	0.06	2.1	1.15	2.79
23001	2.17	0.34	0.86	0.19	2.47	2.7	3.29	0.28	3.5	1.45	19.64	11.75	7.18	10.39	8.85	12.19	9.73	7.53	3.19	4.97	34.58	191.52	25.67	3.77	0	2.6	1	8.71	1.34	7.54	0.7	1.2	1.07	0.99	2.84	2.02	1.33
23101	0.62	1.91	2.89	1	3.64	1.24	2.71	1.76	1.52	1.12	16.94	15.44	4.46	6.9	8.02	13.05	10.7	9.45	3.56	3.48	31.44	169.36	21.87	1.6	0	2.68	0.59	5.18	1.53	10.48	0.79	1.8	1.43	1.78	0.5	0.88	2.99
23201	0.61	0.79	1.4	1.27	1.19	1.41	2.23	0.24	2.18	1.06	13.64	13.63	5.26	5.58	10.17	10.09	9.57	8.92	3.28	4.24	37.94	168.34	19.51	1.07	0	1.39	0	10.71	1.4	8.88	1.15	1.16	0.5	1.17	2.07	2.39	1.63
23301	3.54	1.71	1.74	2.05	1	3.37	1.14	0.5	2.77	3.53	17.13	14.94	4.99	5.41	7.06	9.04	11.5	11.59	3.72	2.74	51.94	196.63	19.55	1.27	0	0.99	0	14.95	0.74	13.84	1.05	0.43	0.5	1.44	3.09	0.53	2.82
23401	1.72	1.6	2.36	1.04	2.13	1.7	1.96	1.46	2.25	0.93	18.69	13.65	5.78	8.35	6.51	10.99	14.03	10.18	2.54	2.14	67.31	217.11	16.29	1.74	0.33	3.21	1.42	10.88	1.74	9.33	1.36	0.7	0.5	4.28	1.04	0.58	2.87
23501	1.57	1.42	2.67	2.64	3.82	0.5	2.16	2.41	3.37	0.98	20.64	12.3	6.61	5.77	9.89	7.12	12.29	8.18	4.59	1.69	70.17	202.29	10.48	1.48	1	7.35	2.51	8.29	2.94	17.78	2.23	1.21	0	1.7	2.11	1.5	3.17
23601	1	0.48	1.42	2.55	2.86	1.79	1.88	0.63	2.9	0.59	19.99	11.24	5.2	6.99	11.74	9.54	13.69	14.04	3.95	3.88	82.06	206.97	13.41	1.48	1.97	8.51	2.86	12.51	2.77	14.45	1.52	0.12	1	1.75	0.69	0.5	1.47
23701	2.11	0.5	0.64	2.13	0.72	0.92	2.3	0.28	1.74	1.16	16.38	10.31	2.65	7.56	12.04	11.09	15.67	11.61	3.75	1.47	74.18	195.47	15.56	1	1.42	6.29	1.22	12.3	1.56	13.65	1.49	2.67	0	2.6	0.72	0.17	0.87
23801	1.8	1.64	3.15	1.76	3.35	0.67	2.47	0.22	2.77	3.1	22.67	15.52	3.68	6.44	9.15	12.54	10.84	13.05	2.53	3.51	59.13	179.11	16.44	1.56	0.77	2.9	0.77	16.47	2.03	9	0.16	1.86	0.17	1.22	2.95	0.94	3.37
23901	0.15	0.65	1.56	1.49	2.34	1.62	3.37	0.41	1.51	2.21	21.53	17	3.99	6.09	8.56	9.87	12.47	11.45	3.89	3.02	50.14	171.11	13.71	3	0	2.28	1	13.22	0.98	8.76	0.75	1.52	2.53	1.1	3.77	2.35	4.27
24001	0.06	2.88	1.92	3.1	3.06	1.31	2.01	1.34	3.3	2.49	23.69	14.18	4.27	7.24	9.6	8.56	12.61	9.38	3.93	2.69	52.55	180.69	15.28	3	0	4.31	1	5.2	3.3	10.79	0.6	1.36	0.32	2.17	2.18	0.79	1.93
24101	1.37	3.86	1.94	2.42	1.34	1.05	1.91	0.78	2.46	1.15	19.96	17.39	5.73	3.74	5.62	10.78	11.17	10.1	1.93	3.2	44.06	180.54	17.07	0.92	0	6.11	0.22	8.67	1.47	9.92	1.11	1.55	1.53	0.74	1.38	0.75	2.97
24201	1.07	1.97	0.55	1.95	4.39	0.89	4.35	0.47	1.83	2.3	20.93	11.57	5.93	6.27	7.71	8.91	10.96	11.82	5.95	2.96	42.12	181.06	20.48	0.49	0	8.96	0.72	11.08	0.84	11.02	1.26	2.92	1.45	2	1.47	0.42	2.78
24301	1.01	2.31	1.72	2.77	1.18	1.96	3.61	0	2.01	2.38	15.55	17.99	5.64	6.75	11.29	9.08	10.14	13.02	3.35	2.01	41.8	182.33	21.85	1.32	0	9.23	1	9.7	2.24	12.62	0.61	0.46	0	2	1.29	0.5	3.88
24401	2.3	1.62	3.18	3.58	1.48	4.24	2.9	0.47	2.9	0.62	23.04	15.7	5.56	8.12	7.46	14.11	10	10.81	4.24	3.86	54.83	195.28	23.64	3	0	12.06	1	9.67	1.72	16.44	0.35	0.04	0.32	1.2	1.24	0.08	4.11
24501	1.19	1.39	1.69	0.77	2.41	1.26	1.88	0.53	1.92	0.89	18.51	17.64	6.83	9.58	5.71	12.98	9.35	11.13	2.84	2.97	51.71	191.86	21.67	2.26	0	10.56	0.03	8.72	1.11	10.13	2.25	0.5	1.33	2.09	1.55	0.56	1.68
24601	1.5	1.29	0.95	2.35	2.08	2.51	3.12	0.39	2.46	4.25	13.2	17.06	5.89	7.79	9.48	9.74	8.23	8.84	4.75	3.63	43.29	183.44	15.52	1.96	0	7.78	0.3	8.01	1.91	6.87	2.9	0.13	0.85	0.71	0.45	1.4	2.74
24701	1.9	1.39	1.62	1.91	2.79	2.96	3.39	1.84	1.14	2.03	13.02	16.78	8.08	6.55	7.61	12.26	11.55	7.39	4.13	3.21	64.68	201.57	11.9	3	0	3.79	1.78	10.92	0.84	5.76	1.04	1.75	0.5	2.13	2.72	2.24	4.13
24801	2.48	0	2.11	0.82	1.9	1.85	3.19	1.22	1.6	3.16	19.15	13.58	6.53	7.64	10.26	7.5	8.13	13.54	5.06	4.39	107.94	214.52	19.18	5.55	0	4.79	2.23	8.16	1.31	8.51	0.41	1.47	2.16	4.27	2.45	0.64	5.19
24901	1.67	0.02	3.69	1.04	1.06	0.47	3.17	2.56	3.37	1.68	19.91	11.74	8.52	6.94	6.46	7.63	8.58	11.25	2.18	1.75	114.25	216.09	21.88	5.65	0	5.85	3.14	8.82	1.58	15.18	2.13	1.15	1.84	4.98	3.21	2.28	5.39
25001	1.45	1.31	2.61	2.52	0.59	1.03	3.38	1.99	5.41	2.37	16.33	13.09	5.51	7.16	7	8.39	11.78	9.98	1.99	2.1	105.13	205.29	16.91	4.63	0	4.38	3.43	12.59	1.15	14.5	0.44	1.5	1.78	3.97	3.98	0.88	3.82
25101	0.08	1.51	3.27	1.89	1	3.65	6.28	2.08	2.82	3.06	17.68	17.34	6.36	9.39	8.99	11.35	10.63	10.36	2.08	3.23	100.11	198.3	11	1.78	0	2.78	3.91	9.8	1.42	7.82	0.3	0	3.08	3.89	1.14	0.62	2.45
25201	0.92	2.14	2.03	2.16	1.51	2.48	3.96	2.13	4.21	1.78	16.63	12.67	8.28	8.93	9.07	12.36	9.07	8.44	1.69	2.5	87.53	176.87	10.68	0.57	0	2	3.5	8.03	1.37	9.32	2.23	1.96	4.83	2.97	1.24	1.88	2.7
25301	1.19	0.52	4.06	1.7	3.65	2.47	4.82	1.37	2.35	1.35	14.98	11.59	10.23	7.6	12.44	17.64	9.42	8.54	2.06	1.6	60.65	133.54	13.81	0	0	1.28	2.3	7.86	2.4	6.07	4.31	0.54	0.31	1.29	0.68	0.01	1.05
25401	1.31	0.97	5.72	3.27	4.45	2.86	5.12	3.22	4.34	2.72	11.65	15.75	13.81	13.73	11.87	17.41	9.04	9.14	3.26	3.11	85.73	142.75	22.62	0	0	0	1.98	5.82	0.36	7.77	2.15	0.27	0.82	1.02	1.55	1.82	5.68
25501	1.12	0.22	3.87	5.48	4.65	0.77	7.14	3.57	2.45	2.21	15.81	11.51	15.34	20.88	15.45	21.54	10.4	9.89	6	1.38	121.57	166.98	24.57	0	0	0.05	1	9.25	1.22	7.6	1.89	1.71	1.2	1.81	1.53	1.38	4.78
25601	1.88	2.31	11.75	10.05	3.53	1.89	9.98	3.13	1.77	3.35	15.49	10.92	30.93	31.02	17	28.06	10.75	12.62	4.79	5.58	116.09	170.67	20.15	0	0	1.84	1	7.88	1.63	5.91	1.43	1.7	2.32	3.95	0.96	1.73	5.14
25701	0.5	2.99	15.64	15.88	1.71	2.42	10.98	5.35	4.63	2.09	14.45	9.95	44.89	53.71	15.62	34.75	14.33	9.87	2.75	3.03	70.81	137.41	16.65	0	0	2.92	0.11	6.12	0.6	4.32	2.06	0.82	2.15	3.12	2.61	1.38	3.76
25801	0	1.31	15.75	24.41	1.03	1.93	17.5	7.68	2.69	2.25	14.51	10.43	65.52	78.84	36.92	37.86	10.56	8.48	3.32	6.18	50.91	103.01	23.35	0.38	0	3.38	0	7.08	0.27	2.9	0.59	0.81	1.39	2.03	0.76	2.18	3.11
25901	1.12	0.7	30.39	28.88	3.24	1.57	33.82	15.54	3.51	2.71	14.91	12.65	84.91	89.56	39.9	54.97	10.31	5.95	2.45	2.63	42.16	80.9	23.79	1	0	3.45	0	4.1	0.09	5.07	1.39	0.9	3.64	2.14	1.65	3.24	2.95
26001	0.54	0.5	25.85	33.42	2.06	0.53	32.16	15.99	3.95	3.77	8.74	8.08	88.82	90.28	27.4	45.88	7.35	6.4	2.05	5.32	38.59	56.98	22.75	1	0	3	0	7.58	0.66	2.68	1.04	1.56	8.14	2.71	1.52	2.26	0.84
26101	0.84	0.5	22.17	26.55	2.62	2.9	22.02	10.55	6.85	4.15	7.3	6.53	63.05	74.55	16.63	27.16	4.76	9.09	1.97	1.92	31.24	33.65	20.55	0.37	0	1.71	0.37	3.08	0	1.04	0.78	1.39	9.62	5.29	1.38	0.03	2.22
26201	0.68	0.66	10.38	10.2	1.88	1.13	7.19	2.33	3.19	4.19	2.74	2.29	38.99	56.99	4.05	9.72	3.23	7.03	2.6	4.17	19.95	20.99	14.59	0	0	0.12	1	0.43	0.17	0.15	0	1.13	0.22	1.47	1.66	2.37	3.15
26301	0.82	1.34	12.25	11.22	2.67	0.87	5.49	4.26	4.09	0.99	3.83	5.23	24.13	40.71	4.72	5.28	4.52	5.63	1.88	2.45	19.76	32.08	9.3	0	0	2	1	4.45	1.02	3.58	0	2.25	1.19	0.96	1.46	1.4	2.35
26401	1.53	1.36	10.84	9.8	2.15	2.41	6.64	5.71	2.44	0.91	15.23	9.97	45.92	46.8	7.72	11.81	6.27	8.06	3.85	1.85	24.61	44.84	14.01	0	1.46	4.42	0.38	4.28	0.41	5.52	1.47	0.46	1.37	0.4	0.5	0.2	1
26501	3.2	1.63	8.98	13.33	2.09	1.3	10.64	6.6	1.85	2.17	18.52	10.76	45.54	56.07	12.71	18.92	7.83	8.84	4.34	2.46	32.4	45.96	17.26	0	2	6.19	0	3.47	1.52	4.27	0.61	1.48	1.79	0.1	0.5	0.8	2.26
26601	2.21	3.52	13.37	16.59	1.96	2.19	13.29	3.63	1.54	3.54	19.98	13.75	62.26	70.28	21.2	25.55	10.43	9.28	4.2	2.59	29.93	41.51	12.56	0.1	1.87	9.66	0	4.52	1.36	6.68	0.91	0.27	1.36	0.5	1.48	1.2	6.44
26701	2.06	0.99	8.5	13.79	2.54	1.1	12.86	7.48	1.98	1.38	21.26	15.47	68.64	64.76	30.26	41.39	6.55	8.45	3.04	7.41	29.84	31.02	20.26	3.18	0.15	21.24	0.76	0.48	0	1.32	0.7	3.1	7.21	2.7	5.68	4.67	3.17
26801	0	0	0.76	0.22	0.26	0	0.56	0.38	0.04	0	1.17	0.67	4.65	4.05	2.61	2.95	0	0	0.04	1.32	23.82	13.17	23.41	0	0	0	0.17	0	0	0.17	0	0.15	0.58	0.3	0.34	0.33	0.13
26901	0	0	0	0	0	0	0	0	0	0	0	0	0	0	0	0	0	0	0	0	0	0	0	0	0	0	0	0	0	0	0	0	0	0	0	0	0
27001	0	0	0	0	0	0	0	0	0	0	0	0	0	0	0	0	0	0	0	0	0	0	0	0	0	0	0	0	0	0	0	0	0	0	0	0	0
27101	0	0	0	0	0	0	0	0	0	0	0	0	0	0	0	0	0	0	0	0	0	0	0	0	0	0	0	0	0	0	0	0	0	0	0	0	0
27201	0	0	0	0	0	0	0	0	0	0	0	0	0	0	0	0	0	0	0	0	0	0	0	0	0	0	0	0	0	0	0	0	0	0	0	0	0
27301	0	0	0	0	0	0	0	0	0	0	0	0	0	0	0	0	0	0	0	0	0	0	0	0	0	0	0	0	0	0	0	0	0	0	0	0	0
27401	0	0	0	0	0	0	0	0	0	0	0	0	0	0	0	0	0	0	0	0	0	0	0	0	0	0	0	0	0	0	0	0	0	0	0	0	0
27501	0	0	0	0	0	0	0	0	0	0	0	0	0	0	0	0	0	0	0	0	0	0	0	0	0	0	0	0	0	0	0	0	0	0	0	0	0
27601	0	0	0	0	0	0	0	0	0	0	0	0	0	0	0	0	0	0	0	0	0	0	0	0	0	0	0	0	0	0	0	0	0	0	0	0	0
27701	0	0	0	0	0	0	0	0	0	0	0	0	0	0	0	0	0	0	0	0	0	0	0	0	0	0	0	0	0	0	0	0	0	0	0	0	0
27801	0	0	0	0	0	0	0	0	0.5	0	0	0	0	0	0	0	0	0	0	1	0	0	0	0	0	0	0	0	0	0	0	0	0	0	0	0	0
27901	0	0	0	0	0	0	0	0	0	0	0	0	0	0	0	0	0	0	0	0	0	0	0	0	0	0	0	0	0	0	0	0	0	0	0	0	0
28001	0	0	0	0	0	0	0	0	0	0	0	0	0	0	0	0	0	0	0	0	38.17	18.62	52.04	0	0	0	0	0	0	0	0	0	0	0	0	0	0
28101	1.28	0.13	0.6	0.3	0.33	0.49	4.45	0.23	1.09	0.8	11.16	5.74	2.72	2.3	2.58	3.47	3.36	5.46	1.91	13.16	58.31	60.4	46.86	2	0	8.55	0	0.21	0	0.95	0	3.35	6.51	0.84	5.14	1.87	3.04
28201	1.3	2.13	3.36	2.06	1.75	1.55	11.96	3.41	3.95	2.18	25.5	20.71	7.65	3.41	11.75	9.79	11.94	13.44	1.83	5.34	60.44	102.23	9.61	2.36	0	7.07	0	2.68	1.07	6.03	0	4.63	11.43	1.78	7.83	3.63	2.31
28301	2.49	0.93	2.86	3.16	1.19	1.69	21.76	5.47	5.11	3.53	27.67	18.62	5.05	7.41	8.43	12.77	18.65	17.1	3.9	1.5	88.65	139.09	14.78	1.81	0.26	5.74	0	17.79	1.93	14.71	0	2.91	1.85	1.89	3.81	0.5	2.36
28401	2.35	1.8	3.37	1.22	2.9	1.94	27.57	7.06	5.35	2.22	22.81	20.91	6.75	8.95	6.88	12.69	23.66	15.06	6.1	3.17	128.19	162.25	27.79	2.89	2	7.65	0	12.05	0.78	10.3	0.86	8.07	4.89	3.96	5	2.03	1.79
28501	0.79	2.95	2.03	0.26	0.33	0.83	23.41	7.76	2.7	2.32	23.3	14.05	5.99	5.92	8.24	7.81	17.77	12.07	2.2	5.97	150.05	172.84	39.11	4.71	2	7.19	0	12.54	3.91	7.24	2.06	10.22	8.32	5.01	4.73	6.3	1
28601	3.38	2.37	3.87	0.33	2.82	1.73	26.33	5.44	3.99	2.09	26.72	17.73	7.19	7.38	3.84	8.99	14.39	22.55	0.72	5.46	122.32	173.38	33.24	5.02	1.24	8.78	0	25.33	4.37	20.1	0.8	4.88	3.98	2.85	4.69	3.17	1.23
28701	4.92	1.69	1.33	1.38	3.33	3.61	21.82	6.3	3.23	3.02	20.47	16.81	7.05	6.34	8.52	9.34	17.59	14.8	1.95	4.47	85.72	180.31	19.31	4.92	0	9.8	0	10.21	2.71	9.37	0.72	3.44	1.52	2.27	2.36	1.76	2.5
28801	7.05	2.64	1.08	1.29	4.49	2.35	28.47	6.54	3.86	2.59	28.66	19.77	8.98	6.64	7.96	13.63	14.92	17.61	4.58	2.74	117.19	204.57	16.73	3.78	0.34	12.75	0	10.57	3.23	10.44	0.26	0.19	1.02	5.32	2.31	1.24	3.95
28901	2.61	2.08	1.29	1.51	3.36	1.59	13.85	3.83	2.17	2.87	33.63	16.86	8.34	7.31	7.98	9.51	16.8	16.15	3.54	2.23	138.91	201.94	16.64	2.65	1	12.6	0	19.52	2.61	10.39	0.48	2.52	5.04	3.16	2.38	1.24	0.93
29001	2.58	0.7	1.88	0.99	3.17	2.03	19.13	3.26	3.21	2.46	25.6	23.25	3.99	8.34	8.83	9.2	18.41	10.23	3.07	2.96	130.47	177.63	19.01	1.2	1	12.51	2.02	11.2	2.06	18.03	0.75	1.62	8.09	4.14	2.85	1.08	3.7
29101	2.04	0.82	3.32	3.11	3.14	3.46	9.72	1.7	3.15	1.83	27.87	19.16	2.84	7.13	9.31	9.81	17.96	19.17	2.38	1.84	80.05	159.59	16.55	0.38	0.41	7.8	4	9.89	2.33	9.36	1.79	2.81	2.27	1.28	2.4	0.48	1.82
29201	2.28	1.11	2.75	1.24	3.31	2.21	8.59	1.04	4.83	1.88	24.42	18.19	4.96	9.6	6.31	8.55	13.98	13.04	3.53	2.57	50.44	161.89	10.81	0.53	0	5.19	4.52	7.96	1.42	11.75	1.79	0.86	0.14	1.11	1.08	0.44	3.24
29301	0.93	1.02	2.29	1.09	2.85	1.13	8.53	1.46	3.47	2.88	20.44	15.06	3.43	6.05	8.05	9.73	9.51	11.49	6.26	3.01	52.77	183.85	13.69	1.23	0	5.71	2.13	10.06	2.6	12.65	0.14	1.83	1.57	0.89	2.03	0.78	0.81
29401	0.54	2.31	2.6	1.56	2.73	2.91	6.25	1.34	1.65	2.83	22.49	11.65	8	9.68	6.84	9.5	13.72	14.97	3.75	3.46	68.28	211.66	20.93	2.74	0	9.91	1.29	11.66	0.53	9.98	0.31	1.36	0.52	0.67	1	1.3	1.81
29501	0.96	1.89	1.84	1	3.32	2.37	4.26	1.6	2.97	3.45	18.46	11.22	5.04	6.3	9.72	8.62	14.49	8.72	3.08	4.81	80.1	201.49	23.26	3.22	0	11.55	1.06	9.49	1.71	9.08	1.01	0.31	1.35	4.15	1.95	0.18	2
29601	3.64	4.24	1.45	0.41	1.79	3	4.77	0.38	1.24	3.29	26.12	12.35	6.28	7.59	5.76	10.9	10.58	11.81	2.76	1.35	90.26	181.71	18.4	3.34	1.16	10.95	1	15.47	1.8	8.08	1.41	1.18	0.5	2.56	1.98	0.92	1.98
29701	2.75	0.59	1.74	0.15	0.69	1.11	5.46	2.18	3.02	1.86	13.06	12.66	5.19	5.89	5.65	11	15.16	12.23	3.14	3.76	83.5	169.23	19.83	2.36	2	7.55	0.46	7.22	2.13	6.97	0.99	1.12	1.63	2.12	1.29	1.18	2.53
29801	2.26	2.48	0.76	0.87	1.1	1.41	4.04	2.25	4.9	1.63	17.48	18.33	7.16	4.68	7.62	14.65	10.71	8.84	2.79	2.06	57.97	155.44	20.46	1.93	1.89	4.63	0	6.97	2.98	5.84	1.52	1.68	0.37	1.84	1.67	0.94	1.6
29901	2.16	0.16	2.49	2.35	4.16	1.48	4.01	0.29	4.61	1.77	10.68	11.11	6.55	4.53	6.64	9.61	8.52	10.38	4.2	1.88	43.3	143.57	15.09	1	0.45	1.65	0	9.39	1.69	5.84	0.71	0.52	0.5	1.53	1.13	0.96	3.23
30001	1.93	1.43	1.76	1.85	0.24	1.81	2.5	2.42	3.79	1	18.25	10.69	4.24	6.44	7.59	7.19	8.94	7.21	1.39	3.14	38.85	150.05	8.24	0.15	0	3.72	0	10.35	2.81	8.08	0	0.44	0.76	0.63	1.39	0.15	2.44
30101	3.85	1.58	1.4	1.47	2.23	2.8	2.88	0.84	4.88	0.73	14.67	15.29	2.88	5.59	9.03	8.56	10.58	10.12	5.39	2.37	54.27	188.96	15.28	0.36	0	7.89	0.25	13.64	2.01	13.3	0	0.56	1.24	0.47	0.51	1.35	2.23
30201	0.56	1.86	3.21	1.42	1.27	1.89	4.48	2.2	2.39	0.83	12.91	16.6	4.98	6.43	11.46	12.29	10.51	7.71	3.71	2.25	75.65	212.03	18.13	2.03	0.89	8.02	1.29	8.72	0	12.72	0.75	1	0.82	2.53	1.29	1.17	1.25
30301	2.66	1.66	2.73	1.7	0.5	3.24	3.71	0	3.61	0.94	18.21	12.33	4.72	5.48	13.08	13.4	10.54	7.24	1.63	2.96	89.74	214.01	13.67	3.11	1.84	5.68	2	10.82	0.75	8.28	0.7	0.39	0.68	1.5	0.76	0.97	2.65
30401	1.92	1.72	2.49	1.12	1.06	3.59	3.57	0.5	2.28	0.56	16.51	12.82	7.79	9.01	12.7	12.78	8.19	8.95	4.63	2.38	102.57	207.29	13.33	5.16	1.86	5.18	1.48	6.93	0.79	14.6	0.05	1.11	0.99	0.88	1.76	1.33	2.52
30501	1.77	2.78	2.65	2.83	2.35	2.81	2.84	0.15	2.05	1.91	14.8	10.97	6.09	6.74	11.38	13.23	10.04	7.98	2.51	2.07	81.87	188.47	21.31	3.47	0.91	4.53	0.46	14.54	0.68	13.49	0	0.69	0.01	1.62	1.16	1.03	3.4
30601	0.39	2.41	1.09	0.83	3.71	1.08	2.14	1.85	2.72	2.58	16.8	13.01	7.99	7.35	13.28	11.13	10.06	11.78	2.74	4.93	46.04	181.74	21.55	2.37	0	6.18	0	15.03	0.48	7.08	0.16	0.53	1.53	1.48	1	0.5	3.45
30701	0.11	0.52	2.46	0.76	1.1	2.43	1.78	0.26	4.35	1.87	12.09	11.18	6.66	5.21	10.02	12.72	8.98	6.63	4.29	3.87	34.58	197.18	14.85	0.38	0.07	7	0	14.59	3.31	11.7	0.67	0.78	0.47	0.7	1.53	0	4.18
30801	1.98	1.3	2.88	1.15	0.83	1.33	3.22	0.87	3.96	2.67	12.95	11.58	6.52	9.99	11.78	22.98	6.76	9.91	3.23	0.9	53.65	214.5	11.62	1	1.48	7.93	0	13.87	1.83	14.04	0.67	1.47	0.22	0.32	1.67	0.41	2.13
30901	0.52	0.4	2.42	1.49	4.35	1.68	4.77	1.75	2.77	2.53	14.15	14.7	7.95	10.4	16.15	15.95	11.16	8.96	2.76	1.19	69.14	213.87	8.91	1	3	4.39	0	16.35	1.09	13.08	0	0.87	0.91	1.52	0.8	0.09	4.14
31001	0.89	0.97	1.97	0.81	1.1	2.71	6.11	0.83	2.45	1.3	19.88	10.91	7.86	7.03	11.52	15.04	9.25	10.52	5.82	2.96	93.7	198.34	14.68	1.01	2.67	4.59	0.01	15.55	1.32	11.96	2.03	2.21	1.37	1.7	0.97	2.01	4.11
31101	1.6	0.94	1.53	1.51	1.8	0.74	4.75	0.67	2.22	2.94	13.39	11.27	6.32	6.8	12.65	13.73	9.28	9.13	3.82	2.24	125.45	197.07	19.89	2.27	1.01	4.1	1.25	12.18	1.66	23.01	2.88	1.85	1	2.78	2.03	2.4	4.87
31201	2.01	1.38	2.82	2.5	3.54	0.5	4.9	0.27	1.63	3.76	16.81	11.34	6.76	10.27	14.34	15.23	10.42	7.94	3.35	3.47	135.14	203.25	21.19	3	0	3.46	2.69	15.66	0.58	10.16	1.04	2.43	0	4.68	1.85	0.59	1.21
31301	0.5	0.51	2.92	1.87	1.16	2.15	4.58	1.73	3.12	2.27	15.24	10.64	8.15	9.93	13.02	23.33	8.69	7.49	1.79	3.28	106.72	173.86	21.34	2.35	0	2.25	2.74	18.33	1.02	12.37	1.5	2.72	1.5	1.72	0.65	1.5	1.09
31401	2	0.38	2.73	2.21	2.02	2.73	8.75	2.01	3.16	1.54	12.02	12.4	16.04	15.07	11.95	23.45	8.05	9.75	1.61	3.42	75.31	158.69	27.58	1.48	0	2	1.5	8.8	1.4	9.64	1.53	1.45	0.2	3.09	1.35	0.44	5.34
31501	1.5	0.62	8.51	5.04	2.13	4	6.62	1.78	4.83	2.3	12.48	15.96	16.12	31.24	17.7	23.82	9.64	9.22	2.64	5.62	57.34	152.72	34.46	1	0	1.54	0.12	9.48	1.45	9.3	0.79	1.67	1.13	0.51	1.53	0.64	3.1
31601	0.02	0.28	3.55	7.1	1.81	5.52	10.77	2.33	3.13	3.24	9.1	7.05	18.58	31.79	21.16	29.59	6.73	10.37	2.73	4.52	49.84	140.36	29.56	0.23	0	0.33	1	13.2	1.5	10.39	1.26	1.81	1.17	0.5	2.74	1.42	6.01
31701	1.26	1.24	5.04	9.82	4.37	1.77	11.03	2.14	3.5	1.86	10.5	13.59	37.78	37.03	18.78	29.21	7.82	10.31	4.03	2.04	47.3	92.54	24.98	0	0	0.79	1	12.37	0.24	9.9	0.95	1.7	0.76	0.89	1.38	1.01	5.67
31801	1.63	2.72	7.82	11.84	4.38	2	7.96	3.51	6.37	2.07	9.04	9.25	35.51	45.31	23.38	34.47	5.42	4.62	5.29	5.67	53.28	66.74	24.53	0	0	1	0.69	9.37	1.52	16.47	2.06	2.04	0.74	2	0.02	1.49	2.01
31901	0.09	0.26	7.47	9.09	2.71	0.33	8.68	6.18	5.24	4.7	8.72	7.69	31.06	39.83	19.08	28.86	1.49	5.89	1.81	2.49	48.68	51.86	20.6	0	0	1.55	0	13.39	2.31	13.1	0.93	0.28	0	1.14	1.83	1.1	2.19
32001	0.64	1.25	8.1	9.62	3.69	1.64	6.71	2.53	1.46	2.35	7.19	5.17	38.82	50.83	14.32	22.49	5.15	4.04	2.65	3.09	44.24	48.87	16.24	0	0	1	0	9.98	2.29	12.67	0.31	0	1	6.21	1.94	0.88	1.69
32101	0.36	0.73	9.97	12.47	2.46	1.91	14.15	3.68	3.54	6.48	6.46	4.59	50.56	66.2	15.51	23.32	2.82	4.8	2.99	3.59	47.43	45.67	17.32	0	0	1	0	16.67	3.12	14.07	1.11	1.58	0	4.66	1.42	2.72	3.28
32201	0.46	0.02	10.35	11.3	1.66	1.95	11.12	5.21	3.44	4.4	8.45	6.22	50.65	66.74	18.87	32.06	6.21	5.7	2.91	3.5	36.04	47.09	19.48	0	0	0.84	0	10.83	3.05	7.1	0.49	4	0	1.6	2.29	0.88	2.44
32301	1.04	0.5	11.57	10.52	2.73	2.17	11.79	5.04	4.36	3.76	5.62	5.07	39.74	60.61	18.52	29.34	5.66	6.6	3.27	3.21	39.71	48.75	16.53	0	0	2.08	0	9.09	0.43	10.79	2.63	2.34	0.1	0.5	0.9	0.42	2.06
32401	0.5	0.81	5.67	6.66	2.41	1.46	7.87	4.98	3.37	3.02	7.48	6.82	29.62	45.23	12.84	24.68	5.5	5.96	3.82	2.57	46.33	62.11	12.55	0.18	0.01	3.51	0	9.36	0.51	9.6	1.72	1.08	0.4	0	3.42	0.5	1.71
32501	0.06	1.49	3.92	5.26	4	3.93	5.3	2.16	1.62	4.35	9.71	9.21	24.68	30.05	11.15	21.1	6.28	6.97	1.29	2.05	61.05	77.71	19.58	1	1	5.57	0	13.41	0.11	17.74	1.93	0.22	1.63	0.52	0.3	0.5	2.98
32601	1.49	1.7	3.51	3.63	1.56	2.55	5	4.11	4.14	2.91	11.31	8.51	20.13	27.82	17.8	18.04	6.99	10.33	4.83	4.17	55.53	94.38	27.64	1	1.57	5.65	0	12.12	1.39	12.51	0	0.78	0.37	1.49	1.42	0	4.43
32701	2.85	0.5	3.04	4.66	2.22	3.9	3.08	1.19	3.91	3.44	9.96	6.55	17.23	21.02	13.65	19.57	8.29	10.5	1.85	4.24	65.97	121.97	28.33	1.52	1.74	3.74	0	8.55	0.75	7.1	1.14	2	0.21	0.93	2.51	1.24	2.82
32801	1.13	1.7	3.48	2.95	3.41	3.05	2.29	2.84	6.01	4.75	14.38	10.55	8.26	11.68	19.32	14.87	12.4	9.57	1.53	5.64	78.38	159.82	20.57	1	1	0.72	0.76	12.6	0.33	10.27	1.09	1.31	0.29	1.23	4.23	0.76	3.58
32901	1.77	2.3	1.71	3.47	3.39	1.47	2.58	2.56	4.56	2.32	17.44	12.13	5.37	9.69	11.89	12.71	13.06	9.17	3.51	2.69	77.33	181.16	15.06	0.8	0.18	0.37	1	11.48	0.68	8.16	0	1.61	1.01	1.67	1.21	0.32	2.76
33001	0.27	0.5	0.83	2.23	3.09	2.55	3.33	1.63	2.69	2.67	15.45	12.42	6.49	6.88	9.77	11.82	10.53	8.75	2.12	2.74	67.12	171.71	14.68	0.17	0	2.28	0.99	6.99	1.23	12.61	0	2.23	0.74	1.95	1	1.16	3.77
33101	1.43	0.24	1.99	3.11	1.82	2.65	4.55	1.18	2.66	2.46	12.89	15.01	4.72	3.52	10.51	10.89	10.06	12.73	1.69	1.65	69.56	149.97	12.14	1.45	0	4.19	0	9.08	0.38	11.31	0.37	2.82	1.46	1.99	2.95	1.19	1.71
33201	1.1	0.95	0.58	1.73	1.88	2.27	2.98	1.98	4.64	1.05	18.16	8.99	5.29	5.34	9.84	10.15	11.61	11.8	2.48	2.61	69.64	157.26	14.47	2.2	0.45	4.13	0.89	11.21	1.05	15.17	1.08	0.92	2.33	0.22	1.53	0.97	3.11
33301	1.76	2.61	0.95	0.48	3.26	1.76	3.39	3.67	3.98	2.03	18.67	12.06	5.34	6.79	5.69	11.45	11.38	18.14	2.84	2.45	94.47	190.62	14.3	2.57	1.77	2.71	1	13.82	1.56	13.24	1.48	0.63	1.24	1.43	0.09	1.21	0.71
33401	1.6	1.3	0.84	0.75	2.28	2.35	5.87	2.29	1.22	3.62	23.65	13.41	3.86	6.74	4.64	7.24	14.45	10.04	2.81	1.57	95.97	217.98	15.08	1.29	3	3.49	0.86	13.07	2.19	14.16	1.11	1.37	2.74	0.57	0.94	0.73	1.06
33501	2.86	3.47	1.73	1.71	2.72	2.58	10.07	1.22	3.44	2.64	21.33	18.61	6.73	4.69	9.56	11.68	9.52	15.32	5.68	1.22	76.64	219.82	15.32	0.55	3.29	5.4	0.59	11.09	1.62	8.97	1.03	2.96	0.63	0.32	2.23	1.92	3.93
33601	1.41	1.23	2.54	1.53	3.77	1.06	4.12	0.97	4.38	1.87	14.25	14.51	3.64	7.59	9.66	8.09	17.19	14.49	5.37	5.25	47.23	208.98	25.74	0	1.71	5.02	1	13.2	1.59	7.43	2.34	2.37	0.85	1.5	1.49	0.87	2.8
33701	2.33	1.7	1.31	4.23	7.14	2.82	4.79	2.19	2.5	1.71	16.84	12.78	6.15	6.93	5.46	6.02	15.24	8.38	2.5	4.68	45.12	189.56	30.41	0	0.76	3.5	1.28	11.38	0.56	8.92	0	1.14	0.5	0.18	0.85	0.63	4.2
33801	2.01	0.66	1.05	0	4.16	1.93	5.32	0.76	2.75	1.38	15.89	10.43	3.95	5.45	8.45	8.47	12.38	10.06	1.45	4.04	52.05	186.54	31.49	0	0	1.81	1.15	6.82	0.02	17.68	1.36	2.44	1.96	2.46	2.29	0	3.7
33901	2.43	1.3	0	0.39	2.46	0.87	4.45	2.27	2.73	0.7	18.09	12.61	4.29	8.84	9.27	10.31	10.59	11.85	2.12	3.9	52.71	192.53	28.32	0.48	0	2.15	1	5.58	1.46	14.48	0.67	1.2	1.04	2.04	0.56	1	1.39
34001	0.5	1.54	3	0.61	2.81	2.24	4.35	0.45	5.28	1.29	22.59	14.74	3.9	8.95	4.19	10.66	7.31	7.09	3.39	2.16	38.13	196.49	24.33	1	0	5.46	0.44	8.16	2.25	12.7	1.18	0.5	0	0.55	0.75	0.56	1.55
34101	0.68	1.02	0.73	0.73	2.36	1.9	4.35	1.84	2.37	4.04	17.42	18.77	4.31	6.61	6.33	9.77	10.7	10.11	3.82	4.35	29.86	183.17	21.69	1	0	7.49	0	13.03	1.55	9.16	0.54	0.5	0.5	0.95	1.06	1.41	1.64
34201	2.48	0.98	1.08	0.77	3.21	1.79	4.57	1.55	2.45	2.7	17.48	14.19	2.86	10.93	7.21	6.73	13.27	12.73	3.95	5.01	41.94	173.77	30.94	0.27	0	8.25	0.48	10.16	3.76	4.75	1.14	0	0.5	0.39	0.77	0.33	1.56
34301	2.98	2.7	0.56	1.99	2.59	1.19	3.78	0.37	2.87	2.3	18.24	14.57	3.97	6.55	8.32	7.97	10	13.5	4.66	2.89	58.54	201.07	34.19	0	0	7.37	1	18.2	2.15	6.47	0.35	0.24	0	0.11	0.68	2.08	2.83
34401	0.83	2.81	0.87	2.61	1.89	1.83	1.3	1.87	3.23	2.55	20.32	13.28	6.32	5.74	6.26	8.75	10.11	7.04	4.28	4.11	53.34	198.19	25.11	0.69	0	7.45	1.05	12.75	1.01	10.78	0.35	1.38	0	3	1.01	0.95	3.83
34501	3.12	0.87	0.26	0.92	3.71	0.82	3.96	2.06	3.02	1.91	18.26	10.65	4.71	7.41	7.88	7.75	8.65	9.13	5.03	3.96	46.2	169.65	15.51	1	0	6.49	1.26	7.98	1.67	9.97	1.14	0.42	1	0	1.57	2.19	3.22
34601	1.41	0.95	1.26	2.06	4.02	0.57	1.6	0.57	2.83	1.97	16.62	9.39	3.11	6.28	8.67	8.47	9	8.83	2.28	3.12	45.37	166.23	19.29	1	0	3.6	1	4.68	2.95	10.38	1.48	1	0.89	0	1.24	1.47	0.92
34701	1.53	1.1	2.84	0.42	2.85	3.8	2.75	1	4.17	1.29	17.48	15.28	6.15	6.86	5.76	7.19	8.47	7.74	1.66	4.37	48.6	195.97	31.63	0.05	0	1.21	0.7	5.22	1.03	9.65	0.64	2.19	0.11	0.33	2.83	0.86	3.38
34801	1.77	1.78	1.55	2.09	3.6	2.33	2.82	1.78	4.75	1.58	19.74	13.57	4.89	6.79	5.57	6.44	11.49	9.08	2.31	5.47	46.63	197.48	31.28	0	0	1	0.92	4.47	0.11	4.52	1.34	1.29	0.5	0.78	3.39	0.81	6.91
34901	1.87	0.79	2.49	0.65	2.93	2.19	3.69	1.48	5.71	2.56	15.63	11.17	5.49	5.99	7.02	7.54	9.25	11.57	5.18	6.65	38.79	170.54	25.07	0	0	1.89	1	9.32	1.89	3.29	0.27	1.25	0.17	1.39	2.59	0.81	3.42
35001	1.8	0.47	1.15	1.77	1.07	1.91	3.03	0.74	4.73	3.25	15.08	12.11	4.62	7.3	7.53	8.6	10.16	10.9	2.24	0.82	36.4	185.48	17.7	0.51	0	2.75	0.82	12.27	2.35	4.29	0	0.23	0.83	0	0.69	1.44	1.98
35101	2.44	2.57	1.38	0.99	1.96	5.55	3.57	0.31	4.2	2.59	22.76	13.6	6.15	6.27	6.11	13.8	12.63	10.58	2.58	2.48	33.66	217.33	16.02	1	0	4.23	0	8.06	3.04	8.29	0.75	0.03	0.5	0	1.06	1.36	1.61
35201	0.59	3.39	2.39	1.5	4.68	3.27	2.84	0.37	3.72	1.39	18.09	16.09	4.97	7.8	9.24	17.11	15.51	15.23	3.58	5	35.16	222.82	20.79	1	0	3.63	0	12.66	1.54	10.63	0.18	1.97	0.13	0.5	1.79	0.23	2.07
35301	0.49	3.59	1.01	0.94	1.44	2.58	3.6	1.68	3.71	3.2	13.39	14.75	6.98	8.6	9.64	12.83	8.68	13.41	4.94	5.97	34.87	185.31	29.51	0.23	0	2.94	0	8.92	1.45	10.42	0.99	1.23	1.74	0.39	1.65	1.49	5.87
35401	0.67	2.07	2.35	1.59	2.55	3.1	2.61	2.35	0.74	1.33	13.47	11.95	3.81	4.64	6.88	8.66	5.07	8.89	5.33	4.38	36.1	153.89	27.52	0.17	0	0.03	0	5.29	1.08	7.09	1.05	0.66	0.63	0.61	1.47	1.43	3.43
35501	1.06	0.91	2.76	4.69	2.63	3.02	2.24	2.46	1.37	3.55	15.22	11.38	2.59	7.55	8.98	13.39	11.31	10.22	3.2	2.89	40.26	141.63	22.38	1	0	0.81	0	7.49	1.19	4	0.39	0.17	0.97	0	0.9	1.51	1.36
35601	1.71	1	2.19	0.64	2.83	3.99	1.63	0.58	1.37	2.61	15.11	10.57	7.54	6.65	8.83	9.78	7.6	10.53	2.35	4.24	45.06	151.74	21.53	1	0	1.84	0.26	3.58	1.53	8.58	0.61	1.28	0.03	0	1.06	1.14	2.6
35701	1.23	3.04	1.02	1.17	2.5	2.39	2.68	0.26	2.43	3.16	17.93	11.97	5.82	6.73	9.39	12.32	9.08	11.15	3.98	5.86	53.61	181.95	22.99	0.58	0.43	4.38	1	7.68	0.79	5.77	0.62	0.49	0.85	0	1.3	0.53	3.6
35801	1.55	2.99	0.75	3.38	1.67	5.73	2.49	0.99	2.91	4.18	20.62	17.79	6.75	5.88	9.11	14.39	11.38	8.79	5.21	3.06	43.47	201.25	21.88	0.91	1	5.99	1	11.41	1.5	9.19	0.79	1.17	1.1	0.5	2.11	1.06	2.8
35901	1.32	2.47	0.42	2.03	1.96	2.7	1.71	0.1	1.82	1.31	19.09	12.49	3.14	9.27	11.92	11.39	10.48	11.12	3.57	3.34	40.77	206.4	20.83	1	1	6.46	0.48	6.44	0	12.29	1.19	1.15	0.62	0.72	2.16	2.01	4.83
36001	0.47	1.98	1.35	1.71	2.48	3.02	2.29	1.62	3.5	1.27	18.35	13.11	8.45	6.04	8.71	14.25	10.15	9.5	3.77	2.99	36.62	186.74	17.02	0.95	0.32	5.16	0	7.45	0	16.61	1.53	1.14	0.93	1.78	0.65	1.5	1.64
36101	0.14	1.37	1.88	4.37	3.18	1.54	4.43	0.78	2.3	4.49	8.48	9.59	2.8	5.94	6.63	12.72	7.68	7.07	1.62	2.24	41.61	170.97	13.99	1.9	0	5.07	0.67	10.97	0.74	10.22	0.1	0.94	1.5	0.5	1.07	0.85	1.81
36201	1.13	3.69	0.46	1.98	3.19	4.09	2.21	1.12	4.33	2.37	11.15	8.74	6.62	7.81	12.51	14.4	6.93	7.77	1.48	1.27	34.5	165.42	10.6	2	0	7.05	2	6.77	1.96	13.65	1.77	0.77	0	0.22	1.21	0.98	1.94
36301	2.83	2.62	1.42	2.15	1.27	1.58	2.41	0.5	2.34	1.1	15.22	7.73	2.73	6.29	10.43	17.12	8.08	6.84	3.39	1.13	31.97	178.28	7.85	1.49	0	8.77	2	9.46	1.48	11.12	1.27	1.27	0	0.46	1.07	1.36	1.75
36401	0.9	2.47	2.22	2.35	1.23	1.34	2.76	1.88	3.18	0.92	14.87	14.22	5.08	5.85	12.99	12.99	7.43	4.98	5.16	1.45	28.46	174.94	6.91	0	0	5.05	1.02	11.37	1.77	7.56	1.86	0.73	0	1.21	0.5	0.14	1.26
36501	1.57	0.43	1.54	1.5	1.85	3.1	4.03	0.97	1.64	4.51	13.33	11.7	6.93	6.21	12.38	15.6	9.57	8.96	4.64	4.38	35.68	158.36	14.67	0.75	0	2.72	1	7.09	1.81	9.47	0.34	0.82	0.5	0.49	1.01	1.24	1.34
36601	2.43	1.84	1.85	1	2.73	2.39	3.51	0.03	4.39	2.1	13.69	12.79	7.26	6.34	14.8	14.29	8.62	6.69	4.6	0.41	45.79	141.34	18.16	1	0	2	1	4.89	1.21	5.14	1.13	0.2	0	0.12	1.84	1.08	2.44
36701	1.29	1.59	1.58	1.14	2.35	2.97	2.49	0	2.85	1.69	10.32	15.34	3.33	6.43	12.84	17.39	7.21	6.41	3.2	2.59	50.89	129.1	25.29	1	0	1.89	0.55	7.86	1.13	4.77	1.11	0.48	0.5	0.5	1.65	0.74	1.96
36801	1.88	1.85	1.78	1.96	2.36	2.79	2.92	1.56	3.68	2.28	11.18	11.93	5.32	4.44	13.34	20.47	7.58	6.24	2.52	5.67	50.54	143.14	30.49	0	0	4.24	0	10.18	0.34	9.2	0	1.26	0.26	0.31	1	1.44	1.74
36901	2.33	2.85	3.88	1.4	3.02	2.11	0.2	1.9	0.26	0.64	13.36	12.93	5.55	7.93	12.43	17.71	5.79	7.08	4.29	7.31	32.8	173.88	30.42	0	0	5.19	0	6.44	1.37	10.62	2.95	1.65	0.24	1.16	2.31	1.16	5.5
37001	0.83	2.06	2.5	1.5	2.67	2.58	1.17	2.04	2.37	2.03	15.07	13.3	4.4	5.06	10.5	14.88	8.57	5.16	5.52	3.72	31.48	211.02	28.79	0	0	6.08	0	7.35	0.82	7.01	0.79	1.53	0.5	0.3	1.82	2.11	6.93
37101	2.6	1.96	1.83	0.32	2.74	3.72	1.66	1	5.19	1.99	16.89	14.37	4.03	7.56	8.49	10.44	9.1	6.17	1.87	2.4	36.76	209.19	29.75	0.22	0	4.21	0	7.22	1.35	15.05	0	1.36	0.01	0.23	0.87	1.63	3.43
37201	0.07	0.75	1.65	1.09	1.72	1.61	3.29	0.56	3.51	1.55	15.05	10.15	4.91	5.98	8.19	8.05	6.64	4.78	2.42	4	43.62	185.24	25.36	1	0	5.55	0	10.95	0.95	8.91	0.71	0.2	0.49	0.08	0.5	0.6	3.87
37301	2.13	2.8	2.93	1.48	4.04	1.11	2.5	0.94	4.61	2.14	14.86	13.62	5	8.61	13.7	12.04	7.48	8.79	2.32	1.58	42.84	183.92	14.34	1	0	7.57	0	10.58	0.7	9.73	1.37	0.56	0	1.08	2.03	0.69	0.95
37401	1.88	1.48	1.58	1.45	2.57	2.85	3.6	0	1.7	3.7	20.79	16.32	2.89	9.05	12.82	13.36	8.67	8.17	4.87	3.83	33.46	201.06	17.31	0.53	0	6.17	0.9	9.32	0.45	5.13	0.21	2.32	0	0.95	1.47	1.11	2.75
37501	1.27	5.28	2.39	0.66	3.63	2.1	3.18	0.5	2.68	2.38	15.11	12.91	5.83	9.05	11.43	16.36	12.24	9.55	3.49	3.43	30.33	201.73	20.67	1.22	0	3.27	1	11.13	1.72	6.22	1.94	1.04	0	0.97	0.5	0.7	3.18
37601	3.49	1.4	1.37	0.54	3.38	1	3.58	0	3.3	3.84	16.56	17.03	2.28	6.33	9.52	18.83	5.54	8.11	3.38	3.6	29.44	164.4	24.31	2	0	2.93	1.73	5.98	0.08	5.17	1.24	0.97	1	0.92	1.27	0.88	2.9
37701	1.22	1.08	2.87	1.27	1.57	3.14	2.75	0.7	3.93	1.89	17.85	11.15	7.19	5.72	8.92	16.02	3.94	7.78	3.35	2.51	32.79	150.17	20.32	1.86	0.06	4	2.48	6.3	1.78	9.43	0.99	0.27	0	0.5	1.23	1.8	4.2
37801	1.72	0.91	1.55	0.69	2.16	1.14	4.38	0.94	3.82	2.53	16.7	11.64	3.5	8.45	10.26	17.42	8.82	9.48	2.11	8.1	37.26	170.5	22.55	1.48	2.87	3.87	2.99	12.76	1.63	15.52	0.46	0.5	0.25	0	1.96	0.73	2.8
37901	2	1.5	0.81	0	2.11	2.05	3.78	0.86	3.72	1.81	19.07	17.23	5.74	7.26	10.34	14.23	10.77	5.76	2.34	3.03	30.27	176.25	25.88	1	3	1.56	1.6	12.49	1.82	6.83	3.91	1.26	0.25	1.64	1.81	1.09	2.25
38001	0.29	0.93	2.24	0.5	3.69	1.5	4.21	0.82	2.67	1.35	16.65	15.6	4.73	4.8	8.98	11.99	10.36	9.29	2.65	2.04	17.17	151.47	22.79	0.69	2.31	1.57	0.26	9.71	2.08	8.73	0.36	0.08	0	2.36	0.23	0.4	2.37
38101	1.78	2.14	1.83	1	4.28	3.27	5.98	1.74	1.07	1.13	14.69	14.78	5.29	7.72	9.13	10.3	7.86	7.16	2.96	2.34	10.4	130.52	17.94	0	0	1	0	10.17	2.84	3.93	0.43	0	0.5	0	0	2.1	2.71
38201	0.22	0.02	1.4	2.26	2.02	2.73	8.97	1.44	4.43	2.4	12.23	13.41	4.55	6.14	14.05	13.9	9.42	6.06	4.19	1.49	9.66	125.64	17.13	0	0.24	0.96	0	4.02	0.75	3.13	1.07	0.5	0	0	0	0.32	1.32
38301	0.29	0.48	1.53	1.24	2.97	1.98	12.75	2.15	1.29	3.41	11.18	9.92	4.22	6.43	10.52	15.6	7.66	7.66	2.4	3.79	10.69	128.9	13.67	0.13	1.84	1.29	0.26	10.99	2.09	4.66	0.44	0	1	0	0.5	0.18	1.44
38401	2.72	3.05	0.5	0.47	1.69	2.73	15.36	4.52	3.29	2.8	15.98	10.07	6.72	6.92	13.63	16.62	11.44	7.14	1.85	2.04	12.71	138.82	14.98	1.08	2	2.28	1.9	7.82	1.18	3.31	1.69	0	0.5	0	0	0.5	0.57
38501	1.27	2.17	1.79	1.77	2.81	0.88	17.12	3.85	2.93	2.43	16.34	18.37	5.13	5.5	11.27	13.94	7.34	6.73	2.42	1.62	19.4	168.6	21.15	2	1.4	3.96	2	14.32	0.75	11.66	2.32	0.72	0.15	0.95	0	0	1.09
38601	1.04	1.06	1.16	2.19	1.97	1.59	12.52	3.53	2.91	2.17	18.13	16.08	8.49	7.94	11.99	10.94	9.06	9.22	3.38	2.53	20.5	184.9	23.7	1.62	0	3.7	1.33	8.85	1.01	3.99	0	1.28	0.35	1.73	1.17	1.43	1.02
38701	2.2	2.54	2.25	1.58	3.04	2.98	9.59	3.04	1.07	1.81	18.29	14.91	3.98	6.78	10.84	14.3	11.25	7.35	1.89	4.33	17.93	182.75	20.67	0.65	0	4.12	0	7.29	1.24	6.27	0.02	1.88	0.78	0.82	1.11	0.69	2.92
38801	0.76	1.37	1.8	0.99	2.19	0.86	7.06	1.21	4.08	1.14	13.91	12.17	4.56	7.1	9.53	8.02	10.36	7.53	2.5	4.37	19.69	160.53	20.37	0	0.86	5.66	0	7.32	1.47	5.34	0.73	0.91	0.22	0	0.22	1.38	3.64
38901	0.82	1.33	1.78	0.54	3.46	2.91	3.37	1.7	3.11	2.53	8.93	15.09	6.61	6.2	9.93	9.8	9.17	9.08	1.72	4.09	31.68	159.51	32.62	0	2	4.35	0	6.7	0	6.2	2.23	2.04	0.04	0	0.16	0.34	3.94
39001	2.68	1.5	2.72	0.96	2.84	1.98	2.99	2.49	3.19	3.56	11.97	13.43	4.42	8.67	6.88	9.24	8.11	8.2	2.15	8.04	32.52	173.66	43.57	0	2	3	0	6.44	1.09	4.19	0.36	1.17	0.96	0	1.08	1.64	4.07
39101	2.61	0.5	0.5	0.46	2.52	2.23	3.02	0.35	3.38	1.34	9.46	14.13	3.5	3.61	7.06	9.45	7.49	10.15	2.77	9.22	48.64	193.1	36.88	0	0.63	2	0	5.14	1.07	7.83	0.39	1.14	1.7	0	0.78	1.02	4.59
39201	1.61	0.66	2.26	0.15	3.3	3.19	4.26	0.16	3.43	2.9	17.14	12.04	4.52	3.73	4.79	12.35	12.66	11.3	3.32	4.47	61.94	195.98	18.72	0	0	2	0	6.07	1.24	9.01	0.65	2.21	0.3	0.92	1.62	0	1.77
39301	1.5	1.84	3.34	1.91	1.18	2.41	4.47	0.5	3.55	3.85	15.48	14.87	5.03	8	9.01	6.32	9.02	6.07	5.92	2.19	61.64	203.68	17.11	0	0	2.79	0	12.37	3.36	3.58	0.08	0.74	0	0.58	2.36	1.34	3.76
39401	0.93	2	2.65	1.48	2.83	2.03	4.7	0.5	4.09	1.63	15.09	14.66	5.8	7.84	9.39	10.28	7.82	6.11	4.04	3.3	39.25	186.32	19.53	0	0	5.59	0	7.85	1.98	8.77	0	0.91	0.22	0	0.5	1.3	4.9
39501	0.15	1.03	0.75	1	4.63	2.7	2.73	2	4.25	2.7	13.49	10.71	2.95	7.47	9.09	7.95	10.44	8.06	1.89	3.62	28.63	175.99	22	0.71	0	6.32	0	5.16	0.94	6.25	1.17	0.5	0.45	0.5	0.39	0.86	3.17
39601	1.9	2.26	1.76	1.72	2.27	2.72	1.82	0	3.9	1.62	12.64	14.03	4.01	4.22	7.62	11.78	9.9	4.43	2.85	2.31	15.81	148.31	13.88	1	0	4.73	0.45	4.82	0.18	8.88	2.34	1.15	1.03	0.5	0.69	0.19	2.15
39701	1.02	0.21	1.55	2.21	2.01	1.81	0.23	0.5	2.84	2.01	12.08	12.42	1.12	5.38	10.76	11.21	10.95	8.8	2.11	2.34	18.75	126.21	12.42	1	0	2.37	1.38	4.73	1.52	7.79	1.36	0.85	0.8	0	1.14	0.63	1.99
39801	0.83	0.58	1.79	1.04	4	1.24	3.45	0	3.39	1.35	11.81	13.67	5.76	7.6	9.97	8.56	9.59	3.02	5.22	3.36	22.24	143.7	20.38	0.03	0	3.63	2	6.38	2	6.68	1.1	0.5	1	0.5	0.28	0.98	2.91
39901	1.54	2.05	1.4	1.6	4.17	2.04	2.83	0.5	2.74	2.58	17.13	12.6	4.69	6.4	13.28	9.46	6.2	7.14	3.72	3.37	31.03	160.53	26.13	0.6	0	4.49	1.29	2.97	0	7.75	1.1	0.5	0	0.33	2.33	1.7	2.41
40001	0.63	1.9	2.5	1.3	0.09	1.86	1.88	0.5	2.26	2.92	14.09	12.63	4.82	7.45	6.97	8.36	7.13	9.02	3.29	4.11	35.31	150.93	28.07	1	0	4.26	0.36	4.55	0.4	6.34	0.37	0.23	0.29	0.17	0.67	1.2	3.66
40101	3.08	1.56	1.04	0.63	1.77	2.93	1.3	0.44	4.64	3.66	8.42	12.41	4.67	5.23	7.94	8.54	9.26	8.95	3.29	5.57	39.11	141.24	24.31	1	0	2.67	0	5.66	1.83	10.53	0	1.16	1.17	0	0.25	0.8	3.81
40201	0.92	0.85	0.46	0.52	3.62	2.39	2.48	0.56	2.23	3.26	16.48	17.11	7.92	8.74	8.57	13.49	9.83	9.12	3.44	4.32	38.53	172.08	21.35	1.81	0	1.93	0	4.72	0	13.01	0.79	0.61	0.04	0.19	1.45	0.54	1.7
40301	0.08	1.58	1.7	1.48	3.23	2.03	2.76	0.5	1.93	3	14.86	13.63	5.35	10.9	7.76	13.72	12.02	9.24	4.02	1.67	25.72	195.49	17.15	2.6	0	3.69	0.8	5.79	0	7.45	1.11	0.69	0.37	0.31	0.8	1.46	1.75
40401	0.97	1.11	3.62	1.28	2.83	1.82	2.98	0	1.36	4.27	15.12	12.4	4.47	7.16	7.89	12.06	10.12	6.89	4.73	2.58	16.84	194.28	19.05	4.6	0	3	2	7.56	0.93	10.35	1.09	1.24	0.42	0.37	0.66	0.5	2.28
40501	1.12	0.87	2.68	0.72	3.12	2.64	1.86	0.22	2.37	2.62	14.58	11.72	4.83	9.44	7.86	8.36	7.05	8.69	2.8	2.38	20.53	179.56	19.43	3.92	0	2.11	2.67	9.14	0.55	7	0.27	0.57	0.21	0.76	0.94	0.5	1.66
40601	1.84	0.43	0.5	0.42	3.86	0.55	1.29	1.44	2.24	0.56	14.69	13.95	3.92	4.76	10.86	13.14	12.43	7.34	2.11	5.52	26.28	171.21	23.6	2.83	0	2.04	1.7	10.49	0	6.74	1.91	1.12	0.5	1.9	0.9	1	1.23
40701	0.99	0.9	2.7	1.11	4.25	0.47	2.15	1.88	3.71	0.44	13.5	11.41	1.84	6.65	10.09	9.49	11.11	6.57	3.14	1.83	27.86	176.85	23.87	1.06	0	3	1.84	6.89	0	9.87	0.78	0.38	0	0.97	0.21	0.5	0.17
40801	1.5	2.17	1.48	2.94	4.02	2.29	4.11	2.43	3.7	2.34	17.55	17.52	2.84	6.27	8.09	8.51	10.24	6.47	2	1.22	26.96	209.66	15.98	2.21	0	2.79	1.08	9.15	2.65	9.68	2.38	0.5	0.49	0.5	0.79	1.12	0.99
40901	1.25	3.2	2.75	1.36	2.86	3.24	2.82	0.44	2.93	2.8	18.71	13.99	6.18	7.19	7.03	10.61	11.13	8.16	4.66	2.73	29.27	214.45	11.19	3.34	0	2.51	0.89	9.67	4.03	7.09	0.78	0	0.01	0.5	1.83	0.9	4.01
41001	1.4	3.13	1.29	0.69	3.11	1.69	3.82	0.6	3.64	2.95	15.01	13.83	5.4	5.69	9.44	12.43	8.66	7.18	5.27	2	33.21	202.81	14.35	3.31	0	2.83	0	10.06	2.95	8.18	2.69	0.5	0	1.35	2.09	1.12	2.25
41101	2.14	1.44	1.12	1.98	2.33	2.91	4.6	1.06	1.75	3.44	17.83	13.74	4.22	5.97	7.81	14.48	9.43	8.7	1.72	1.07	31.02	172.13	17.57	1.54	0	1.97	0	8.53	1.15	8.14	1.94	1.16	0	0.65	1.24	0.86	1.16
41201	1.66	2.25	0.9	1	1.33	3.93	3.02	0.93	4.1	3.1	12.56	10.36	2.93	5.96	8.16	12.88	8.58	7.19	3.14	3.1	24.42	160.08	19.29	0.41	0	1.19	0	8.39	0.99	3.61	1.88	1.34	0	0	0.84	1.42	3.49
41301	1.47	1.48	0.26	1.02	2.67	3.75	4.35	0	2.74	2.91	13.55	12.41	4.63	6.32	7.28	7.57	8.36	8.9	2.33	3.3	25.05	176.91	19.99	0.99	0	1.6	0	11.19	2.61	7.52	0.55	0.41	0	0	0.5	0.08	0.6
41401	2.2	1.45	1.45	2.48	3.13	1.03	5.29	0.8	5.9	2.18	15.82	11.34	6.3	4.01	6.01	12.52	11.78	13.92	3.11	4.01	28.52	179.36	19.77	1.77	0	3	0	8.39	1.73	9.75	1.26	0.59	0	0.5	0	0.53	1.42
41501	1.8	0.55	2.7	1.52	2.76	1.69	2.49	1.28	5.05	1.63	12.62	14.76	4.43	8.46	7.86	10.88	10.23	8.36	3.55	3.08	41.72	173.56	19.84	1.76	0	2.5	0.67	8.89	3.28	5.19	0.96	0	1	0.5	0.5	0.47	2.21
41601	0.62	2.3	2.3	3.86	3.08	2.56	2.74	1.51	3.26	4.54	11.14	10.51	6.24	7.47	7.53	16.37	8.85	10.29	3.54	4.98	44.43	163.74	22.5	0.98	0	2.66	2	10.46	0.96	12.09	1.01	0	0.5	0	0.47	0.99	1.37
41701	1.48	2.21	3.91	1.64	2.03	2.78	2.34	2.37	4.39	3.8	13.78	10.69	7.61	8.41	6.37	13.19	11.08	7.64	2.96	3.54	42.9	175.14	15.13	0.77	0	2.84	2	6.77	1.24	5.41	1.85	1.06	0	0.06	1.03	0.01	0.13
41801	0.98	1.49	3.23	2	4.09	1.59	1.77	1.97	4.51	1.47	14.58	9.69	6.65	6.86	11.03	17.89	8.13	5.46	3.53	1.71	42.77	196.01	6.95	1	0	2.88	0.82	6.33	0.64	7.84	1.81	0.61	0.96	2.81	1.5	1.8	1.23
41901	0.23	0.36	2.01	3.52	3.67	3.28	3.59	1.83	2.15	2.12	9.47	10.25	5.9	8.72	11.88	14.3	12.39	7.21	3.86	1.39	37.55	190.37	9.45	0.97	0	2.81	0	7.64	0.85	5.47	0.41	1.05	1.06	0.63	1.04	0.21	2.02
42001	1.13	0.74	0.84	2.36	2.58	3.32	3.37	1.41	2.85	2.55	13.92	7.4	9.24	8.59	8.33	12.9	9.41	7.2	2.68	2.64	35.53	156.81	14.34	0.29	0	2	0	10.55	0.73	6.98	0.34	1.51	0.48	0	0.96	0.49	1.63
42101	1.32	0.4	1.54	0.66	2.9	1.39	1.79	0.83	3.21	4.63	10.72	11.44	7.44	8.44	10.64	11.65	9.91	9.08	3.2	2.23	34.16	122.09	13.21	1	0	2.17	0	7.56	0.8	7.37	0.75	1.26	0.45	1	0.84	1	1.94
42201	0.94	1.99	0.21	1.88	1.95	2.98	4.56	0.91	3.58	1.6	10.67	13.34	8.26	10.03	9.21	12.57	8.08	6.98	3.85	3.3	34.11	122.16	13.24	1.97	0	1.6	0.62	6.21	1.38	5.65	0.23	0.44	0.71	0	1.19	0.64	3.71
42301	0.88	0.51	2.29	2.06	0.65	2.81	3.86	0.09	5.74	1.89	16.42	11.59	9.79	10.44	7.59	13.96	6.41	11.19	3.7	2.87	31.81	129.01	18.91	1.45	0	3.14	1	8.88	0.25	7.53	1.27	0.39	0.34	0.48	0.97	1.86	1.4
42401	0.61	0.42	0.42	0.86	2.72	6.23	2.31	0.5	3.89	1.61	11.01	12.32	8.8	6.63	4.95	12.72	7.75	11.13	2.83	2.88	38.1	138.54	26.52	0.77	0	3	1	8.06	1.19	7.17	0.14	1.18	0	0.02	1.79	1.29	3.67
42501	2.14	2.87	1.1	1.64	2.68	1.71	3.56	0.14	3.71	2.4	8.17	6.56	3.28	6.01	7.05	17.15	10.33	8.06	4.19	3.19	39.08	139.09	25.08	0	0	3.45	0.12	4.23	0.85	5.34	1.71	1.19	1	0	1.21	1.64	3.52
42601	1.6	1.67	0.22	1.26	1.72	2.65	1.22	0.96	3.23	2.45	11.27	14.22	5.14	6.65	8.31	15.77	7.39	7.18	4.58	2.17	37.29	158.6	19.51	0.73	0	2.57	0.53	6.64	0.68	3.4	0.91	1.3	0.5	0.13	0.52	0.07	2.07
42701	1.65	0.04	0.28	1.4	2.93	3.12	4.43	1.04	4	1.92	17.99	16.51	3.3	4.94	12.26	8.09	8.3	9.21	1.78	1.59	27.52	183.24	14.63	2	0	2.77	2	11.2	2.99	3.52	0.57	1.51	0	1.53	0.72	0	4.78
42801	0.58	0.21	0.68	0.94	2.3	2.77	2.17	1.05	4.89	3.05	15.81	9.8	6.71	5.84	14.74	13.68	6.85	9.39	4.57	5.36	31.01	187.26	19.52	3.57	0	2.05	2	5.59	1.95	4.44	2.27	0.8	1.37	1.24	0.9	0.89	1.97
42901	1.2	3.03	0.43	2.21	0.57	2.31	1.91	0.36	3.44	2.18	12.12	13.02	6.48	5.66	13.22	12.81	9.67	9.52	3.81	3.09	33.35	175.92	21.81	4.65	0.8	2.28	0.97	4.78	2.03	5.28	0.53	0.2	0.13	2.41	0.36	1.11	1.17
43001	1.81	0.26	0.66	1.61	3.54	1.96	2.4	0.77	1.81	1.31	15.01	12.41	4.93	8.48	10.96	11.68	7.98	6.72	1.51	3.83	31.12	162.23	17.78	4.25	1	1.57	0	7.68	2.76	6.68	0.6	0	1	1.69	0	0	1.95
43101	1.73	0	1.59	1.94	4.26	3.86	3.81	2.04	3.32	2	17.22	10.18	5.12	6.7	5.13	13.32	5.45	6.46	1.84	4.45	28.21	170.09	20.91	4.14	0.95	1.88	0	8.61	2.88	7.27	1.05	0.87	0	0	0.5	0.01	1.8
43201	1.18	1.85	1.14	1.59	3.1	1.94	2.08	0.64	3.53	2.67	11.13	12.3	4.4	5.74	5.53	11.4	6.99	8.61	2.83	2.03	24.76	185.59	23.59	4.01	0	4.36	0	7.95	1.07	6.56	0.51	0.39	0.36	0.72	0.88	0.99	2.01
43301	2.95	1.88	0.5	1.66	4.44	3.11	2.58	1.12	3.98	3.18	12.68	10.39	5	6.05	4.96	12.24	10.61	8	2.95	5.09	24.26	182.27	24.47	4.23	0	4	0	5.52	1.24	6.38	0.67	0.74	0.14	0.78	0.73	0.74	0.96
43401	3.34	1.85	1.85	1.6	4.19	1.63	2.36	1.05	2.53	2.31	18.37	8.4	4.3	5.81	9.43	9.76	12.07	8.3	3.91	2.37	20.36	177.28	23.08	2.06	0	3.86	0	5.52	1.54	7.65	0	0	0	0.5	0.89	0.26	1.54
43501	0.71	2.42	0.65	2.05	4.96	1.38	1.95	1.13	2.49	1.71	17.08	9.61	5.02	5.81	11.47	14.31	11.14	9.45	4.75	3.72	16.47	175.91	16.96	0.66	0	2.77	0	7.73	0.75	6.78	1.11	0	1.5	0.5	0.52	0.5	0.52
43601	2.12	0.5	0	1.94	4.94	1.87	1.82	1.2	2.89	4.69	12.63	14.1	3.43	4.32	10.57	10.66	8.95	6.35	3.86	3.27	11.31	183.99	6.49	1.77	0	4.23	0	4.65	1.03	6.04	1.87	0	0.5	0.46	0.98	0.5	1.9
43701	1.41	0	1	1.36	3.42	1.19	3.12	0.5	2.98	4.29	16.03	8.46	3.83	6.29	8.83	8.72	7.53	7.28	3.75	0.81	21.93	196.7	4.48	2	0.55	3.38	0	4.48	2.71	8.33	0.75	0	0	2.88	0.61	0.62	0.63
43801	2.58	2.81	1.75	1.6	2.36	1.86	1.22	0.57	2.84	2.84	14.65	15.62	6.41	5.72	7.9	7.4	7.56	8.2	2.5	2.18	24.01	211.89	15.16	1.62	1	5.78	0	2.41	0.55	5.04	1.98	0.45	0.38	2.11	1.71	0.38	1.89
43901	0.89	1.65	0.75	1.15	2.05	1.25	3.18	0.93	3	2.24	18.03	10.47	4.99	6.03	10.4	10.58	8.45	12.21	2.16	2.75	19.02	195.7	23.01	0.75	1	7.13	0	9.6	0.97	6.32	0.35	0.17	0.62	2.66	1.94	0.71	2.89
44001	0.93	1.79	0.78	1.74	3.07	0.96	2.65	1.24	1.76	5.03	16.88	15.69	2.82	4	6.53	11.58	10.97	6.39	3.15	5.75	18.14	159.12	29.39	1	0.2	6.23	0	6.48	1.15	6.42	1.43	1.38	0.7	0.39	1.06	0.9	2.18
44101	0.57	1.8	0.22	1.57	2.91	3.83	2.37	1.72	3.73	0.54	14.65	7.47	4.12	5.83	7.13	13.51	7.92	9.62	3.13	6.89	27.99	157.07	30.27	1	0	3.99	0	8.61	2.46	10.17	1.46	0.38	0.97	0.19	1.18	1.2	2.75
44201	1.92	1.01	1.12	1.67	2.89	4.55	2.53	0.9	5.07	0.71	16.23	8.46	5.92	4.93	8.81	8.35	10.9	6.98	3.22	4.02	27.34	160.56	30.44	0	0.78	2	0	4.46	2.15	7.02	0	0.24	1.33	1.28	2	2.1	2.45
44301	1.08	0.98	3	2.91	1.12	0.87	1.96	1.08	3.57	2.4	14.06	10.31	5.38	5.34	7.07	9.13	9.75	6.54	2.44	2.78	22.08	155.04	24.29	0	1.37	1.81	0	3.81	0.92	8.15	0.76	0.38	0	0.03	0	0.09	3.65
44401	1.93	0.96	1.2	1.86	4.67	2.74	2.09	0.06	1.16	2.39	17.25	10.36	5.94	6.45	7.99	8.58	8.93	5.2	2.12	5.07	24.29	171.15	25.78	0	2.97	3.68	0	7.88	0.07	4.66	1.06	0.5	0	0.73	0.32	1.28	4.68
44501	1.6	0.14	1	2.28	3.65	0.99	3.22	0	2.78	3.06	17.95	10.78	7.66	5.43	11.13	9.04	6.2	10.41	2.8	1.87	33.05	197.38	29.86	0	2	5.43	0	2.91	0.67	6.2	1.15	1	0	0.77	0.18	1.15	1.73
44601	0.97	2.62	2.64	2.38	3.33	3.48	1.02	2.35	3.11	1.08	12.35	14.94	6.56	5.82	7.83	11.26	10.02	7.12	1.31	7.12	32.56	189.4	32.61	0	1.07	7.51	0	7.39	0.3	3.9	0	0	0.39	0	1.46	0.81	4.32
44701	1.19	4.13	2.66	3.23	2.43	3.78	2.12	1.53	1.41	2.39	15.43	14.11	6.08	8.16	8.32	11.37	7.77	7.46	1.52	7.98	30.77	166.42	25.85	1.17	0.22	6.01	0	5.67	1.19	3.16	0.26	0	0.61	0	1.82	1.01	3.99
44801	1.54	1.69	0.6	1.04	2.02	2.22	1.35	1.12	2.2	2.06	16.05	13.28	6.91	6.91	6.66	9.58	6.71	4.89	4.75	3.07	31.58	188.23	17.78	3	1	7.24	0	11.01	0.26	2.96	2.45	1	0	0	0.62	1.75	2.76
44901	1.57	1.33	0.61	1.16	1.72	2.04	0.87	0.06	1.5	2.6	14.68	14.18	6.63	7.89	10.5	7.64	9.69	8.15	2.12	1.89	45.12	218.07	16.81	3	1	6.74	0	8.52	1.22	5.14	0.28	0.18	0	0.05	1.53	1.81	2.86
45001	0.98	2.59	0.77	2.35	2.43	2.57	2.11	0.44	5.45	1.67	17.34	14.68	5.22	4.58	7.76	8.85	10	6.63	5.11	1.13	44.26	235.07	22.7	1.43	0.51	5.4	0	6.04	0.77	5.36	2.24	0.78	0.24	1.6	1.07	0.69	1.99
45101	1.47	3.65	1.57	3.09	1	1.08	4.18	0.17	2.87	2.24	18.87	17.45	6.91	4.55	8.09	12.66	9.89	4.99	5.78	4.04	34.72	221.42	29.01	1	0	1.49	0	11.61	1.05	4.59	0.7	1.04	0.26	0.35	0.86	0.54	3.01
45201	1.13	1.43	1.66	0.41	2.61	3.81	2.83	0.83	4.98	2.06	21.25	12.16	5.95	3.85	7.35	10.32	8.89	10.58	6	3.6	25.07	207.89	26.22	1	0	2.98	0	10.76	2.02	5.3	2.65	1.94	0.17	0.5	1.07	0.46	1.31
45301	0.29	0.92	1.54	1.26	3.13	2.8	1.97	1.5	3.86	2.42	12.53	13.44	1.85	5	9.23	14.33	8.31	6.39	3.35	5.3	25.66	188.64	22.39	0.38	0	4	0	8.86	1.97	4.11	1.72	1.52	0.83	0.47	1.07	1.21	0.99
45401	3.01	0.9	2.56	3.02	2.11	2.33	1.39	0.91	5.79	1.98	11.82	12.56	1.84	7.22	10.14	7.58	6.73	8.79	3.36	3.19	33	171.37	18.18	0.34	0	3.47	0	7.72	2.15	1.83	0.88	0.51	0	0.03	0.47	0.89	2.06
45501	2.18	4.4	0.26	0.87	1.83	2.44	1.41	1.29	3.24	1.63	15	16.2	5.27	6.04	10.9	11.1	6.1	8.8	2.49	3.9	40.58	157.41	26.13	1	0	1.23	0.45	5.46	0.26	3.12	1.28	1.53	0	0	1.53	1.09	4.33
45601	2.78	3.37	1.11	2.15	1.49	2.11	2.35	1.8	4.64	2.35	6.79	15.83	5.83	8.54	12.21	9.64	7.48	8.43	3.67	3.86	47.68	151.36	30.4	1	0	1	1	3.29	0	2.7	0.33	0.79	0.77	0	1.96	0.81	2.78
45701	1.83	2.87	1.1	1.2	2.28	5.18	2.71	1.92	2.6	1.15	8.38	12.5	4.37	6.04	8.16	11.68	8.38	5.99	2.15	4.82	45.08	130.36	24.05	0.41	0	2.05	1.52	2.02	0.45	2.77	0.99	2.02	0.73	1	0.97	0.95	2.17
45801	0.53	0.57	0.48	1.12	3.49	3.44	1.18	1.17	4.38	1.35	9.37	11.84	4.31	5.4	6.59	9.06	4.52	6.12	4.55	6.2	46.13	140.1	21.66	0	0	3.85	3.07	3.59	1.78	5.78	0.39	0.19	0.39	0.17	1.66	1.98	2.61
45901	0.26	1.57	2.02	2.38	3.95	2.73	2.63	1.53	3.83	2.45	12.92	12.57	4.99	5.52	8.45	13.68	11.9	8.17	1.48	3.77	37.63	138.92	19.65	0	0	3.8	3.76	1.74	0	2.66	1.31	0.73	0.51	0.33	1.31	0.41	2.72
46001	1.3	0.82	1.36	1.66	2.94	0.66	1.68	0.97	3.52	1	6.88	7.59	6.37	5.04	8.5	16.59	9.3	7.24	2.1	4.55	39.08	137.29	25.27	0	0	2.29	2.94	1.15	1.29	2.51	0.17	0.44	0.38	0	1.1	0.8	6.06
46101	1.23	1	0.74	2.79	4.07	2.62	1.56	1.15	3.19	2.17	8.98	11.66	7.53	7.04	12.24	14.24	8.64	7.69	1.99	4.19	58.73	151.24	32.62	0	0.28	1	0.99	4.01	0.86	3.64	0.81	0.83	0.22	0	0.32	0.86	5.67
46201	2.59	1.57	1.89	0.55	4.12	2.94	3.1	2.26	3.28	3.04	10.39	12.79	9.27	8	15.86	15.37	12.41	7.22	2.65	4.99	54.29	168.14	38.11	0	1	1	0	2.63	0.78	1.05	2.61	0.5	0.22	0.5	3.18	1.28	3.23
46301	2.41	1.24	0.47	1.53	2.95	3.26	2.52	1	4.62	2.17	14.54	10.65	7.37	5.4	11.97	16.04	7.84	11.4	2.17	3.86	35.63	157.39	30.88	0	1	1.78	0.11	0.81	0.37	0	0.89	0.69	0.28	2	2.34	1.41	1.68
46401	1.55	1.57	1.64	2.17	3.23	3.52	1.67	1	2.18	3.05	13.47	10.81	7.39	5.08	9.06	17.47	9.78	8.04	1.78	3.63	20.09	145.26	24.94	0.5	0.46	3	1	3.83	1.46	1.07	1.06	1.42	0.39	0	1.86	0.31	2.55
46501	1.23	1.4	0.97	1.3	1.71	1.11	1.43	0.59	3.66	2.46	9.27	10.82	4.03	5.02	14.52	15.15	12.72	9.53	5.93	5.35	21.55	164.68	29.68	2.7	0	2.84	1.53	2.57	2.84	3.28	0.82	0.96	0.61	0	1.86	1.58	1.89
46601	1.38	1.22	0.53	0.9	2.68	0.78	3.08	1.84	4.69	2.11	16.37	11.52	6.51	7.8	13.69	21.19	6.42	7.53	2.57	4.22	20.24	178.25	31.31	3.19	0	1.27	1.64	3.09	1.29	1.43	1.25	1.15	0.87	0	2.15	1.92	2.29
46701	1.47	1.29	1.24	3.02	1.85	1.89	2.45	0.85	1.39	3.3	18.63	9.91	6.39	5.52	15.81	22.3	8.81	6.37	1.96	2.58	15.75	167.53	22.07	3.11	0	0	1.29	4.81	2.11	1.78	0.59	2.06	0.74	0	0.4	0.69	0.96
46801	1.08	1.62	1.44	2.96	2.8	1.87	1.95	0.44	7.27	1.82	13.58	16.56	8.6	6.18	13.97	19.4	10.78	8.82	1.35	7.36	24.87	154.09	20.18	2.05	0	0	1.2	3.4	1.82	1.57	2.35	0.72	0.89	0	0.39	2.27	1.36
46901	0.5	1.44	1.72	0.84	1.68	2.18	2.46	0.61	4.16	4.26	12.87	11.78	7.34	11.18	17.55	20.32	11.08	13.5	3.64	1.95	28.71	150.33	19.4	1.56	0	0.79	1.49	1	2.2	3.03	0.07	0	0.5	0	1	1.19	0.92
47001	0	0.78	3.39	2.28	2.53	3.46	2.12	0.67	2.15	1.48	13.79	9.62	3.25	5.27	22.6	17.72	5.7	8.15	3.06	2.06	31.29	163.99	18.81	1.12	0	3.09	2.56	2.35	1.66	2.13	0.72	0.46	0.5	0.05	2.25	0.35	1.72
47101	2.34	1.08	2.51	0.5	4.07	3.67	3.33	0.89	3.87	4.32	17.88	10.96	8.12	6.77	14.95	17.89	8.61	9.23	2.89	1.84	31.52	181.18	17.15	1	0	3.96	3.99	2.48	0.63	4.24	0.78	1.04	0	1.09	1.25	0.14	2.38
47201	0.88	2.03	0.52	0.33	1.72	3.28	3.03	2.06	3.86	2.56	11.8	13.4	4.53	5.63	10.04	18.54	6.9	7.67	3.42	1.69	30.87	166.35	15.3	1	0	3.7	4.88	3.82	1.59	2.2	0.72	0.5	0.5	0.86	0	1.7	3.02
47301	0.52	1.76	2.6	1.61	1.39	1.39	3.71	1.41	5.01	4.1	13.31	12.12	4.33	4.91	10.73	16.31	8.11	7.79	2.78	2.77	33.61	146.09	19.34	0.26	0	1.43	3.16	0.93	1.45	3.1	0.59	0.13	0	0	0.37	0.66	2.74
47401	0.95	2.68	1.75	0.85	0.69	3.62	2.13	1.14	4.51	4.34	11.53	12.88	4.86	6.63	13.14	15.31	10.75	7.33	1.52	4.19	24.1	135.53	21.97	0.81	0	1.41	1.81	1.1	1.23	0.44	1.08	0.37	0	0.5	1.43	0.89	2.66
47501	1.17	1.45	1.8	1.21	2.46	2.64	0.72	0.66	1.8	1.09	13.44	10.68	4.39	5.44	10.17	18.53	9.3	10.33	3.17	3.57	19.27	144.08	20.96	1	0	2.8	0.03	3.89	2.03	2.6	1.12	0.5	0.5	0.08	1.16	2.2	2.2
47601	0.64	0.94	2.52	1.51	3.16	1.9	3.53	0.97	4.31	2.31	15.42	11.2	3.4	5.23	11.35	18.18	11.71	9.94	2.98	3.99	14.56	144.3	15.25	0.93	0.5	3	0	1.78	1.21	3.08	0.89	0	0.49	1.63	0.04	1.41	1
47701	1	3.08	1.25	1.22	3.13	1.89	2.48	1.5	6.03	3.12	14.63	11.75	6.13	5.56	10.67	10.8	10.21	11.48	1.99	1.19	13.22	145.84	9.15	0.11	1	2.16	0	2.39	1.92	2.25	1.31	0	0.01	0.29	1.09	0.5	1.05
47801	0.58	1.85	1.78	0.77	2.14	2.82	2.89	0.39	6.17	1.69	15.04	12.43	2.83	6.29	13.37	13.11	13.26	9.42	4.53	1.46	18.25	156.64	11.31	1	1	1	0	3.39	0.65	2.53	0.93	0.33	0	0.49	2.11	0.84	3.45
47901	3.07	1.51	1.25	0	2.03	2.83	2.56	1.58	2.99	1.8	13.48	14.7	3.43	6.35	8.07	13.83	9.5	12.51	2	1.1	21.18	150.82	8.99	1	0.25	1	0	7.91	1.75	0.41	0.06	0.72	0	0.51	0.9	0.85	0.61
48001	2.08	1.53	3.73	0.54	0.99	2.94	1.53	0.98	2.74	0.47	14.81	12.67	4.94	6.21	7.32	10.59	14.07	9.98	1.15	2.31	32.54	144.73	12.6	0.64	0.23	0.38	0	1.63	1.1	2.27	0.68	0.45	0.58	0	0.4	1.76	3.36
48101	1.27	3.02	1.92	1.18	1.94	3.15	2.12	1.22	4.15	2.72	12.51	10.19	2.74	4.14	6.82	12.74	16.83	9.74	2	1.71	36.42	149.39	19.61	0.01	1.43	1.3	0.41	1.11	0.27	3.69	0.6	0.15	1.45	0	1	0.79	1.03
48201	0.43	0.94	2.7	3.3	1.57	0.76	0.62	1.17	3.7	1.49	13.81	12.14	3.49	4.62	11.81	13.52	10.41	6.47	2.88	8.47	37.07	159.9	33.9	1	3	2.99	1.27	3	0.9	2.99	1.39	1.03	1.45	0.27	1.1	1.68	5.41
48301	1.58	2.41	0.97	1.44	0.84	2.39	1.6	2.81	3.07	1.36	11.98	11.03	4.5	5.61	11.15	14.7	10.67	8.9	1.37	3.14	28.8	169.14	42.11	1	3.51	4	4.44	4.12	1.34	2.34	1.33	1.66	0.7	0.23	0.4	0.08	3.69
48401	1.15	1.57	4.27	1.54	1.66	0.98	1.31	1.91	2.54	1.2	15.11	12.26	8.58	5.12	9.86	13.49	8.22	9.18	4.46	3.62	29.48	173.79	36.95	0.74	2.06	1.97	4.33	3.73	0	1.66	0.51	0.66	1.16	1.21	1.15	2.07	4.63
48501	0.9	0.24	1.88	0.77	1	3.17	2.06	1.19	1.2	2	15.9	9.47	5.91	3.98	12.94	12.84	5.13	6.58	2.02	8.96	30.91	164.41	28.51	0	0.75	0.72	2.97	2.5	1.49	2.29	1.18	0	0.16	1.29	3.07	1.05	3.58
48601	1.44	0.78	1.78	0.23	0.92	2.28	1.46	1.12	1.95	1.97	12.63	10.48	3.74	8.27	9.63	14.75	10.49	6.6	1.09	5.11	45.01	188.59	23.43	0	0	1.94	0.31	3.96	1.48	4.16	2.82	0	1	0.5	1.64	0.88	3.67
48701	0.32	2.73	2.04	1.35	0.08	0.27	4.21	0.75	3.84	3.65	20.24	18.58	5.95	8.12	14.39	13.09	11.1	6.11	5.28	5.57	52.41	231.78	22.43	0	0	5	0	9.24	1.47	4.55	4.89	0	0	1.28	2.74	0.23	4.27
48801	2.07	1.89	1.94	1.02	0.31	2.15	4.76	2.14	3.71	2.18	18.9	12	5.77	4.98	12.32	16.9	11.59	7.7	6.77	2.63	37.72	230.35	23.95	0	0	5.74	0	2.45	2.01	6.12	2.68	1.06	0	2.46	3.3	1.55	1.75
48901	0.61	1.52	0.5	3.05	2.2	2.12	2.73	1.42	4.77	2.65	19.45	9.42	4.63	5.92	10.5	16.56	10.91	6.46	2.37	4	24.46	189.39	31.17	0	0	4.51	0	0.85	0.45	4.87	0.28	1.61	0.5	2.26	2.46	0.72	4.71
49001	0.5	1.47	0.5	0.58	2.43	1.23	1.36	0.6	3.19	1.39	11.78	11.36	7.93	5.96	11.1	9.05	8.64	4.03	2.61	3.68	23.04	163.45	31.7	0.93	0	3	0	2.92	1.24	1.94	0.74	1.71	0.21	0.5	2.41	1.5	6.48
49101	1.38	2.89	1.82	1.9	3.02	0.38	1.81	0.09	4.77	1.15	13.32	13.05	6.79	6.36	10.34	12.37	6.97	5	5.79	2.97	24.66	172.16	26.01	1	0	1.7	0	4.55	0.98	0.82	0.45	0.12	0.29	0	1.53	0.38	1.58
49201	3.86	1.46	1.88	1.1	2.73	1.27	2.8	0.69	4.99	2.13	11.28	13.68	4.48	10.1	6.86	14.96	10.21	5.82	2.4	7.14	28.43	190.25	24.63	0.81	0	0	0.4	4.27	0.69	4.53	0.84	0.73	0.49	0.88	0.7	0.88	2.34
49301	2.52	1.27	1.66	1.49	1.31	2.64	4.48	0.81	3.91	3.17	11.61	11.95	8.83	8.18	12.67	17.28	6.29	4.66	4.2	4.75	31.05	194.26	31.08	0	0	0.76	1	4.29	0.6	5.52	0.21	0.37	0.22	0.28	0.31	0.56	1.8
49401	0.74	1.83	1.75	1.39	2.5	1.29	2.8	0.7	3.05	3.71	10.7	16.01	6.88	6.9	12.98	11.98	7.65	5.28	3.16	2.72	42.15	192.51	34.68	0	1.07	1	1	4.89	0.75	1.92	0.39	0.9	0.79	0.84	0.69	0.68	1.09
49501	1.44	3.11	2.2	1.43	2.51	2.2	3.68	0.5	3.81	2.05	15.92	14.19	3.5	5.74	9.85	15.76	6.58	5.84	2.4	4.37	45.03	181.9	25.71	0	2.72	3.97	0.9	4.75	0.74	3.35	1.11	0.64	0.5	0	0.54	0.5	2.94
49601	1.6	2.19	1.47	0.52	3.57	1.92	3.34	1.63	6.33	3.06	18.13	15.49	6.74	6.16	13.57	18.43	11.72	6.74	4.26	6	43.06	165.46	18.99	0	2.82	7.21	1.01	4.95	0.94	4.03	0	2.36	0	0.62	1.46	0.5	6.11
49701	1.26	2.64	1	1.67	3.08	3.53	2.73	0.79	3.22	2.06	15.17	12.55	5.51	8.38	11.64	11.26	9.32	8.84	3.62	0.53	31.63	165.35	13.8	0.91	1.61	9.89	2	5.87	1.38	6.27	0.53	0	0.56	0.88	1	0	1.56
49801	1.83	1.71	1.21	0.28	1.84	2.66	2.48	0.38	4.3	2.65	13.39	15.86	8.17	6.07	9.81	14.8	10.81	11.66	3.91	3.29	28.28	183.93	14.42	3.29	0.02	6.15	1.19	8.38	1.05	2.74	0.92	0	0.94	0	0.27	0.05	3.12
49901	0.37	2.69	2.01	1.1	2.08	2.68	1.54	0	3.9	2.94	15.68	12.9	5.44	3.04	10.75	17.58	9.54	7.98	1.79	3.67	34.14	178.76	18.05	5.32	0	4.32	0.74	2.51	2.02	2.05	2.74	0.5	0	0	1.73	1.38	2.45
50001	1.32	0.94	0.79	1.23	4.08	4.54	1.95	0	5.07	2.38	10.83	13.61	4.61	4.96	8.81	15.25	9.18	13.16	2.78	1.82	30.07	161.91	20.38	5.22	0	3	0.49	4.92	1.63	6.65	1.52	0.65	0	0	0.88	0.96	2.72
50101	1.65	1.35	1.89	0.67	3.01	1.32	2.6	0.5	3.01	4.11	14.21	11.45	7.5	5.8	9.73	13.1	7.54	7.02	1.79	2.11	23.79	166.22	17.2	3.13	0	2.45	1	5.84	1.75	4.22	1.95	1.01	0.06	0	1.17	1.11	1.3
50201	1.56	1.61	1.47	1.22	2.25	2.2	2.31	0.9	2.44	0.53	12.14	10.91	7.87	5.78	12.59	9.09	7.82	8.48	2.61	3.04	27.8	196.06	15.16	1.3	0	2.05	1	6.09	1.15	7.35	0.55	1.66	0.44	0.27	1.28	0.99	2.29
50301	0.56	1.44	2.35	0.86	2.75	3.56	4.77	0.87	2.37	1.89	20.21	13.53	3.1	5.48	14.26	16.6	8.99	6.4	6.55	2.22	29.5	209.61	14.33	0	0	2.65	0.7	5.93	3.53	2.59	0.74	0.93	0.35	1.21	0.78	2.12	2.31
50401	2.15	0.76	1.4	0.71	3.65	0.61	4.76	2.11	1.27	3.53	17.84	10.72	10.25	5.27	10.68	14.1	5.64	7.12	2.64	2.16	27.36	195.94	19.75	0	0	2.1	1	6.61	1.06	2.73	0	0.84	1.15	0.83	1.34	0.39	0.73
50501	2.56	1	0.79	2.58	3.59	2.03	2.89	0.61	2.92	3.19	14.87	9.26	8.73	8.54	17.22	19.36	6.14	6.12	1.81	4.87	32.59	209.38	24.06	0	0	1	1.45	5.48	1.1	3.68	0	0.6	1.5	0.19	0.21	0	3.33
50601	0.7	0.5	1.29	1.87	1.53	2.4	2.73	1.87	4.21	4	14.37	11.5	4.5	7.04	17.64	27.82	11.27	6.11	1.79	3.17	44.13	245.65	24.11	0	0	0.1	2.3	4.71	1.54	4.45	1.37	0.31	0	0.16	0.85	0.5	2.08
50701	0.72	0.43	3.12	1.87	2.72	1.25	4.62	0.35	4.43	3.37	13.35	11.74	6.07	8.62	15.53	26.65	7.43	4.58	3.81	2.56	41.48	222.24	20.32	0	0	0.86	2	7.23	0.51	4.02	1.42	1.5	1.25	0.76	1.75	0.92	1.56
50801	1.09	0.9	0.67	2.24	0.5	1.5	4.23	0.86	2.43	3.99	13.04	10.07	4.56	7.39	13.68	22.59	7.56	6.01	3.62	3.95	27.47	147.73	12.86	0	0	2.06	1.09	1.27	0.99	1.17	0.2	0.31	1.02	1.08	1.81	0.64	1.8
50901	0.53	1.39	0.23	2.59	1.09	2.93	1.64	0.43	1.63	1.82	9.99	11.29	5.03	5.79	16.99	20.93	5.63	5.22	4.25	2.74	19.18	118.29	12.86	0	0	3.43	1	3	1.14	2.82	0.72	2.07	0.31	0	1.43	0.91	2.73
51001	2.91	3.23	2.7	2.14	2.58	2.94	2.09	0.73	2.64	2.67	12.62	10.54	5.25	5.98	16.45	27.15	6.63	10.46	5.49	2.64	29.43	136.86	19.7	0	0	2.64	1.74	2.2	1.27	4.81	0	0.63	1.42	0	1.08	0.98	3.47
51101	0.75	2.9	1.83	2.64	1.45	1.59	0.77	1.29	2.79	3.17	11.05	7.21	7.09	8.16	20.75	24.82	7.92	8	4.18	3.25	34.82	181.14	21.61	0	0	1.68	3.04	3.94	0.97	3.47	1.47	1.06	0	0	1.99	1.61	2.53
51201	2.23	2.8	0.97	0.9	3.85	2.95	4.35	1.08	4.77	2.36	13.53	8.86	5.94	7.68	15.93	22	6.49	5.65	1.03	4.08	40.61	201.15	24.76	0.83	0	1.3	3	6.97	0.65	4.42	0.8	2.38	0	0	1.43	1.4	2.97
51301	1.41	0.35	1.35	1.6	4.54	2.55	3.61	2.85	2.06	1.18	14.78	10.54	4.8	6.69	11.96	24.95	6.82	4.77	3.52	1.87	28.52	183.32	20.92	1.57	0	2.95	2.31	5.4	1.1	2.8	1.2	0.68	0	0	0.5	0.62	2.41
51401	1.07	2.07	1.15	0.07	2.7	3.62	4.6	0.59	2.21	4.09	9.94	8.52	6.2	7.4	17.67	20.79	4.92	7.61	2.44	3.27	22.06	157.21	17.87	1.92	0	4.93	1.51	6.12	0.54	1.04	0.25	0.88	0	0	2.14	1.41	1.32
51501	0.29	1.07	0.23	1.73	3.1	0.74	3.2	1.04	2.11	3.4	9.72	12.37	5.09	7.47	15.46	21.74	5.81	6.45	3.67	3.25	17.13	155.27	11.56	1	0	4.98	2	6.6	0.28	6.45	0.73	0.49	0	0.56	1.22	1.01	2.59
51601	1.75	0.86	2.25	0.76	0.89	2.59	1.69	1.34	2.36	1.75	5.42	12.22	7.2	5.84	13.03	18.69	8.4	7.99	4.13	1.83	26.6	169.33	12.01	0.18	0	3.55	1.19	2.97	0.16	4.38	0.38	0	0	0.44	1.18	0.26	2.59
51701	0.53	0.1	1.52	2.29	1.14	1.84	2.77	0.08	1.12	0.74	11.59	10.78	6.01	5.68	12.94	19.7	8.51	6.58	3	2.59	23.82	172.5	13.07	0	0	2.35	0.62	4.05	0.68	4.83	0.38	0.5	0	0.36	0.96	0.74	2.03
51801	2.12	1.4	2.98	2.06	3.05	1.53	5.91	0	2.16	1.46	14.03	7.76	6.93	5.16	19.36	25.77	5.99	6.96	6.01	4.8	22.69	172.66	17.52	0	0	2.17	0	10.66	1.26	4.92	1.27	0	1.5	0.26	0.5	0	3.06
51901	1.3	0.46	1.52	1.09	0.86	3.25	4.37	1.38	2.73	2	13.67	11.85	3.55	5.84	19.86	17.68	10.12	9.32	3.82	1.84	24.45	192.19	17.46	0.42	0	3.35	0	9.03	1.52	6.08	0.98	0.34	0.94	0.88	1.5	0.81	0.19
52001	1.3	1.01	1.4	1.03	1.59	3.04	3.22	2.08	2.58	1.88	12.6	10.65	10.05	9.76	21.76	27.3	7	10.94	2.57	2.44	28.02	215.4	18.72	1	0	3.7	0	3.57	2.37	7.48	0	1.23	0.5	0.5	0.91	0.19	3.68
52101	0.5	1.44	1.05	0.64	3.57	3.55	4.49	2.69	6.09	3.35	13.21	12.55	8.59	12.07	18.86	32.61	5.33	9.01	1.77	3.73	28.53	215.58	17.17	1	0	2.82	0	6.23	0.34	8.84	0.66	0.65	0.06	0	2.07	0.5	1.13
52201	1.5	3.34	1.2	2.83	3.98	1.58	5.52	1.01	3.74	2.65	11.49	6.62	10.2	9.2	21.96	30.45	8.12	7.59	1.81	2.84	26.53	205.53	17.33	0.32	0	2.11	0	6.14	1.36	4.14	0.81	0.92	0.92	0	0.97	0.38	1.97
52301	1.14	0.82	1.13	2.01	2.79	4.25	3.41	1.32	2.1	2.33	8.38	9.91	16.14	9.17	20.34	39.64	8.54	9.07	2.57	1.78	17.12	169.69	14.81	0	0	1.37	0	6.58	0.54	3.68	0.08	0.36	0.17	0.5	0.55	0.71	3.2
52401	3.96	2.99	2.29	5.45	6.42	3.82	8.66	4.02	2.51	1.91	10.49	8.8	16.45	14.21	19.05	33.95	5.71	8.52	4.57	2.78	23.09	140.86	15.75	0	0	2.63	0	3.76	0.04	2.75	0.65	1.21	0.91	0	0.02	0.41	3.08
52501	1.89	2.55	1.41	4.1	2.06	3.04	7.82	2.05	4.36	4.56	8.69	10.2	12.9	17.14	17.3	31.13	6.44	4.36	3.48	4.53	24.25	119.2	22.92	0	0	2	0	4.04	1.03	7.62	0.75	2.08	0	0	1.38	0.05	4.41
52601	2.45	2.69	4.24	3.83	3.79	3.65	10.77	3.66	5.56	5.53	12.32	7.66	15.26	15.83	14.75	29.68	5.75	5.52	3.42	2.28	23.12	111.88	23.65	1.19	0	1.41	0	3.29	1.76	5.72	0.23	0.21	0	0	1.1	1.44	1.45
52701	2.15	1.61	4.23	3.52	5.75	0.82	17.64	5.86	3.61	1.33	10.12	8.18	15.46	18.32	21.47	27.72	5.22	6.04	3.25	2.97	22.11	122.17	16.38	2.85	0	1	0	7.19	0.92	1.47	1.16	0.84	1.31	1	0.44	0.51	0.87
52801	1.04	1.81	1.72	2.59	0.37	2.63	9.31	4.96	5.94	1.34	11.26	7.88	14	16.49	19.94	23.38	7.08	9.49	3.34	2.57	25.03	153.27	9.84	2.83	0	1.11	0	6.11	2.05	11.1	0.11	1.16	1.36	0.5	0.56	0.5	0.52
52901	1.87	0.78	2.99	1.5	3.2	2.07	7.59	3.4	4.25	2.43	8.58	11.51	8.05	13.76	14.01	20.36	9.06	8.75	2.88	2.39	35.46	182.7	11.63	2.18	0	1.67	0	7.39	0.17	5.82	0.21	2	0.83	0.04	0.24	0	2.94
53001	0.5	2.23	1.67	1.13	4.43	3.71	7.61	2.83	2.9	1.21	11.24	11.07	4.83	7.05	11.61	17.86	9.73	9.81	1.84	2.72	44.81	200.66	18.65	1	0	1.77	0	8.98	0.53	7.38	1.88	0.91	0	1.29	1.33	0.55	2.06
53101	0.56	1.27	2.44	1.57	3.39	1.06	6.26	0.82	4.32	1.97	15.56	12.24	7.16	8.16	11.58	13.36	9.85	7.05	4.49	2.05	45.89	211.85	21.29	0.92	0.23	2.64	0.29	7.72	0.59	7.14	1.86	0.97	0.5	2.21	0.43	1.37	1.71
53201	1.43	1.55	3.63	0.99	2.86	0.17	7.4	0.92	3.32	2.89	16.37	17.28	6.11	10.07	7.96	15.71	9.38	10.19	6.43	2.35	47.17	225.9	17.98	0.98	2.01	2.95	1	5.23	0.38	4.34	1.86	1.62	0	0.46	0	2.05	2.5
53301	0.43	3.38	2.58	1.44	3.6	4	4.73	0.66	3.72	1.82	10.32	14.75	6.09	7.17	8.58	15.65	9.19	5.93	4.66	2.14	39.47	231.96	11.09	1	3.05	1.74	1	2.76	2.1	4.09	0.92	1.03	0	0	0.71	2.08	2
53401	0.58	0.17	4.32	0.37	2.29	3.53	5.5	0.84	3.03	1.34	16.72	13.7	4.74	9.49	11.22	12.8	9.5	10.14	2.44	1.91	34.31	212.37	14.89	0.77	3.24	2.76	0.46	3.55	2.49	2.3	0.74	1.11	0	0	1.01	0.98	2.82
53501	1.14	1.35	2.37	2.25	2.19	1.65	6.08	1	2.59	2.73	14.89	13.97	5.7	7.59	9.67	11.63	6.76	8.83	2.09	5.41	32.14	205.51	24.13	0	1.72	2	0.95	7.35	6.09	7.44	0.02	1.43	1.46	0	1.84	0.97	1.59
53601	1.35	1.26	1.55	2.25	3.13	3.41	3.57	1.76	2.94	4.57	14.73	16.02	4.5	8.39	12.99	14.66	8.78	9.56	3.9	4.07	35.62	194.36	25.24	0	0.69	1.99	1	6.68	0.54	9.17	1.14	1.22	0.61	0.5	1.44	0.5	3.42
53701	2.7	1.74	2.21	0.49	4.9	2.17	6.75	2.53	2.32	2.51	9.27	9.51	6.55	7.59	14.26	20.47	10.14	9.99	3.15	3.93	27.2	217.01	24.24	0	0	1.23	0.83	6.01	1.52	6.03	0.33	0.95	0.97	1.27	1.09	0	2.22
53801	1.9	1.73	2.27	1.22	3.47	3.23	8.96	5.82	6.07	5.79	16.46	12.79	9.15	8.12	17.03	22.4	4.62	9.59	2.59	2.97	25.43	234.68	23.07	0	0	2.53	1	3.92	1.36	5.54	0.35	1.26	1.1	0.73	0.41	0.5	2
53901	1.82	1.36	2.29	1.53	2.31	3.25	20.77	5.54	5.04	4.17	12.93	14.39	7.51	6.94	15.32	18.12	3.15	9.49	5.72	2.69	39.65	218.04	22.85	0	0	3.28	1	8.98	1.21	4.44	0.4	1.21	0.36	0.07	0.5	1.68	2.27
54001	1.15	2.02	3.79	3.31	1.9	3.05	21.66	6.05	3.29	1.61	13.65	7.58	8.03	8.69	16.54	22.8	4.22	7.46	1.57	3.36	38.72	161.58	18.62	0.98	0	2.52	1.2	7.68	2	6.08	0	0.29	0.75	1.43	0.97	0.73	4.04
54101	0.75	1.94	3.15	4.67	2.09	1.04	20.39	8.82	2.52	3.09	15.53	11.43	7.76	6.4	17.89	27	6.07	5.26	2.28	2.45	25.9	155.75	19.99	1	0	3.77	1	9.27	2.76	3.96	0	0.5	3.16	0	0.77	1.42	2.93
54201	2.11	1.5	0.11	5.16	0.55	0.48	21.52	9.28	5.68	7	9.71	10.28	6.52	7.78	16.37	26.39	12.45	7.15	4.1	2.52	21.61	184.71	21.6	0.77	0	4	1	4.2	1.74	10.27	0.03	0	0.09	0	1.79	0.67	2.95
54301	2.18	0.5	1.96	3.76	1.81	2.52	28.12	7.26	2.95	3.19	13.84	12.63	10.43	8.9	12.76	22.38	8.47	9.58	4.94	6.66	41.83	213.34	22.1	0.7	0	3.77	1.9	8.98	1.6	1.69	0.72	0.79	1.42	0	0.98	2.06	4.49
54401	0.4	0.49	1.34	3.86	2.93	2.63	21.19	8.03	4.05	2.54	18.21	13.41	6.92	4.83	13.96	22.12	10.82	6.51	2.18	3.96	42.68	204.85	18.82	2	0	0.37	2	3.67	1.67	2.1	0	0.71	0.08	2.2	0.56	0.44	2.88
54501	0.77	2.36	2.63	1.5	2.93	3.56	15.48	5.17	6.36	3.18	16.46	15.59	7.59	7.03	16.96	14.86	5.45	6.85	2.46	1.79	26.14	167.08	16.62	2	0	0.08	1.84	5.75	1.99	3.24	0	0.88	0.27	0.8	0.57	1.14	2.94
54601	0.71	1.69	0.53	0.7	3.29	2.13	11.31	3.64	1.72	0.96	13.85	14.08	3.55	9.58	19.61	19.04	4.94	7.47	2.55	3.14	30.08	161.73	17.76	1.09	0	1.07	0.7	4.63	1.59	0.96	0.01	0.3	1.23	0.04	1.36	0.86	2.99
54701	0.02	2.85	0.5	2.35	3.48	4.18	7.19	3.39	2.75	2.45	13.33	14.03	4.68	7.98	10.62	22.45	6.97	5.57	2.36	1.43	40.35	173.95	17.55	1.18	0	3.35	1.25	4.04	0.86	2.33	1.19	0.82	0	0.57	1.71	0.94	4.49
54801	3.61	1.61	2.69	2.51	2.7	1.84	5.36	0.91	4.31	2.52	12.4	17.42	5.54	6.45	11.19	14.65	4.88	8.03	4.78	4.52	43.18	184.49	15.83	2	0	3.66	2.52	3.65	0.34	3.97	0.29	1	0.35	0.39	0.29	0.87	2.26
54901	0.71	1.01	3.14	3.09	1.78	1.71	2.76	2.6	1.61	1.15	7.37	16.56	6.48	7.92	9.22	13.92	5	5.62	3.22	4.95	44.62	184.86	17	1.62	0.48	4.2	2.05	3.27	0	4.34	0	1.64	0.15	0	0.57	1.62	1.9
55001	0.76	3.93	1.21	1.29	0.54	3.64	1.78	0.7	3.7	1.38	12.41	12.26	4.91	6.88	9.43	18.89	6.41	7.69	3.5	1.79	41.37	180.65	22.24	1.57	1	2.5	1.48	5.48	1.29	4.03	0.1	0.86	0.14	0	1.81	0.48	1.98
55101	3.42	3.02	1.96	1.78	2.08	2.68	5.7	1.38	3.11	0.73	16.34	17.95	4.34	8.07	14.75	14.65	7.42	7.68	1.93	6.08	46.92	197.67	26.85	1	1	3.3	0.23	5.43	1.19	3.77	1.47	0.69	0.98	0	0.93	1.91	3.34
55201	1.95	0.51	0	1.67	3.13	1.13	3.62	0.12	3.56	3.51	10.73	13.55	5.38	7.97	12.61	7.43	5.48	10.66	2.87	3.64	44.09	200.81	24.02	1.2	0.27	4.11	0.15	3.67	2.24	4.03	1.42	0.52	0.88	0	0.19	1.34	1.45
55301	3.3	2.03	0.5	0.54	3.9	2.9	3.75	0.89	3.34	4.85	12.45	9.9	4.45	6.67	4.3	11.68	6.29	7.84	1.79	2.54	34.88	192.65	19.35	1.55	0	5.36	1	3.59	0.77	8.05	0	0.79	0.43	0	0.39	1.89	2.66
55401	1.72	2.23	0.05	0.8	0.75	4.98	4.23	1.43	5.34	1.65	15.43	14.21	5.92	5.46	9.91	13.66	8.86	8.56	1.91	2.08	29.97	194.81	14.17	2.54	0	5.87	1	5.37	1.47	5.46	0.28	0.81	0.22	0	2.08	0.45	2.12
55501	1.07	2.38	1.8	2.31	1.58	3.88	2.09	1.6	4.88	2.7	19.89	14.76	7.07	6.16	12.7	17.28	5.05	8.85	2.54	2.12	25.5	193.77	15.67	4.09	0	4.47	0.6	7.92	0.93	2.2	0.47	0.69	0.46	0.32	0.67	0.88	1.97
55601	2.83	2.36	2.77	1.46	2.77	2.23	0.9	0.63	2.99	2.17	10.05	12.34	6.17	7.5	16.39	15.7	5.71	5.92	2.96	2.01	22.53	169.53	12.71	3.52	0	2.53	1	4.54	2.91	4.5	0	0.15	0.39	0.18	0.86	0.62	2.37
55701	1.63	1.78	2.73	0.65	2.49	0.8	3.31	0.45	3.02	2.74	10.92	14.73	5.32	9.19	11.47	13.7	7.09	8.44	3.57	2.2	43.63	145.74	18.87	2.72	0	0.84	1	5.2	1.4	3.73	0.74	2.89	0.5	0	0.49	0.52	2.87
55801	1.16	1.28	3.49	1.35	1.78	1.71	4.61	1.46	1.42	3.73	9.59	9.7	3.98	5.05	9.29	11.65	6.21	5.73	3.03	1.85	58.35	159.78	29.57	1	0	1.09	0.73	2.14	0.54	3.25	0	0.53	0.5	0	2.44	1.31	4.02
55901	1.75	0.88	3.66	1.74	3.2	3.41	2.18	1.03	1.54	4.11	13.38	12.72	6.12	5.5	10.07	11.43	8.45	8.91	2.44	7.07	59.83	171.91	28.73	0.43	0	2	0	3.35	0.49	4.47	2.01	2.21	0.71	0	1.07	1.34	3.98
56001	1.6	1.48	0.5	1.26	2.71	3.77	2.83	1.83	3.13	2.51	15.74	12.86	7.74	5.84	12.77	11.59	5.44	7	4.1	4.63	39.64	160.48	23.73	0	0	2.33	0	6.54	1.44	5.42	0.99	0.81	0.29	0	0.32	0.72	4.62
56101	0.99	0.11	0.4	1	3.99	1.31	5.37	1.68	3.61	2.99	14.13	11.19	5.6	4.52	11.88	16.25	5.88	6.16	3.94	3.06	40.06	172.56	24.75	0.57	0	2.9	0	5.66	0.31	2.46	0	1.91	0.09	1	0.18	0.61	3.86
56201	1.45	0.34	1.39	0	2.93	2.66	3.95	0.74	3.72	2.87	14.63	12.63	7.8	6.97	13.32	14.18	7.88	6.22	5.06	3.46	49.33	199.65	26.57	1	0	4	0	8.45	1.17	4.87	0	0	0.91	0	1.3	0.08	2.44
56301	1.48	0.53	1.92	1.48	1.67	2.02	3.67	0.86	2.99	3.81	11.9	15.46	4.67	3.77	17.52	16.7	11.43	7.68	3.24	4.93	49.46	207.53	25.66	1.55	0	2.73	0.12	5.71	3.5	2.83	0.37	0.5	0	0.06	2.2	0.82	2.08
56401	0.88	3.07	0.63	1.02	3.33	5.05	4.54	1.05	2.45	1.54	14.8	12.27	7.12	6.27	15.71	13.35	7.18	8.44	1.33	4.19	49.62	211.17	33.54	1.18	0	1.26	1	5.48	0.56	3.08	0.85	0.5	1.48	0.44	0.35	1.44	4.06
56501	1.19	1.98	2	1.39	2.75	3.28	4.15	0.71	2.91	1.59	9.77	10.67	3.88	5.17	11.49	11.44	6.28	5.65	3.4	2.54	39.25	189.04	32.65	1	0	0.9	1.5	5.49	0.75	1.96	1.03	0.36	0.99	0	1.39	2.17	2.75
56601	0.55	3.33	1.57	1.58	1.85	0.75	3.33	0.67	2.8	1.5	12.15	11.44	5.95	7.37	11.9	16.34	8.82	6.24	4.19	7.83	32.66	184.9	27.28	0.19	0.2	2.69	1.63	10.24	1.07	9.62	0.99	1.96	1.03	0.5	0.26	0.99	3.21
56701	3.4	0.25	1.59	0.45	2.91	1.43	4.6	0.47	2.81	1.99	17.06	12.97	7.98	7.15	16.59	24.43	9.03	8.37	3.45	2.69	31.13	176.79	19.42	1.01	1	5.52	1	5.97	0.41	4.85	1.74	1.1	0.5	0	0.98	1.17	2.71
56801	1.11	0.42	1.26	1.84	3.66	3.24	3.5	0	4.32	1.47	15.87	10.91	5.02	5.13	20.73	22.25	10.05	6.83	3.89	2.93	27.11	160.55	18.29	2	1	5	0.36	6.78	0.59	8.24	1.58	1.11	0	0.5	1.59	0.68	1.61
56901	2.13	1.49	0.74	1.74	3.01	1.58	4.4	1.75	5.02	2.88	17.98	8.44	7.82	9.94	10.48	18.03	7.28	7.26	4.02	3.52	20.03	143.62	17.25	1.75	0.55	2.98	1	8.59	1.53	8.94	0.15	1.65	0	0	1.87	0.91	1.53
57001	2.18	0.32	1.46	2.27	2.33	2.04	7.12	3.62	3.09	1.38	13.53	9.37	5.44	6.42	13.04	22.12	8.22	7.53	2.03	1.85	26.2	163.42	19.51	0.73	0	1.23	1.59	5.72	1.76	5.23	1.63	0.32	0	1.48	1.06	1.29	1.97
57101	1.82	2.77	0.04	1.22	2.58	2.42	8.01	2.46	1.85	2.35	15.42	11.5	7.71	10.16	15.57	17.4	6.63	8.44	2.87	4.69	30	181	19.84	1.76	0	2.63	1.64	6.05	1.36	4.07	2.03	1.5	0	0.02	0	0.95	1.9
57201	2.59	1.77	2.21	2.61	2.73	2.93	5.05	3.56	3.34	3.61	14.49	16.23	10.46	13.43	16.6	18.74	8.42	10.38	4.85	3.74	26.33	180	16.53	2	0	3.05	1.18	3.01	0.56	8.44	1.52	0.9	1.1	0	0.78	0.04	4.75
57301	1.65	1.61	3.14	1.99	2.02	1.88	5.49	2.43	3.04	1.84	10.81	11.64	6.68	6.39	14.18	16.17	8.8	6.56	2.63	2.7	19.6	171.93	20.08	1.73	0.1	4.09	2.03	3.21	2.26	5.24	0.04	0.1	0.4	0	2.22	0.46	4.93
57401	1.51	3.82	2.44	2.41	3.1	1.5	4.13	3.06	3.4	0.98	17.22	9.24	8.3	9.18	11.35	13.25	7.1	7.82	3.88	3.11	22.44	185.28	22.49	0.32	1.27	5.27	3	9.13	0.98	10.96	0	0.72	1	0.16	0.82	0	1.59
57501	2.14	1.07	1.6	1.5	4.52	2.23	6.53	2.72	4.28	2.24	16.31	13.35	5.01	5.87	12.24	12.37	4.24	6.12	4.12	4	29.64	182.59	26.37	1.96	2.68	4.75	3.11	6.68	2.15	9.03	0.36	1.65	0.9	1.22	1.52	1.37	2.63
57601	1.93	2.35	1.27	0.35	2.86	3.17	4.13	3.24	3.56	2.04	10	8.06	7.23	5.51	11.63	12.85	9.8	5.57	3.72	2.99	42.57	169.45	29.64	2	2.65	2.79	1.7	9.82	0.39	4.46	1.07	1.45	1.05	0.12	1.65	0.63	4.27
57701	2.6	1.2	0.83	2.52	2.71	2.29	3.69	1.6	2.06	4.38	15.14	10.04	6.93	7.29	11.47	17.47	8.31	6.45	3.47	8.45	50.06	158.83	37.66	1.21	1.47	1.67	1	3.48	3.12	7.04	0.07	1.68	0.06	0.03	0.51	1.2	3.19
57801	1.58	1.79	1.25	0.68	2.75	2.11	3.52	0.56	3.68	2.97	17.03	11.1	9.18	8.24	18.69	20.06	10.55	9.69	4.36	4.5	54.48	195.36	33.37	0	0.07	3.53	0.11	2.62	0.22	5.13	0	0	0.99	1.47	0	1.89	5.39
57901	2.96	4.27	1.33	2.08	3.71	1.08	3.52	1.5	2.87	2.32	12.72	12.74	4.85	8.88	19.18	22.37	7.35	7.73	2.73	6.63	49.01	215.19	24.6	0	0	3.7	0	3.41	0.81	5.13	1.26	0.96	1	0	1.97	1.47	3.93
58001	2.44	2.08	1.1	2.08	2.39	3.86	6.7	0.57	3.7	2.84	17.16	12.23	6.35	10.11	16.83	24.63	11.78	8.28	4.09	1.45	38.69	190.33	17.7	0.1	0	2.97	0	4.47	1.29	2.29	0.22	0.54	0	0	0.93	2.14	3.55
58101	3.07	2.04	1.99	2.35	5.18	3.55	1.86	0.75	2.81	1.67	13.19	12.54	4.84	12.31	13.54	25.27	11.24	7.66	1.69	2.6	44.11	158.7	20.79	1	0	2.04	0	6.05	0.34	3.32	0	0.92	0.37	0	1.1	0.3	2.22
58201	1.72	0.69	2.29	1.94	2.49	1.95	4.5	0.4	3.92	3.02	14.04	10.76	6.89	8.81	18.08	18.27	10.46	9.15	4.42	5.53	50.07	152.18	23.21	1	0	2.25	0.26	2.85	1.76	3.13	0	0.58	0.13	0	1	0.5	2.26
58301	1.78	1.56	1.58	0	3.74	1.49	2.36	2.47	3.78	2.92	11.42	12.66	7.2	8.66	15.48	16.95	8.81	7.81	2.65	4.07	44.27	161.69	23.17	1.48	0	2.35	1	2.29	0.83	1.93	0	0	0	0.97	1.14	0.35	2.74
58401	3.84	1.75	1.26	0.5	3.06	1.91	2.64	1.47	3.45	5.17	12.34	14.73	5.14	6.95	11.42	18.74	9.52	7.07	2.57	2.78	37	170.92	22.21	1	0	2.4	1.05	6.54	1.2	2.75	0	0.5	1.5	0.24	1.13	0.25	1.25
58501	0.4	0.5	1.77	2.75	4.75	4.7	2.2	1.73	4.69	1.93	13.77	11.96	8.34	5.45	15.88	15.91	10.71	5.62	4.06	4.61	30.42	162.76	25.15	1.74	0	3.5	1.49	4.98	2.58	3.62	0	0.5	0.5	0.29	2.23	0.4	2.35
58601	2.27	1.5	1.8	2.22	4.57	2.53	2.99	0.45	4.96	1.61	14.98	12.71	5.97	9.85	9.55	19.28	10.79	7.81	5.18	3.3	44.3	158.1	30.92	1	0	2.33	1	4.09	1.37	1.43	0.92	0.28	0	0	1	1.37	4.19
58701	2.6	0.01	3.49	1.45	5.03	1.75	1.64	0.71	4.14	2.94	15.83	11.39	3.85	5.62	12.25	20.67	8.3	12.4	1.44	2.89	40.56	159.3	27.92	0.91	0	2.49	0.67	4.35	1.78	3.2	0.55	0.72	0	0	0.1	1.63	3.4
58801	0.31	1.15	1.7	1.08	3.66	2	2.25	0.95	1.06	0.95	10.97	12.41	3.58	7.67	11.67	16.13	9.03	10.03	4.17	5.67	31.69	164.49	21.98	0.9	1.19	2.01	0	5.24	1.5	6.44	0	1.65	0	0.5	1.9	2.25	4.03
58901	2.58	1.5	2.95	0.83	3.15	2.15	3.16	1.5	3.61	1.5	20.17	9.69	3.25	4.98	10.09	13.44	7.06	7.63	4.13	5.02	32.77	170.62	33.15	2	2	3.34	0	7.16	2.56	5.13	2.15	1.54	0	0	0.07	0.52	3.35
59001	2.1	1.19	0.3	2.41	4.08	2.98	2	0.89	5.45	2.21	14.81	14.37	4.07	7.59	10.12	13.34	9.08	8.03	3.76	4.22	44.97	174.17	29.57	2	2	2.35	0	6.35	1.81	5.62	0.66	0.31	0.87	0.5	0.48	1.23	4.7
59101	2.95	2.63	1.75	1.72	2.47	2.46	2.58	1.28	2.63	3.13	13.81	11.13	5.48	7.07	12.8	16.79	6.86	9.85	2.57	5.1	36.12	168.16	20.53	0.58	0.31	1.74	0.31	5.63	0	9.24	0.91	0.79	0.63	0	0.95	1	3.07
59201	2.62	2.37	1.38	2.04	5.42	1.6	1.74	0.81	1.34	2.05	15.82	12.14	10.58	7.16	9.47	14.34	5.13	7.11	2.22	2.26	38.55	177.38	10.59	0	0	0.79	1.53	6.79	1.24	6.68	0	0.48	0.5	0.42	1.73	0.87	2.22
59301	0.37	2.85	2.07	2.5	4.64	1.42	2.86	0.52	1.86	5.01	12.32	14.44	5.58	6.66	13.71	12.24	10.08	10.13	2.1	1.77	40.78	218.04	10.1	0	0	2.85	2	5.5	2.52	7.54	1.17	0.73	0	0.33	1.27	1	2.01
59401	1.65	2.4	1.47	2.19	3.44	0.62	2.91	1.32	4.46	2.15	16.68	15.18	3.34	8.06	13.69	13.18	11.97	10.83	3.32	2.91	36.84	224.61	17.7	0.6	0	3.5	1.43	6.21	1.81	1.78	1.73	1.28	0	0.25	1.68	1.87	2.57
59501	1.28	1.9	1.57	1.83	2.34	2.63	3.18	2.2	2.86	1.79	11.07	11.09	5.29	9.04	7.49	11.37	8.84	10.07	3.81	2.54	29.77	214.47	23.81	1.92	0	2.8	0.2	7.49	0.81	5.05	0.08	1.32	0	0	2.18	1.75	2.62
59601	2.72	0.92	2.5	2.21	2.73	2.31	2.94	2.13	5.32	3.35	10.04	13.75	5.97	11.31	9.82	13.79	10.92	7.12	1.66	5.73	40.62	196.23	27.77	2	0	2	0.44	2.48	1.86	8.8	0.6	0.4	1.45	0.5	2.39	0.29	0.45
59701	1.1	2.99	1.96	4.05	3.9	2.44	5.45	0.85	5.89	1.84	11.03	12.29	10.98	15.95	10.72	10.41	7.72	12.62	2.85	5.51	41.34	176.42	23.95	0.97	0	1.25	1.83	5.17	1.31	6.81	0.71	1.06	0.69	0.5	0.25	1.22	4.12
59801	2.08	1.91	1.02	1.65	2.92	2.5	3.95	1.3	4.46	4.42	12.59	11.15	8.68	17.07	15.74	23.05	9.97	8.27	5.4	3.72	29.81	132.27	20.96	0	0	0.65	3	4.58	2.98	7.12	0.2	0.44	0.36	0	0	0.5	3.81
59901	1.42	1.01	2.3	3.77	4.1	2.54	3.32	1.2	5.43	4.77	11.04	7.13	7.91	17.47	13.36	29.78	9.92	8.92	0.79	3.05	27.99	110.86	20.14	0	0	0	2.31	1.67	0.71	4.7	0.72	0.89	0	0	0.68	0	1.86
60001	1.05	1.66	1.49	2.36	4.6	2.7	1.82	0.75	4.09	4.22	9.86	6.82	8.34	16.02	16.2	23.14	8.57	7.66	2.8	3.88	24.86	92.83	21.83	0	0	0	0.66	5.14	2.42	3.14	0	0.12	0	0	0.82	0.5	1.56
60101	1.65	1.92	1.23	2.65	4.49	5.15	3.33	1.08	4.06	3.72	6.34	6.54	11.76	13.24	11.44	17.24	6.68	3.62	0.65	0.82	23.7	78.83	14.22	0.94	0	0.51	0.26	6.12	0	5.46	2.18	0.81	0.5	0	0.94	0.89	2.16
60201	0.85	2.4	4.04	1.76	3.94	2.51	5.13	1.88	6.55	3.29	7.4	5.49	13.69	11.63	17.37	23.85	8.86	3.51	2.57	3.25	21.79	87.97	13.98	1	0	2.41	1	4.34	0.93	7.48	0.81	1.18	0	0	0.94	1.11	1.89
60301	0	1.67	3.14	1.58	1.6	4.89	2.4	1.79	2.52	3	7.79	7.13	14.52	17.61	15.81	28.96	6.61	7.02	1.28	2.2	24.22	117.24	17.46	0.94	0	4	1.4	5.72	1.3	6.14	0	0.05	0.64	0	0.19	1.65	2.42
60401	0.94	1.86	1.32	3.09	3.99	4.77	3.7	1.96	3.33	2.93	9.11	10.67	16.92	14.24	17.57	28.09	6.18	6.55	1.8	4.1	36.98	146.41	22.18	1	0	4.13	2.49	4.42	0.52	5.97	0	1.6	0.36	0	1.47	1.63	4.47
60501	1.95	0.24	2.09	2.49	4.23	1.05	4.07	1.54	2.19	2.63	10.06	9.39	13.69	15.8	16.47	28.48	6.71	9.13	3.2	3.59	37.34	152.27	22.54	2.46	0	3.04	2	6.19	2.46	6.14	0.33	2	0.5	1.94	0.96	1.22	1.04
60601	1.11	1.4	2.79	3.26	1.9	1.67	2.05	0.9	2.6	3.83	11.16	9.74	6.53	8.21	15.81	24.42	7.82	5.81	1.76	2.36	37.38	141.94	19.37	2.6	0	2.54	1.08	2.55	1.14	4.43	0.42	0.85	0.5	0.4	0.28	0.5	4.52
60701	1	0.02	2.43	1.84	1.46	3.54	0.75	0.91	4.33	0.66	12.02	8.99	9.78	10.19	13.67	19.69	5.56	5.25	2.98	3.19	36.54	155.83	17.54	3.43	0	2.11	0	6.36	1.59	5.66	0	1.13	0.5	0.16	0.72	0	1.68
60801	0.5	1	1.77	1.6	4.34	2.49	1.79	1.19	3.16	0.84	9.84	6.89	10	8.4	17.87	22.58	6.87	10.21	4	5.46	37.32	179.16	18.6	4.77	0	4	0	2.83	1.16	6.39	0	1.37	0.25	0.87	0.55	0.92	4.4
60901	1.23	1	3.57	1.17	5.64	1.19	0.71	0.74	2.23	1.6	10.87	11.97	8.89	7.11	12.7	25.34	6.25	9.46	4.45	2.35	29.67	188.12	17.42	5.5	0	3.78	0	4.71	0.55	8.89	0	1.5	0.75	1.2	1.45	0.08	1.43
61001	1.93	1.95	3.54	1.45	2.66	1.5	2.45	1.34	3.58	2.1	9.83	12.17	6.93	9.55	14.62	21.81	9.6	6.7	3.03	2.5	28.33	186.79	18.1	4.2	0	3.33	0	3.11	0.46	4.16	0.75	0	0	0.43	0.94	1.41	1.58
61101	2.84	1.05	2.43	1.64	2.28	1	2.67	1.08	3.49	2.12	13.48	11.42	4.06	6.89	16.1	16.13	9.31	9.49	4.78	3.93	40.97	201.82	22.68	2.32	0	2.81	0	2.84	1.48	8.98	1.37	0.75	0.74	0	1.56	0.09	1.97
61201	1.5	0.02	4	1.41	4.17	1.51	2.87	0.5	2.48	3	10.85	12.98	7.55	7.88	19.84	21.62	7.72	7.53	2.16	6.04	53.04	221.53	32.54	2.12	0	2.98	0	2.27	3	5.71	0.12	0.75	0.5	0.12	0.5	0	4.53
61301	0.31	1.4	0.86	1.74	3.01	2.14	0.52	0.84	1.76	2.28	12.93	11.95	4.07	5.28	17.43	18.64	6.12	9.77	4.83	5.7	49.73	231.57	33.97	1.41	0	1.93	0.97	3.29	2.05	5.84	0.75	0.58	2.19	0.38	0.5	0.03	1.79
61401	1.06	2.87	2.48	2.29	2.39	3.32	3.64	0.5	2.63	4.27	13.09	8.2	6.01	6.26	10.17	15.38	8.94	10.43	3.67	3	46.36	231.67	27.13	2.07	0	0.8	1.6	3.05	1.22	9.45	0	1.29	0.07	0.03	1.38	1.97	4.77
61501	1.45	2.01	0.84	0.97	2.43	1.68	2.35	0.53	3.39	1.3	16.49	9.74	7.21	5.96	13.29	14.52	6.67	12.45	2.97	1.94	60.8	234.37	17.99	2	0	0.87	2	4.45	0	5.54	0.03	0.63	0	1.43	1.22	0.5	2.96
61601	1.3	1.06	1.16	1.13	2.74	4.96	2.77	0.97	2.39	2.95	18.18	16.68	4.82	7.72	12.73	17.66	7.07	8.41	2.28	6.12	61.8	247.79	22.4	1.39	0	1.17	2	6.82	0.32	7.75	1.31	1	0.5	0.04	1.09	1.4	6.03
61701	2.91	1.35	2.2	4.04	4.44	4.89	1.5	0.39	3.6	2.54	13.74	13.54	6.01	6.1	11.95	17.7	8.03	10.76	4.18	4.58	55.26	221.35	24.22	0.26	0	3.53	1.15	2.47	2.73	6.25	0.34	0.46	1	0	2.54	1.42	5.68
61801	0.97	1.91	2.33	1.54	3.13	0.92	3.79	0.43	3.41	0.86	10.09	12.19	3.47	9.07	10.06	17.94	5.95	9.59	3.82	5.05	51.58	191.99	27.28	0	0	4.71	0.96	2.25	1.18	6.36	1.7	0.36	0	0	1.03	0.8	3.76
61901	1	1.6	1.47	3.19	3.18	2.6	2.54	1.68	2.12	1.03	17.14	10.54	3.58	9.05	10.4	18.28	4.08	5.44	3.51	5.33	51.45	198.62	28.13	0.3	0	7.4	1.82	4.14	1.15	4.67	1.78	1.68	0	0	1.24	1.49	4.47
62001	0.46	0.41	0.86	2.1	4.06	3.86	2.68	0.22	5.07	4.1	18.09	19.52	6.79	10.26	13.07	16.73	10.55	11.12	3.53	2.06	46.84	212.15	24.59	1	0	5	2.59	3.21	0.57	6.39	0.27	1.5	0.48	0.71	0.06	1.65	6.34
62101	1.62	0.46	2.34	1.84	3.37	1.42	2.82	0.64	5.25	1.99	17.41	11.78	4.57	6.92	13.11	13.98	10.2	8.57	2.67	4.3	38.63	222.99	18.47	1.57	0	2.03	2.24	8.95	1.34	4.68	0.83	0.59	0.52	0.29	0.44	1.66	3.01
62201	4.21	0.7	1.59	1.66	3.27	2.68	2.75	1.39	4.94	2.83	13.78	14.38	6.33	5.43	16.78	18.18	5.04	5.44	3.38	3.2	39.06	206.25	23.4	1.4	0	0.17	1	5.07	0.16	2.98	1.22	0.41	0.81	0	0.64	1.7	1.36
62301	3.09	1.85	1.48	1.33	2.84	4.92	1.91	2.76	3.45	3.31	13.25	15.51	5.01	5.97	14.64	18.74	7	6.89	3.37	1.91	36.73	191.56	24.96	1	0	2.75	0.15	1.43	1.23	3.73	0	0.5	0.19	0	0.36	0.87	1.05
62401	2.21	3.34	0.89	3.03	3.28	5.59	1.74	2.49	2.7	3.67	12.12	18.33	6.56	8.76	14.74	19.13	4.45	4.72	3.27	6.85	46.57	183.47	20.99	0.18	0	5.42	0	4.57	1.02	3.1	0.4	1.5	0	0	0.69	0.51	3.37
62501	1.33	1.02	1.89	0.51	2.89	1.63	1.1	0.69	3.82	2.01	7.16	11.28	7	6.44	16.51	16.22	5.65	9.7	4.63	3.6	43.94	187.19	16.74	0.83	0	5.6	0	3.11	0	2.52	1.09	0.25	0	0.98	0.44	1	2.02
62601	1.08	2.96	0.69	0.63	3.26	4.14	1.5	1.88	2.37	3.28	10.15	14.99	6.49	11.05	16.77	20.42	7.82	6.39	2.6	1.32	36.43	189.56	17.34	1	0	4.11	0	4.44	0.74	5.25	1.6	1.25	0	0.02	1.87	0.53	2.23
62701	0.55	1.26	0.76	1.24	3.67	2.54	4.95	1.78	3.58	1.66	11.34	13.03	4.34	4.59	14.92	16.5	8.01	6.65	2.29	1.83	25.49	192.5	13.44	0.92	0.54	2.32	0	4.78	0.01	4.31	1.07	0.02	0.5	0.5	0.31	0.88	2.26
62801	1.67	1.58	1.25	1.4	2.5	1.42	2.17	0.87	0.68	2.61	12.53	13.27	5.77	10.71	13.58	14.54	10.74	6.97	1.92	4.28	27	191.4	11.88	0	2	2.6	0.69	5.4	0.38	4.09	0.3	1.79	0	0	2	1.09	2.14
62901	2.01	1.2	1.77	0.86	2.38	3.04	2.6	1.68	3.09	2.83	15.04	14.7	7.86	7.89	18.8	12.35	10.25	6.74	1.3	1.29	30.06	197.45	12.77	1.52	2	1.92	1	1.44	1.09	1.1	1.11	1.09	0	0	1.62	0.29	1.9
63001	0.94	2.73	0.98	2.5	2.76	1.83	3.37	1.1	1.52	4.47	11.39	10.48	7.13	7.53	15.89	14.64	7.7	7.48	3.88	1.85	32.77	210.01	11.47	3	0.93	1.75	1	4.04	0	2.88	1.35	0.73	0	0	0.49	0.21	2.05
63101	0.83	3.24	0.69	1.84	2.37	2.13	2.91	1.82	3.33	2.41	12.38	12.87	4.95	6.68	12.36	13.15	8.64	8.13	3.24	3.22	38.56	207.91	16.81	2.82	0	1.34	0.9	5.23	1.47	5.58	0.53	0.87	0.52	0	0.08	0	1.31
63201	1.29	1.53	1.25	1.42	4.36	3.03	2.45	0.59	3.92	0.97	14.03	12.28	3.91	5.99	9.76	16.68	11.33	9.43	3.17	3.23	46.17	202.22	23.61	0.9	0	2.34	1	2.32	2.16	4.54	0.22	0	0.87	0	1	0.5	4.12
63301	3.71	0	3.19	3.35	2.9	1.75	2.5	1.78	1.67	1.94	13.84	11.18	6.11	7.41	10.58	14.86	8.27	5.69	3.8	4.05	48.1	200.46	25.81	0	0.24	4	0.91	7.82	0.98	2.61	1.03	0.5	0.93	0.5	0.9	0.5	4.63
63401	0.28	0.15	1.77	2.02	3.31	3.05	2.09	0.31	1.79	1.18	12.77	12.33	5.09	5.02	15.89	15.87	8.28	8.41	2.8	2.83	47.49	184.75	26.15	0	1	3.22	0	2.32	1.86	2.36	1.65	0.53	0.58	0	0.63	0	2.85
63501	1.37	2.02	1.12	1.72	1.79	1.45	5.81	0.5	3.71	0.85	10.48	13.39	2.92	8.09	11.47	15.93	8.61	5.92	4.99	5.11	34.04	156.06	24.54	0	1	0.89	0	8.63	2.61	7	0.08	0.6	0.16	0	0.97	1.68	3.43
63601	1.32	1.57	1.95	0.57	2.52	2	3.02	0.5	3.97	1.72	10.86	11.15	6.34	4.97	13.85	12.66	10.06	9.09	2.45	4.1	22.61	167.29	20.51	1.03	0.51	1.88	0	4.8	1	4.07	0	1.76	0.44	0	1.01	1.32	3.5
63701	0.53	3.65	1.03	2.24	1.67	0.91	3.17	1.73	2.15	2.83	12.51	10.16	5.36	7.52	14.1	17.52	7.39	6.85	2.72	2.28	28.1	201.59	18.12	2	0	4.04	0	9.28	3.35	5.48	0.26	1.11	0.25	1	1.15	0.96	2.62
63801	0.5	1	0.54	2.13	1.8	2.31	5.46	1.95	4.5	3.9	10.65	10.62	3.5	6.1	13.27	14.36	5.57	7.5	3.91	2.33	40.05	234.09	13.69	2.03	0	5.4	0	3.54	2.98	7.86	0.91	0.83	1.3	1.51	1.19	0.29	1.33
63901	1	0.11	1.45	0.83	1.32	1.24	4.72	2.21	3.21	3.8	13.56	10.97	8.37	7.65	17.61	25.02	9.38	4.82	1.79	1.53	41.73	237.27	9.37	1.47	0	3.28	0	7.65	1.21	5.31	1.74	0.17	0.9	1.27	2.15	1.42	0.85
64001	0	1.17	0.71	1.24	3.89	2.34	3.74	1.95	4.37	1.98	13.34	9.42	7.87	7.36	15.6	21.73	7.87	8.08	5.06	3.41	32.89	240.59	11.35	1.41	0	1.51	0	5.82	1.74	7.21	1.16	0.82	0.1	0.99	1.5	1.87	4.03
64101	1.3	1.44	2	0.64	1.73	1.79	6.39	0.43	4.85	2.17	15.5	9.83	5.15	8.9	16.28	26.3	6.87	5.68	3.16	2.45	30.03	236.34	21.78	3.4	0	0.35	0	4.43	2.13	7.81	0.41	1.63	0.45	1.73	0.73	0.46	2.14
64201	1.2	1.68	2.11	2.27	2.26	1.78	4.85	0.73	2.63	1.91	12.84	9.89	7.07	6.05	21.84	29.68	4.53	6.59	3.24	4.53	37.93	213.7	31.65	3.45	0	0	0	3.35	0.58	4.49	0.44	1.29	0	0	1.11	0.26	1.87
64301	1.35	1.21	2.68	4.61	2.46	2.81	5.47	0.5	3.99	2.4	13.47	9.42	11.49	8.07	22.65	26.32	7.98	5.01	2.52	7.53	44.3	171.76	34.27	3.91	0.25	0	0	6.28	0.29	2.99	0.31	0.76	0.5	1.14	0.91	1.69	3.87
64401	1.74	0.98	3.71	3.79	1.89	1.35	6.2	0.5	4.32	3.17	10.38	10.21	10.11	10.12	16.62	34.4	10	6.66	2.74	3.94	50.59	140.38	30.47	2.05	1	0	0	4.95	0	6.12	1.49	0	0.84	1.61	2.08	2.83	4.19
64501	0.9	1.69	2.3	2.31	3.44	1.89	5.41	1.4	4.09	4.09	9.3	10.09	8.17	9.3	26.33	38.77	7.77	5.14	3.16	6.21	39.26	141.06	21.66	1.46	1	0	0	3.86	0.45	5.67	1.37	0.12	0.16	0.25	1.89	0.45	3.69
64601	1.71	0.85	0.83	2.99	1.31	2.66	7.63	2.17	2.17	2.95	14.13	11.83	12.55	12.02	22.69	38.18	6.98	5.54	3.02	3.61	31.58	170.5	15.44	1.36	0.49	0	0	5.66	2.11	5.26	1.62	1.23	0	0.73	1.64	0.52	2.03
64701	0.94	1.02	1.29	2.19	2.34	3.3	5.91	1.82	1.51	1.92	11.7	7.4	12.7	9.98	25.01	37.51	3.84	5.34	3.13	2.6	20.13	189.21	18.92	2	0.99	0.55	1.59	7.15	0.91	5.17	0.22	1.34	0.33	1.14	1.19	0.88	1.13
64801	1.65	0.46	1.58	1.7	2.56	4.1	4.66	0.69	2.88	2.65	12.07	9.92	13.32	14.75	22.79	34.57	6.89	4.08	3.83	1.35	20.28	199.88	22.02	1.5	1	1.95	2	5.44	1.03	5.36	1.25	1.03	0.51	1.72	0.95	2.82	1.51
64901	1.75	2.44	0.33	0.19	3.45	1.79	5.59	1.36	3.46	2.54	9.4	14.05	8.99	8.71	20.42	32.82	10.73	6.18	0.51	3.97	24.57	174.37	21.64	0.39	0.76	3.85	1.85	4.8	0.77	4.2	1.52	0.78	0.16	0.91	0.5	0.98	2.54
65001	4.01	1.06	1.54	1.09	1.73	2.77	6.34	1.45	4.55	3.22	15.37	10.89	6.36	8.89	19.68	25.57	9.17	7.19	2.46	3.37	29.32	181.36	19.43	0	0.4	4.76	0.05	7.44	1.02	8.03	0	0.02	0	1.72	1.06	0.57	2.75
65101	1.45	0.58	4.23	1.57	1.45	2.13	2.93	2.11	3.14	2.61	11.87	7.49	5.84	9.38	18.57	21.59	9.82	6.16	4.46	2.94	29.75	189.91	20.63	0.96	1	3.55	0	7.06	1.12	4.21	0.26	1.07	1.5	1.78	0.44	0	1.58
65201	0.5	1.65	2.28	2.66	2.19	4.67	3.61	1.53	4.84	3.78	9.4	8.74	9.78	8.77	20.93	22.48	6.69	6.59	3.44	3.1	28.21	206.34	16.95	1	1	3.77	0	8.87	1.54	2.42	0.48	0.41	1	0	0	0.91	5.81
65301	2.17	1.3	1.17	1.13	3.1	1.56	3.45	2.19	3.65	2.56	12.89	10.99	4.62	9.83	20.24	20.37	8.5	2.76	3.43	2.13	25.15	213.25	10.74	0.79	0.34	3.39	0	2.55	1.79	1.61	0.28	1	0.5	0	0.52	0.6	3.3
65401	0.91	0.49	1.88	1.09	2.47	2.85	3.42	2.28	4.04	2.82	10.31	8.81	6.25	9.67	13.6	18.59	5	7.32	5.69	2.75	34.72	214.14	12.25	0.03	0	4.73	0.14	2.03	0.61	3.05	1.01	0	0	0	1.2	0.99	5.23
65501	1.13	0.98	1.89	1.16	3.43	1.9	1.48	1.85	2.11	3.12	7.09	7.36	5.42	10.54	16.68	18.59	9.43	9.48	2.45	4.74	45.71	230.99	19.24	1	0	3.02	1	4.02	0.6	3.38	0.21	1.26	0	0	0.79	1.52	3.51
65601	1.29	1.51	2.19	2.75	1.39	2.91	4.8	1.48	2.06	0.65	13.62	10.08	7.81	9.12	16.69	24.55	7.98	4.12	4.65	1.71	38.05	228.26	20.55	1	0	4	1	5.99	0.74	4.81	0.72	0.24	0.45	0	1.33	0.48	2.67
65701	1.73	2.8	1.73	0.7	0.2	1.37	1.76	1.77	2.87	2.32	14.48	14.17	10.25	9.17	15.48	21.64	8.02	5.35	3.91	5.42	30.87	248.54	20.9	1.6	0	3	0.61	7.26	1.96	2.88	0.76	0	0.05	1.17	0.66	0.42	1.32
65801	1.2	0.94	0.3	1.32	2.47	2.27	2.74	0.9	5.09	3.09	14.47	11.17	8.85	7.58	20.48	25.39	10.21	7.05	2.56	4.23	34.79	274.41	23.48	1	0	1.8	0.18	6.52	4.03	6.34	2.08	0	0.68	1.67	1	1.67	0.64
65901	0.72	3.93	1.73	1.21	1.33	1.51	2.42	1.01	3.94	2.88	18.68	9.45	6.89	7.19	23.43	26.23	10.64	6.06	2.78	2.88	39.21	283.88	27.69	1.32	0	0.03	1	3.81	2.57	3.89	2.12	0.5	1.32	1.41	0.8	1.36	1.78
66001	1.02	3.01	3.4	1.62	3.93	2.12	3.62	1.59	1.79	1.75	11.14	7.99	12.64	8.68	22.69	23.53	9.82	7.5	3.94	3.14	30.96	252.9	25.29	2.29	0	1.43	1	1.81	2.34	2.85	0.23	1	0.36	2.2	0.2	0.55	4.87
66101	1.83	3.49	0.63	0.88	1.78	4.16	1.84	1.21	2.38	3.89	11.97	9.82	7.89	7.7	24.3	24.8	6.04	4.41	5.19	5.46	27.7	227.19	27.83	3.19	0	2	0.57	3.6	2.15	4.67	0.89	0.5	0.14	0.55	0	1	3.53
66201	1	0.82	0	2.11	3.56	2.92	2.97	2.51	3.95	4.24	12.67	13.29	10.2	6.72	20.22	26.49	8.24	8.56	3.72	2.37	41.06	214.46	32.88	3.04	0	1.98	0.14	4.11	3.42	4.93	0.82	0	0.02	0	0.69	0	1.87
66301	1.04	0.5	1.84	1.66	3.17	2.66	3.95	1.18	4.89	1.81	12	11.05	10.94	10.4	16.63	26.91	9.91	7.15	3.5	4.8	41.32	183.31	35.25	1.46	0	2.15	1	4.11	0.59	2.6	1.75	0.3	0.48	0	1.31	0	5.63
66401	2.08	0	2.4	0.57	4.1	1.11	3.68	1.48	2.7	2.81	12.02	14.93	8.73	10.41	16.3	26.7	3.48	4.75	2.39	9.28	31.44	150.28	34.68	0.56	0	2	1	3.22	1.2	2.22	0.75	1.9	0.75	0	0.5	1.9	4.81
66501	1.81	1.43	1.39	0.93	3.17	1.82	4.06	1.73	3.48	2.92	7.15	10.19	6.93	12.23	17.17	25.68	7.63	6.03	2.61	3.87	23.27	148.85	42.22	0	0	2.34	0.6	6.49	2.55	3.52	2.01	0.34	0.91	0.5	0.29	0.33	2.47
66601	1.59	1.57	1.73	0.5	2.73	2.9	2.82	2.36	3	1.32	8.14	9.46	7.48	10.27	20.2	28.3	10.18	5.97	4.57	3.55	18.54	171.53	43.07	0.96	0	2.17	0	4.33	1.49	4.06	0.48	2.28	0.55	0.5	0.57	0.27	3.6
66701	1.61	1.5	2.76	0.5	2.77	1.14	3.27	4.22	2.88	2.58	6.59	10.98	9.69	9.88	28.3	32.87	8.39	9.99	2.65	9.3	21.95	184.61	33.59	1	0	2.82	0	7.14	0	3.2	0.75	1.8	1.77	0.39	4.37	1.69	4.93
66801	3.05	0.67	1.8	2.07	2.64	2.89	4.85	2.21	2.29	2.59	9.89	16.99	9.96	17.3	28.53	36.72	5.99	8.89	2.1	4.95	34.31	178.57	20.99	0.79	0	2.57	0	1.57	0	4.49	0.5	0.88	0.02	0.11	2.68	0.73	5.73
66901	1.09	2.01	1.26	1.02	3.4	4.18	3.82	2.38	5.59	2.99	9.52	10.71	10.71	15.04	22.34	34.1	10.9	9.93	4.08	1.25	36.77	166.22	18.94	0.45	0.85	1.87	0	4.42	0	3.08	0.23	0.41	0	0.5	1.88	0.58	1.64
67001	2.21	3.67	3.32	1.58	3.49	2.32	4.28	1.38	3.03	2.52	12.57	9.34	5.86	10.32	18.3	28.03	3.77	7.17	3.61	2.84	34.85	155.93	19.1	1	1	2	0	5.49	0.34	2	0	0.09	0.85	0	1.21	0.5	1.61
67101	2.02	1.92	0	0.33	4.91	2.85	4.29	2.37	2.09	2.37	9.05	8.74	6.7	7.26	20.09	25.58	7.06	9.2	2.29	4.08	36.82	169.34	23.04	1.41	0.9	1.38	0	2.91	2.55	2.6	0.74	1	1.46	0	0.73	0.13	2.39
67201	0.92	1.82	3.84	0.5	3.44	2.11	2.41	0.37	2.7	1.89	11.4	12.28	10.31	9.23	20.23	29.91	6.61	7.77	3.31	4.42	37.74	209.07	27.76	1.3	0	1.67	0.53	2.9	2.19	7.23	0.45	0.45	0.19	0.83	1.6	1.37	2
67301	1.96	1.75	1.92	0.91	5.41	2.48	1.91	0.44	4.34	4.25	11.55	16.59	8.48	8.74	18.72	18.69	4.29	8.4	4.02	2.73	36.1	230.76	22.53	1	0	2	1	6.42	3	4.78	0.85	1.83	0	0.67	2.17	1.77	0.67
67401	1.18	2.24	1.5	2.38	2.48	2.75	2.11	1.76	2.97	1.56	14.62	10.41	9.91	7.26	22.66	17.2	6.71	8.75	4.25	5.73	27.23	213.79	17.43	0.33	0	3.25	1.63	8.05	2	5.36	0.52	2.22	0	0	1.82	0.27	1.72
67501	0.44	1.17	1.45	1.71	2.96	3.93	2.23	1.3	3.05	2.56	10.65	9.56	9.53	6.56	22.48	28.16	8.26	7.2	1.95	2.02	26	198.94	18.71	0	0	3.53	1.22	3.88	1.85	3.41	1.86	1	0	0	1.35	0.94	2.92
67601	1.86	2.25	2.97	0.5	1.82	4.16	3.23	1.36	2.81	3.11	11.17	7.05	10.33	10.55	21.19	28.09	7.85	9.76	1.81	2.14	35.27	211.97	18.22	0	0	4.91	1	5.94	0.75	3.81	1.03	0	0.44	0.5	0.83	0.99	3.6
67701	1.24	2.49	2.08	2.88	4.78	4.37	5.07	1.73	3.72	2.81	13.25	12.59	10.02	11.16	13.23	24.59	6.3	6.04	2.63	2.42	36.64	201.57	12.8	0	0	2.73	0.12	4.75	0.66	4.35	1.5	0.5	0.1	0	0	0.82	2.58
67801	0.9	0.51	2.67	3.09	4.29	4.11	3.29	2.24	3.56	3.4	15.05	12.01	6.88	13.02	16.72	20.82	10.01	10.68	3.23	2.96	28.42	160.89	7.38	0	0	3.82	0	3.79	0.89	1.93	0.7	0.52	1.44	0.5	1.5	0.82	1.55
67901	0	1	1.57	0.03	2.78	2.81	1.18	0.17	2.54	0.55	2.98	3.57	2.2	4.12	5.4	7.33	2.1	3.25	2.32	0.96	15.77	96.69	6.32	0	0	3	0	9.18	0.78	4.63	2.71	1.93	1.15	0.17	2.35	0.91	2.89
68001	0	0	0	0	0	0	0	0	0	0	0	0	0	0	0	0	0	0	0	0	0	0	0	0	0	0	0	3.93	1.14	5.27	1.48	0	0	0	0	0	0
68101	0	0	0	0	0	0	0	0	0	0	0	0	0	0	0	0	0	0	0	0	0	0	0	0	0	0	0	4.04	1.95	5.48	0	0	0	0	0	0	0
68201	0	0	0	0	0	0	0	0	0	0	0	0	0	0	0	0	0	0	0	0	0	0	0	0	0	0	0	3.87	1.27	6.25	0	0	0	0	0	0	0
68301	0	0	0	0	0	0	0	0	0	0	0	0	0	0	0	0	0	0	0	0	0	0	0	0	0	0	0	4.89	0.92	4.51	0.28	0	0	0	0	0	0
68401	0	0	0	0	0	0	0	0	0	0	0	0	0	0	0	0	0	0	0	0	0	0	0	0	0	0	0	8.41	1.32	3.72	1.21	0	0	0	0	0	0
68501	0	0	0	0	0	0	0	0	0	0	0	0	0	0	0	0	0	0	0	0	0	0	0	0	0	0	0	5.22	1.14	4.54	1.5	0	0	0	0	0	0
68601	0	0	0	0	0	0	0	0	0	0	0	0	0	0	0	0	0	0	0	0	0	0	0	0	0	0	0	1.8	0.74	2.95	0.75	0	0	0	0	0	0
68701	0	0	0	0	0	0	0	0	0	0	0	0	0	0	0	0	0	0	0	0	0	0	0	0	0	0	0	3.9	1.15	6.56	0.45	0	0	0	0	0	0
68801	0	0	0	0	0	0	0	0	0	0	0	0	0	0	0	0	0	0	0	0	0	0	0	0	0	0	0	4.5	1.45	3.8	2.52	0	0	0	0	0	0
68901	0	0	0	0	0	0	0	0	0	0	0	0	0	0	0	0	0	0	0	0	0	0	0	0	0	0	0	7.74	1.8	8.39	1.83	0	0	0	0	0	0
69001	0	0	0	0	0	0	0	0	0	0	0	0	0	0	0	0	0	0	0	0	0	0	0	0	0	0	0	8.21	1.37	2.42	0.41	0	0	0	0	0	0
69101	0	0	0	0	0	0	0	0	0	0	0	0	0	0	0	0	0	0	0	0	0	0	0	0	0	0	0	5.34	3	4.69	1.04	0	0	0	0	0	0
69201	0	0	0	0	0	0	0	0	0	0	0	0	0	0	0	0	0	0	0	0	0	0	0	0	0	0	0	7.27	1.75	2.5	1.2	0	0	0	0	0	0
69301	0.12	1.83	1.63	2.04	1.51	1.93	4.69	1.39	2.85	2.61	6.16	6.14	7.91	9.78	11.63	16.07	4.49	3.81	2.05	2	23.18	75.48	9.88	0	0	1	2	2.87	2.14	0.53	0.74	0.54	0.77	2.59	0.66	0.47	2.22
69401	1.38	2.78	4.38	3.82	1.76	3.01	6.99	1.95	3.97	3.44	9.48	5.82	14.31	16.28	19.46	25.01	6.25	8.71	2.94	2.28	19.33	74.7	8.89	0	0	1	2	3.72	1.87	2.24	0	1.15	0.23	0.22	1.62	1.56	2.38
69501	0.5	1.39	3.86	2.71	3.33	2.68	7.42	3.94	4.44	2.39	6.91	4.99	8.02	14.96	13.62	18.64	5.26	3.92	3.14	2.01	15.12	57.61	14.6	0	0	0.68	1.37	0	0	0	0	1.41	0	0.91	2.6	0.58	5.27
69601	0.44	0	4.28	4.62	1.3	3.93	6.78	5.93	7.6	2.87	5.85	3.7	13.73	23.92	7.09	15.2	3.78	3.27	3.55	4.04	12.72	35.71	24.26	0.32	0	0.05	0	0.31	0	0	0	0.72	0.27	1.48	1.18	1.71	2.34
69701	0.06	0.5	7.24	10.12	1.75	2.97	11.4	4.7	4.41	2.86	7.61	4.37	28.55	38.59	25.57	32.13	7.24	6.76	2.75	4.47	22.13	54.51	25.94	1	0	1	1	6.31	1.33	2.29	1.59	1.8	8.44	4.5	0.55	1.24	2.2
69801	0.86	0.28	6.35	14.88	1.48	2.61	14.82	4.24	3.6	2.51	10.25	7.02	48.89	49.27	43.51	56.08	3.71	8.23	2.85	3.61	30.29	103.46	14.65	1.55	0	2.14	1.55	9.56	0.92	4.55	1.15	2.02	6.71	4.69	1.76	3.55	4.77
69901	0.14	0.74	9.99	12.88	4.02	2.43	9.04	3.5	4.51	3.35	8.35	7.18	37.25	40.72	30.24	44.19	5.8	8.6	1.47	1.79	29.19	157.29	14.56	2.14	0	2.82	2.56	6.73	0.06	3.57	0.98	0.36	3.01	5.34	1.16	3	5.33
70001	0	1.14	3.55	3.78	0.95	3.68	6.73	2.32	3.76	0.97	13	8.9	16.71	20.71	28.28	30.16	7.38	8.47	3.22	3.04	33.23	180	25.87	2	0	3	2.23	1.9	0.67	3.06	2.01	1.71	0.72	2.52	1.9	3.02	5.12
70101	0.4	1.19	4.22	4.95	2.94	2.14	6.48	2.71	4.11	2.76	10.57	11.86	13.81	17.32	21.01	27.04	10.23	8.26	4.47	8.43	54.74	211.32	36.47	1.82	0	2.06	2.14	5.88	3.44	3.8	1.22	1.04	1.85	3.61	2.07	1.18	4.32
70201	1.1	0.68	1.8	1.84	1.96	1.94	3.78	0.32	2.25	2.32	12.62	9.1	9.53	10.48	18.56	26.7	8.93	9.95	3.33	4.46	87.33	238.49	34.22	1.04	0	1.58	1	1.44	0.59	2.54	1.26	0.25	0	5.21	1.15	0.23	3.95
70301	0.76	0.97	0.23	1.36	1.26	1.68	4.84	0.45	1.37	3.11	13.46	10.66	7.97	8.25	18.65	27.06	3.8	4.93	4.63	3.42	107.24	276.07	32.15	1	0	1.78	0.52	4.78	1.66	4.64	1.63	2.65	1.09	1.72	0.93	2.23	7.92
70401	0.68	1.05	1.3	0.83	4.22	1.52	2.39	2.05	2.08	2.31	11.21	8.23	8.83	4.4	12.02	21.29	7.38	7.07	2.84	4.79	94.8	260.31	24.92	0.13	0	1.5	0	2.53	1.75	1.81	0.61	2.29	1.41	1.43	2.05	0.92	3.13
70501	0.6	2.31	1.69	0.78	1.07	1.12	1.93	1.63	2.35	1.6	14.25	11.11	7.25	5.54	14.36	19.6	7.06	5.91	3.39	5.95	93.64	257.99	28.59	0	0	3.09	0	3.71	0.75	4.12	0	1.32	2.09	3.36	3.52	2.6	11.24
70601	1.96	1.14	1.57	1.62	2.44	1.49	3.64	3.22	3.39	3.17	13.25	5.98	9.94	6.08	13.34	18.89	6.53	7.54	2.79	2.76	88.69	255.97	29.21	0.8	0	3	0	4.87	1.16	5.54	0	2.72	4.3	4.67	2.97	1.48	6.85
70701	0.62	0.5	2.13	2.07	2.28	2.46	4.56	1.61	4.67	2.42	16.14	10.38	6.71	5.42	16.35	22.61	9.51	7.23	5.78	5.81	73.95	227.27	33.91	1.03	0	3.22	0	5.3	0.32	1.81	1.95	0.45	2.33	2.97	0.38	1	3.54
70801	0.92	0.36	3.44	1.68	1.92	1.2	2.67	1.02	4.98	3.41	14.52	9.88	6.65	10.13	15.67	17.61	7.81	10.07	2.9	5.16	49.12	190.64	30.41	1.95	0	2.01	0.64	6	0.74	1.07	0.3	1.03	0.78	0.37	0.84	1.73	3.94
70901	2.96	0.83	1.06	2.13	3.62	4.7	3.6	1.02	4.56	2.02	12.52	5.07	6.48	8.09	16.04	28.39	6.3	5.84	1.01	7.2	35.47	184.51	27.47	1.54	0	2.11	1	3.93	0	1.6	0.88	0.54	0.5	0.13	2.19	0.47	6.5
71001	1.06	1.53	3.62	1.04	2.6	1.45	2.42	1.51	2.75	1.61	11.08	9.8	9.1	10.57	24.74	28.24	7.04	6.48	2.68	3.28	32.7	192.75	22.4	1.72	0	2.69	1	3.79	2.35	2.88	0.59	0.79	1.01	0	1.07	1.03	4.29
71101	1.94	2.16	2.87	2.44	3.42	4.09	5.36	1.97	3.53	1.8	9.82	8.58	9.51	11.44	22.12	30.1	8.75	6.69	2.76	1.98	33.36	183	17.91	1.28	0	2.83	0.17	8.3	1.45	3.65	1.54	1.1	1.44	2.27	1.33	0.17	2.55
71201	0.78	1.12	2.27	2.65	3.17	7.06	3.46	2.02	3.77	1.74	11.1	7.86	7.53	15.03	25.15	38.76	8.1	9.35	3.01	2.97	33.14	163.89	14.28	1.2	0	2.4	1	1.89	1.43	4.81	1.19	0.6	0.09	1.73	0.07	0.33	5.15
71301	2.17	0.14	2.03	2.2	1.15	2.81	2.18	3	4.75	2.73	11.13	11.29	17.24	17.02	23.62	33	7.87	6.08	4.25	3.51	37.96	160.71	17.44	1	0	1.06	1	3.24	0	4.14	1.04	0.51	0.96	0.94	0.19	1.15	2.87
71401	1.6	1.36	3.77	1.73	3.14	1.56	3.31	1.81	3.44	3.55	6.59	8.26	13.1	15.48	21.53	31.07	5.4	5.47	0.93	4.23	33.12	147.84	19.66	0.47	0	0.08	0.95	3.67	0.99	4.19	0.7	0	1.49	0.15	1.22	1.28	2.28
71501	1.76	0.5	2.22	2.07	1.91	2.12	2.69	1.61	4.64	2.89	8.45	7.47	9.4	13.22	20.07	28.27	5.5	2.94	1.63	3.31	28.42	131	17.06	0	0	0.91	1	9.17	0.58	6.12	2.22	0	0.07	1.38	1.53	1.44	4.22
71601	0.29	1.88	2.09	2.88	2.11	4.17	1.74	1.27	1.68	2.85	6.25	6.52	9.92	14.93	23.2	26.87	5.05	4.9	1.2	1	26.08	130.59	12.94	0	0	1.64	1	6.17	2.61	5.36	0	0.69	1.43	0.43	0.32	1.03	2.39
71701	0.77	3.32	1.41	2.54	2.82	2.95	2	1.81	2.46	3.57	5.59	8.89	17.24	20.92	24.09	39.91	8.07	7.63	1.57	2.22	32.36	159.28	10.75	0	0	4.56	0.49	3.27	2.36	5	0.77	0.81	0.01	1.01	0.35	0.1	1.74
71801	2.54	1.3	3.65	4.18	1.75	2.29	3.4	1.93	3.02	0.81	10.24	7.97	14.87	21.95	33.84	39.65	8.6	7.29	2.19	2.62	37.62	195.87	16.89	0.1	0	5	0	5.45	1.58	4.67	2.22	0.17	0.5	1.75	0.89	0.96	5.02
71901	0.09	0.74	4.35	4.36	1.9	3.69	5.72	3.72	3.51	3.73	13.73	9.17	18.01	16.67	27.35	33.1	5.97	7.45	2.24	3.6	34.39	207.03	25.55	1	0	4.35	0	2.96	0.85	3.83	0.86	1.33	0.5	2.72	2.28	1.86	4.01
72001	0	0.26	2.36	3.02	1.74	2.67	2.93	3.18	2.43	2.99	11.52	6.93	17.35	17.08	27.93	31.86	6.28	9.17	3.26	2.11	31.16	191.75	25.72	1	0	2.62	0	6.16	0	5.45	1.27	0.5	0.5	0.78	1.03	0.86	1.04
72101	0.8	0.29	2.83	6.35	1.48	0.97	10.17	3.18	2.83	1.47	10.4	7.23	11.26	19.35	19.59	25.58	8.43	7.43	2.67	2.82	29.5	195.59	17.9	0.65	0	2.76	0	6.28	0.86	4.31	0.71	0	1	1.26	2.05	0.34	1.86
72201	1.19	1.71	4.51	2.48	1.17	3.15	8.92	2.54	3.07	3.89	11.53	7.86	11.39	19.69	18.7	29.58	5.68	5.77	2.98	2.35	35.3	168.9	13.07	0	0	2.19	0	8.47	1.33	3.62	1.91	0.5	1.12	2.48	1.66	0.97	2.57
72301	1.61	0.68	2.32	2.43	4.32	1.88	8.54	3.44	5.8	3.32	8.06	10.3	15.32	22.55	19.71	21.72	5.39	4.45	3.68	1.72	32.61	144.43	18.81	0	0	1.96	0	5.18	1.21	1.4	0.5	0.51	1.19	1.6	0.98	0.64	2.1
72401	0.69	0.82	3.73	5.64	3.6	4.11	7.83	4.67	1.59	3.26	7.64	10.58	18.76	29.73	16.21	29.87	4.85	8.03	4.98	6.2	33.66	136.14	27.65	0	0	1.54	0.25	5.06	1.06	5.37	1.19	1.66	0.19	0.21	0.41	1.03	4.1
72501	1.21	0.5	4.31	4.07	2.34	1.97	7.92	3.7	2.79	2.69	9.1	11.68	23.41	32.7	24.01	34.45	7.1	4.78	2.36	5.22	35.32	140.31	27.95	0	0	1.43	1	3.85	0.74	2.86	1.02	0.33	0.73	1.06	0.39	0.98	1.79
72601	1	1.05	2.42	5.42	3.83	2.2	9.79	4.61	3.5	5.08	9.78	6.96	23.36	38.71	27.25	34.74	6.75	7.61	2.52	4.42	32.51	107.65	24.53	0	0	1	1.22	3.27	1.07	1.69	2.82	0	2.05	1.9	2.61	0.7	4.88
72701	1	0.76	4.1	5.6	4.24	1.52	6.82	3.11	3.64	1.18	8.07	6	20.98	32.66	22.09	24.33	3.63	6.52	2.18	1.84	22.44	81.73	18.27	0	0	0.26	1.68	4.2	0.43	5.45	0.17	0.36	0.22	2.38	0.5	0.16	1.5
72801	2	0.5	4.29	2.65	4.73	3.2	6.96	3.24	3.72	3.03	8.35	5.03	17.86	19.47	17.43	26.13	4.5	4.69	1.26	0.38	18.58	91.33	13.68	0	0	1	2	4.07	0.22	3.87	0	0.86	1.5	2.73	1.17	0.5	1.66
72901	0	1.5	3.03	3.82	0.77	1.15	2.98	1.94	6.78	3.16	9.89	7.93	19.08	18.96	28.52	38.12	7.65	9.06	4.95	2.29	18.98	123.16	12.78	1.79	0	1	1.5	1.74	1.09	8.6	0	1.48	0	1.22	1.11	0.72	3.14
73001	1.54	2.19	2.68	3.81	2.46	0.97	2.34	2.1	2.31	4.54	11.62	7.9	20.41	28.12	27.52	37.1	10.47	8.94	2.82	4.35	30.11	152.91	14.53	2	0	1.8	1.01	4.95	2.76	3.3	0.2	0.3	0.98	0	0.81	2.28	2.18
73101	1.62	0.55	1.42	2.08	2.85	2.11	3.2	0.64	1.49	3.32	12.19	9.6	17.21	12.93	27.13	32.61	8.63	6.71	4.35	1.17	39.75	200.04	16.12	1.7	0	2	1.87	3.15	1.83	4.28	0.55	0.62	0.6	0.94	1.5	1	1.35
73201	3.01	1.01	1.82	3.96	3.22	1.35	3.69	0.74	4.9	1.96	10.6	11.87	10.67	12.43	25.17	32.28	10.84	9.55	3.65	2.69	35.07	222.95	16.49	0	1.41	2.58	2	4.24	0.55	2.33	1.29	0.38	0.42	1.86	1	1.83	5.13
73301	0.83	1.42	1.97	3.76	3.47	0.79	3	3.3	3.74	2.92	8.55	11.97	10.71	12.89	22.51	34.61	10.86	12.63	5.2	4.35	27.37	203.65	19.88	0	2	1.41	1.17	6.14	0.39	3.53	1.51	0.89	1	1.2	1.54	0.8	3.03
73401	1.79	0.54	1.76	1.39	2.49	1.28	3.95	2.01	2.48	4.73	12.59	7.04	7.78	13.03	22.86	27.15	6	5.39	3.07	2.97	26.09	185.32	17.97	0.78	2	1.78	0	2.01	0.56	7.03	0.95	0.82	0.5	0	2.17	0.87	2.34
73501	0.71	2.25	2	2.2	1.54	2.72	3.81	2.26	6.12	3.61	10.75	12.72	8.89	8.02	24.69	27.45	9.53	6.87	1.83	2.54	28.37	184.11	13.99	1	0.06	1.13	0	3.71	0.75	7.14	0.3	0.29	0	0.04	1.47	0	2.67
73601	1.2	1.47	1.79	2.03	1.32	2.81	1.48	0.19	2.9	2.45	13.69	9.39	7.23	10.01	24.97	26.62	7.59	6.77	4.25	2.39	33.85	165.46	14.79	0.97	0	0.96	0	4.33	2.54	8.21	1.56	0.5	0.5	0.46	1.68	1.7	2.85
73701	4.27	1.52	0.68	1.09	1.63	3.38	2.44	0.5	2.34	1.63	9.28	8.94	3.63	8.64	17.49	28.21	6.66	5.5	4.17	5.8	35.57	152.03	19.72	0.33	0.53	0	0.73	8.1	6.17	8.12	1.51	0.27	0.37	0	0.82	0.3	3.55
73801	1.53	0.74	2.48	0.7	2.42	2.3	3.79	1	4.4	1.72	10.07	8.72	9.07	7.24	16.56	26.48	9.54	5.12	4.87	2.6	39.07	165.91	24.13	1	1	0	1	7.64	4.97	6.69	2.51	0.42	0.63	0.98	1.82	1	2.1
73901	0.34	0.12	1.87	2.79	1.57	1.64	3.5	0.85	4	2.89	14.57	9.68	10.72	6.09	14.72	26.74	8.3	6.41	3.76	4.07	31.78	194.9	27.02	1	1.54	0.45	1	11.7	1.25	12.74	0.66	0.99	0	1.52	1.42	0.5	1.44
74001	1.87	1.38	3.66	1.71	1.73	2.6	2.2	0.15	4.72	3.63	9.64	8.8	6.46	7	17.53	30.41	9.88	4.88	3.47	5.08	29.37	189.41	25.27	0.98	1.64	1.64	0.02	10.02	2.3	7.89	1	0.32	0.86	0	0.85	0.41	4.66
74101	0.88	1.51	1.18	1.53	4.18	2.97	0.7	1	2.22	1.78	8.82	8.42	5.94	6.9	17.82	24.39	9.6	4.91	3.52	3.44	27.89	172.53	25.43	1	2	2	0.59	9.76	3.08	8.74	2.11	0.26	1.64	0.24	1.68	0.59	3.19
74201	1.55	1.21	1.24	1.24	1.77	2.08	2.65	0.29	2.88	2.93	17.65	11.56	8.02	7.11	21.54	22.63	7.24	6.93	1.79	5.51	39.26	180.28	26.59	1.42	1.89	1.26	1	6.78	4.71	7.88	1.26	1.49	0.19	0.86	1.98	1	3
74301	0.66	0.81	0.85	1.87	1.74	2.49	1.69	1.03	1.53	3.01	15.16	12.29	5.39	8.21	18.68	23.22	8.28	6.81	4.68	3.76	39.92	188.87	28.98	1.18	1.33	0.49	1.59	9.31	3.3	7.67	1.78	1.25	0.81	0.9	0.75	0.51	1.84
74401	1.3	0.97	0.95	1.05	3.12	3.05	3.45	1.18	5.32	2.25	16.08	13	9.15	6.38	21.23	28.42	9.77	11.11	5.04	6.42	39.7	197.37	26.5	1	1	1	1.15	13.23	0.47	6.56	2.52	0	0.56	0	1.31	1.49	2.26
74501	1.4	0.75	3.16	2.08	1.46	2.47	3	0	3.67	1.16	11.71	10.59	6.91	7.86	22.4	28.5	7.04	6.59	4.31	4.25	33.34	191.38	23.36	1.08	0.32	1	1	7.38	0.99	5.17	1.11	0.5	0.44	0.5	1.23	1.36	4.58
74601	0.52	0.9	3.09	1.81	1.11	2.37	2.8	1	3.08	1.12	10.02	8.7	8.44	10.53	17.16	21.66	9.21	5.2	3.73	1.59	32.96	193.66	25.38	1	1	0.37	0.16	7.39	1.63	3.66	0.49	0	0	0.64	1.28	0.46	2.3
74701	4.05	0.8	1.42	3.03	2.68	2.18	2.8	0	2.43	3.1	11.62	14.37	5.67	9.99	14.44	25.11	7.78	8.12	3.5	3.46	28.65	199.36	21.52	0.99	1	0	0	9.76	2.19	9.22	1	0.5	0.18	0.36	0.68	1.92	3.17
74801	2.32	2.48	0.58	2.83	1.67	3.26	3.5	1.5	3.29	3.23	16.46	10.61	8.47	5.76	20	22.6	8.24	5.46	1.76	2.97	31.57	217.17	15.14	0	0.46	0	0	9.29	2.43	6.81	0.66	1	0.93	0	1.04	2.48	3.18
74901	1.61	2.57	1.7	1.58	3.86	1.18	4.51	1.5	2.43	2.5	14.21	8.93	5	6.53	22.77	21.97	5.26	6.08	3.58	3.65	34.53	202.28	14.93	0	0	0	0.88	4.77	2.33	2.79	1.41	1.22	1.88	0.5	1.61	1.38	2.56
75001	1.95	1.83	1.8	2.71	3.09	1.34	3.23	0.2	3.92	3.86	11.39	15.15	4.48	10.14	17.97	21.38	7.17	6.09	1.02	8.19	27.94	186.73	31.86	0	0	0.26	1	5.3	1.69	5.08	1.31	0.78	0.07	0	0.9	1.4	6.31
75101	1.8	2.71	1.34	0.19	3.12	2.65	3.45	0.8	2.57	3.94	11.28	10.98	6.79	9.52	13.9	20.55	4.33	7.16	1.75	4.64	27.63	178.3	35.93	0.72	0	1	0.87	8.23	0.16	3.87	2.22	0.5	1.48	0.46	1.27	0.5	0.81
75201	2.42	0.46	1.64	2.4	3.2	3.99	3.48	0.08	3.4	4.64	9.63	10.63	5.14	8.83	16.03	26.9	4.3	8.72	4.84	4.05	21.11	163.88	23.5	1	0	2.17	0	3.43	0.87	2.97	0.32	0.7	0.46	1.04	1.2	0.5	1.94
75301	1.08	1.06	2.3	3.77	2.54	2.54	4.1	0.42	3.67	3.77	9.9	11.6	7.78	3.67	11.25	17.91	5.69	7.5	3.27	3.96	13.65	125.54	16.84	1	0	2.68	0	1.69	1.95	3.07	0.6	1.3	0.54	0	1.91	2.33	2.04
75401	1.67	0.82	1.29	0.71	3.31	2.9	2.94	1.35	3.1	2.52	8.88	6.68	5.76	8.73	9.29	15.95	4.64	7.13	6.11	1.68	7.23	111.02	14.89	0.03	0	3	0	1.09	0.63	1.56	0.14	0	0.68	0	1.41	1.05	1.39
75501	0.58	2.12	1.5	1.78	4.08	2.54	3.81	1.28	3.44	4.68	10.57	7.48	5.27	4.52	8.28	16.12	8.54	6.74	5.01	0.89	5.71	126.71	12.19	2.48	0	1.33	0.19	1.99	0.85	3.56	0.49	0.85	0.28	0	0.48	0.42	1.83
75601	0.2	1.16	2.84	1.78	3.44	1.8	4.67	1.91	3.29	5.62	14.98	5.99	8.12	8.16	15.88	17.14	5.34	8.76	1.54	1.03	17.16	179.48	8.34	3	0	0.55	1	5.22	0.91	1.58	1.05	0.65	0	0	0.52	1.43	2.57
75701	0.88	0.34	2.34	3.94	2.97	1.62	9.39	2.76	3.05	3.94	15.54	5.69	5.7	9.35	17.78	21.76	8.27	8.75	3.37	4.17	24.95	207.41	21.1	2.76	0	0.8	1	6.66	1.24	4.52	3.62	1	0	0.64	1.98	1.31	3.98
75801	1.04	0	1.75	0.5	2.89	2.03	6.69	1.96	2.77	2.48	16.34	10.95	8.57	4.72	14.69	24.66	8.1	5.32	2.88	0.6	24.54	192.9	25.23	0.27	0	1.28	0.56	3.18	0.38	5.12	1.47	0	0.5	2.56	1.07	1.85	1.52
75901	1.6	1.03	1	0.74	1.07	0.82	1.69	3.69	1.16	2.66	12.34	11.54	8.66	4.51	17.19	18.9	6.73	7.41	5.43	4.59	22.8	177.41	21.91	1.6	0	3.18	0	8.63	0.87	5.31	0.81	0.48	1.5	0.3	1.03	0.61	2.57
76001	0.41	1.16	1	0.38	1	1.77	8.15	1.49	3.05	3.46	14.26	8.5	7.16	8.07	18.43	22.38	6.42	6.92	4.21	4.3	31.19	218.01	17.55	2	0	3.41	0	8.42	1.99	4.65	0	0.22	0.5	1.09	1.4	0.45	4.06
76101	1.78	1.62	1.74	0.93	1.63	0.29	8.76	0.68	4.63	3.17	19.62	12.24	5.4	7.32	19.45	23.36	7.55	7.96	5.24	4.36	33.99	266.38	20.5	1.48	0	3.22	1.12	6.79	3.06	10.27	0	0.8	3.92	2.46	1.84	2.81	0.91
76201	1.15	1.19	1.3	1.61	1.87	2.5	7.67	1.91	2.91	3.21	23.1	10.69	6.06	6.84	20.51	27.36	10.66	8.85	5.4	5.32	31.33	286.37	24.38	0.15	0	1.71	2	6.12	2.03	4.14	0	2.43	1.69	1.45	3.36	1.6	6.89
76301	0.44	0.5	0.46	1.97	1.57	1.31	6.28	2.5	2.92	1.95	21.78	11.31	8.18	8.75	20.12	27.55	9.76	7.11	3.74	4.67	26.16	247.97	29.7	0.87	0	1.34	1.98	6.44	0.13	5.57	1.36	2.07	0.94	0.7	1.27	2.33	4.56
76401	0.35	0.67	0.63	2.46	2.55	3.55	5.1	3.84	3.8	1.1	20.4	13.55	7.47	6.98	15.65	27.42	10.17	6.66	3.07	2.1	22.95	211.65	29.39	1	0	1.03	0.4	5.16	0.04	5.62	0.72	0.22	0.45	0.8	2.03	0.81	2.04
76501	1.81	2.14	1.25	0.56	2.6	3.72	3.81	2.13	4.16	1.56	13.1	12.82	8.4	5.62	17.53	19.61	8.2	8.17	4.71	4.36	40.13	211.26	24.96	0.88	0	1.55	0	4.68	2.6	4.64	0.16	0.28	1.12	1.08	1.08	1	1.88
76601	1.81	0.57	0.62	1.88	4.58	1.97	4.09	0.92	5	2.9	13.01	11.58	7.69	4.79	18.53	23.17	10.31	5.81	2.29	4.25	58.55	243.31	21.67	0.68	0	1	0	6.5	1.84	9.18	0.07	1	0.38	2.51	0.92	0	4.95
76701	1.31	0.86	1.07	2.31	2.12	1.44	3.61	0.49	2.31	1.4	12.96	15.68	6.17	5.74	17.72	21.88	8.97	5.17	3.19	3.15	59.99	250.43	26.83	1.36	0	0.71	1.68	5.34	1.31	7.57	4.06	0.5	1.03	0.41	0.51	1.5	4.42
76801	1.31	0.82	0.55	2.99	3.72	4.04	4.53	0.61	4.04	1.34	9.28	10.79	6.62	9.8	15.17	25.66	5.27	6.26	3	3.8	43.88	242.97	23.72	2	0	0.25	2	7.22	3.46	2.84	1.06	0	1.09	0.15	0.81	0.85	5.07
76901	1.36	1.89	3.07	1.04	1.36	1.26	2.78	1.23	4.33	2.69	12.67	9.43	8.36	6.16	18.7	22.28	6.52	4.21	2.15	6.03	43.97	251.84	25.82	1.06	0	1.74	2.6	5.58	2.05	4.51	0.73	1.15	0.86	0.85	3.63	0.5	5.46
77001	1.03	1.09	1.83	0.32	0.88	1.39	3.32	0.75	2.18	0.95	11.99	11.69	7.03	5.5	17.39	21.89	6.79	7.43	2.28	2.89	38.02	228.16	23.56	0.36	0	2	2	2.57	1.23	2.92	0.01	0.67	0.52	0	1.87	0.32	3.46
77101	1.29	1.41	1.48	4.19	2.71	3.32	3.7	1.03	2.02	1.65	8.63	8.43	7.47	10.25	14.63	20.26	7.99	8.4	2.94	4.02	24.58	171.04	19.77	0	0	1.51	2	2.66	0.1	2.35	0.86	0.31	0.5	0	0.31	0.83	2.17
77201	2.23	2.89	0.7	1.46	3.21	3.18	3.43	0.97	5.79	2.06	10.66	10.65	4.5	7.53	12.78	21	9.5	9.17	2.7	2.47	25.28	176.44	13.5	0	0	1.88	0.7	3.14	0.42	4.48	1.4	1.78	0.96	0.5	0.87	0.9	2.07
77301	0.5	2.36	1.89	1.9	1.99	2.1	3.55	0.5	6.79	3.2	11.08	11.37	4.25	8.85	14.61	24.21	9.14	6.06	4.82	1.84	23.46	208.85	12.86	0.56	0	2.42	0	4.88	2.33	3.43	1.42	0.47	0.31	0	0.93	1.18	1.58
77401	0.83	1.51	2.32	0.26	1.48	3.13	3.79	1	4.99	3.63	14.11	11.4	6.5	7.5	12.61	19.3	5.31	4.69	3.98	2.29	23.28	223.34	12.83	1	0	3.48	0	5.49	2.12	2.47	1.45	0.62	1.23	0	1.07	1.43	1.97
77501	1.17	0.76	2.75	1.24	3.06	3.42	1.7	1.5	3.45	2.97	11.4	11.84	8.1	5.4	11.87	22.25	8.55	7.44	2.45	3.16	19.28	199.7	13.31	1	0	4.32	0	5.14	0.37	5.03	0.79	0.5	0.31	0	1.13	1.84	2.4
77601	0.3	2.03	1.86	1.58	3.2	2.8	2.17	0	2.9	1.89	13.26	11.35	4.92	6.73	14.51	19.75	8.67	6.53	5.06	2.75	31.19	202.45	15.97	0.8	0	6.33	0	2.61	0	3.43	1.25	0	0.69	0	3.2	0.61	2.47
77701	1.7	0.63	0.62	1.11	3.86	4.27	2.72	0.5	2.24	1.47	14.14	11.1	5.25	3.6	15.64	19.53	5.78	6.02	1.77	4.39	34.26	202.46	21.48	1	0	4.62	0	2.02	0.75	2.41	0.99	0.25	0	0	1.17	0.54	1.11
77801	0.81	1.34	1.82	2.47	4.29	1.81	2.32	1.83	1.63	1.74	12.59	10.16	6.13	6.67	14.39	19.29	9.02	8.97	4.38	2.38	28.17	197.77	24.21	1	0	1.63	0	9.17	0	3.78	0	0.69	1.64	0	1.5	0.04	1.85
77901	1.86	0.53	3.46	3.11	4.03	1.64	3.52	2.23	4.01	2.6	8.88	12.86	6.53	8.16	17.47	19.38	5.59	7.48	0.95	3.88	24	178.9	26.22	0.13	0	0	0	3.68	0.71	1.56	0.83	0.06	0.7	0.21	1.66	0.96	4.77
78001	3.73	0.86	1.95	2.31	1.8	1.9	2.49	0.65	4.73	0.61	10.46	11.68	5.11	6.62	14.79	19.12	6.65	7.05	1.79	2.64	24.5	182.1	18.22	0	0	0	0	3.5	1.54	1.45	0.67	0.5	0.16	0.79	0.84	1	7.83
78101	0.1	0.14	1.56	2.61	3.49	1.7	1.8	0.95	3.2	2.64	11.54	13.64	4.73	7.04	20.46	23.44	7.96	9.52	3.27	3.58	24.34	193.84	20.42	0.61	0	0.32	0	3.38	0.04	4.48	0.33	1.5	0.92	0.5	1.31	0	6.66
78201	1.21	0	3.07	2.03	1.69	1.26	4.08	1.84	5.76	2.2	13.19	9.89	4.67	7.44	13.11	23.05	9.29	9.21	4.9	5.6	21.87	219.83	29.78	1.75	0	2.32	0	4.37	0.79	6.53	0.47	0.62	1.89	1.92	0.19	2.42	3.31
78301	1.16	1	1.31	2.04	2.37	1	4.16	0	4.75	2.14	12.24	11.34	5.29	8.38	15.34	22.73	9.88	9.64	2.88	3.34	30.24	217.55	31.09	2.81	0	4.93	0.26	5.41	1.28	7.04	1.76	0.92	1.55	1.33	2.69	1.94	1.67
78401	0.56	0	2.57	1	1.43	2.69	5.54	1.36	1.2	0.91	11.65	9.29	5.97	7.32	16.91	16.37	8.58	6.17	5.58	3.38	38.7	195.14	20.95	2.13	0	4.43	1	4.79	0.69	7.16	1.31	2.49	2.37	3.23	1.45	0.14	2.74
78501	1.51	0.99	0.48	2	1.32	1.24	3.52	1.7	3.87	0.5	15.07	9.11	7.79	9.05	18.34	20.41	5.39	4.68	4.35	4.08	42.48	199.09	10.94	0.94	0	2.53	2.21	5.7	1.32	6.36	1.34	1.24	0.77	1.37	2.28	1.81	4.21
78601	1.56	1.02	2.93	0.02	3.08	2.95	3.22	1.97	2.34	0.58	12.78	10.28	4.57	5.79	12.49	18.35	8.63	5.7	1.79	2.3	34.14	211.65	19.97	0	0	2	2.49	10.07	1.32	6.21	1.46	1.57	0	1.15	1.08	1.75	1.6
78701	0.28	0.93	1.29	2.48	0.61	1.76	5.9	2.13	4.26	1.68	12.21	10.31	5.19	9.42	12.51	22.69	7.14	5.42	3.51	5.02	34.78	210.96	30.47	0	0.7	2.57	1.83	6.04	3.67	4.36	0.78	0.3	1.38	1.02	1	3.33	5.17
78801	0.22	0.37	3.63	1.55	2.21	4.97	6.3	2.41	6.57	2.47	12.14	10.79	7.82	6.05	13.95	23.24	11.49	8.61	2.56	4.49	41.55	214.22	29.56	0	1	2.69	0.46	7.38	3.81	9.3	1.01	0.75	0.56	0.48	0.94	1.89	5.06
78901	0.78	0.19	0.29	0.58	2.79	4.54	8.86	1.43	2.29	2.45	12.22	7.04	8.3	9.33	15.09	20.67	8.38	9.2	3.86	3.43	39.77	232.35	16.88	0.35	1	2.38	0	11.17	2.18	10	0.48	0.61	1.04	1.78	1.77	1.84	3.98
79001	1.72	0.35	0.81	0.87	1.36	3.35	4.34	0.75	5.42	4.4	11.36	11.16	8.98	11.05	16.34	21.61	7	8.69	3.49	1	26.28	227.76	11.33	1.74	0.05	3.15	0.94	8.96	2.94	8.11	0	0	0.52	2.56	0.94	1.66	1.22
79101	0.91	0.15	3.45	3.11	3.16	1.35	7.7	1.31	3.56	2.09	14.76	11.78	9.7	14.67	23.63	32.12	8.91	6.07	5.55	2.55	25.71	220	11.44	2	0	4.33	1	5.04	2.02	5.36	0.05	0.64	0	1.16	1.85	0.72	1.39
79201	1.09	1	2.06	2.89	2.76	0.65	5.2	1.08	2.18	3.01	12.97	11.21	13.91	15.89	27.31	37.04	9.76	5.79	2.76	1.53	37.79	210.07	12.36	1.79	0	5.11	1.66	13.85	2.02	8.98	2	0.48	0.5	1.02	0.47	0	1.04
79301	0.96	0.5	1.25	4.17	1.36	3.29	8.63	4.22	1.6	1.97	14.03	9.22	19.61	23.48	29.94	38.7	8.11	8.5	2.44	3.67	34	176.09	16.56	2	0	3.52	1	9.78	2.29	7.94	1.97	0.7	0.83	1.06	1.03	0.5	2.49
79401	1.36	0.8	3.64	5.13	4.43	4.04	7.07	2.13	3.36	4.28	11.54	12.94	17.17	24.17	34.05	39.14	8.53	7.31	4.45	1.25	19.08	131.38	15.59	2.13	0	1.23	0.9	8.1	2.79	4.45	1.23	0.18	1.1	1.18	0.66	1	1.93
79501	0.36	0.2	1.38	2.65	2.72	3.55	6.01	2.51	3.99	3.31	7.21	5.98	12.26	21.29	19.17	28.23	4.16	3.3	4.08	2.21	10.95	98.88	13.52	3.11	0	1.27	0.43	8.09	2.61	3.33	0.72	0.3	0.26	0.24	1.34	1	3.86
79601	2.47	0.41	1.91	1.76	2.39	0.62	4.84	1.23	3.04	3.45	11.26	7.41	14.45	14.66	13.31	27.73	5.91	5.83	2.7	4.01	17.94	120.11	16.03	2	0	2.4	1	10.01	1.56	6.04	0.88	0.31	0.81	1	0.12	1.7	1.5
79701	1.35	1.11	2.12	3.12	1.36	2.13	5.17	3.02	2.49	3.21	14.66	8.44	13.17	16.03	17.18	27.75	8.36	9.38	3	1.91	20.91	165.66	14.96	1.34	0	2.43	1	7.76	1.43	10.99	1.36	1.23	0	0.92	0.63	1.31	2.08
79801	0.05	0.98	2.07	1.76	3.46	2.29	6.35	2.61	3.07	3.17	16.75	11.93	12.64	12.53	20.2	30.73	7.82	10.78	3.92	2.77	21.36	184.32	10.44	0	0	1.48	0.32	6.18	0	4.36	0	0.16	0.5	3.11	1.08	1.81	4.84
79901	0.58	1.24	1.99	2.94	1.22	0.49	6.01	2.14	2.57	2.58	10.51	9.86	9.02	16.02	13.26	18.77	9.75	11.16	6.3	1.2	17.12	173.81	12.96	0	0	0.35	0	9.71	0.75	4.01	1.47	0	1.19	0.47	0.67	0.94	5.67
80001	1.37	1.61	1.3	0.71	2.86	1	2.78	1.16	4.52	2.23	9.05	12.99	7.82	7.05	9.44	18.81	8.23	11.87	3.26	1.78	19.44	165.38	17.48	0	0	0	0	8.32	0	9.14	0.02	0	1.31	0.46	0	0.74	3.02
80101	1.5	0.99	1.52	1.99	3.49	4.72	1.68	0.84	5.66	3.41	12.05	11.33	7.34	7.92	10.2	21.1	9.56	10.16	4.08	5.04	20.61	180.04	22.17	0	0	0.84	0	7.99	0.8	2.69	0	0.5	0.28	0.2	1.5	1.49	2.8
80201	2.08	1.16	1.31	2.84	3.43	1.48	2.97	1.84	1.7	1.91	12.64	10.96	5.41	9.98	9.86	16.68	10.84	8.92	2.87	3.32	24.29	222.02	22.55	0	0	1.22	0	9.94	1.43	5.17	1.44	0.51	0.78	0.44	0.4	2.32	2.49
80301	0.43	1.28	3.04	1.46	3.41	2.39	2.05	0.66	3.02	3.13	16.6	12.5	5.57	8.05	9.7	16.96	9.66	11.92	3.9	3.78	20.47	230.76	24.9	0.95	0	2.74	0	6.68	0	6.73	1.92	0.99	1.82	1.14	1.58	1.44	3.47
80401	1.23	0.74	1.15	1.9	2.22	1	1.72	0.5	2.89	2.16	16.56	12.46	5.75	8.57	11.3	15.29	13.57	9.68	3.49	4.57	22.47	214.48	28.17	1	0	3	0.56	3.54	0.75	7.19	1.62	1.36	1.92	0.26	2.32	0.45	4.32
80501	0.76	2.54	0	1.82	1.87	0.55	3.76	1.37	2.14	4.01	11.91	10.95	3.01	4.14	9.02	14.43	12.25	6.99	1.61	6.27	25.68	184.24	35.33	0.8	0	2.55	1	7.29	0	4.68	0.92	0.97	0.7	0	3.81	1.12	3.14
80601	1.5	3.13	3.12	2.5	1.96	2.49	1.94	1.47	4.72	2.91	17.18	14.28	8.7	4.06	10.58	14.51	13.69	11.11	4.07	7.18	30.82	193.94	32.59	0.3	0	2.54	1.13	5.96	0	2.11	0.03	0.6	1	0.96	3.29	0.74	4.01
80701	1.32	3.18	1.38	0.25	2.54	1.22	1.56	1.95	4.96	1.44	11.96	15.03	5.31	7.49	8.16	15.43	10.29	11.9	4.26	4.25	34.46	227	29.31	2	0	3.07	1.19	8.56	1.08	2.83	0.5	2.4	0	0.04	1.6	1.3	7
80801	1.18	2.37	1.64	0	1.2	3.05	1.16	0.22	3.18	1.15	15.54	11.51	8.49	8.96	10.61	15.64	16.24	9.75	3.22	3.16	32.25	262.68	24.69	3.58	0	3.85	1	10.18	0.43	4.75	1.71	1.67	0.5	0.44	1.5	0.74	1.83
80901	0	0.84	3.19	0	1.6	3.14	4.42	1.17	4.88	1.74	16.65	15.83	6.72	4.99	13.36	13.7	10.34	10.78	4.57	2.63	41.78	282.52	23.61	3.2	0	4	0.63	10.22	1.49	6.87	0.04	0	0.92	1.06	0	0.9	2.08
81001	0.69	2.54	2.38	1	2.2	1.93	2.58	0.65	3.73	1.26	18.75	15.9	4.74	4.24	11.51	12.33	9.54	8.58	3.13	6.19	46.28	266.7	29.02	2.72	0	4.04	1	11.67	0	6.77	0.05	1.46	1.52	0.5	1	1.44	3.37
81101	0.53	0.88	0.29	0.07	2.9	1.28	3.33	0.24	4.28	0.8	11.24	12.48	8.05	7.79	10.03	10.98	11.57	9.28	5.6	2.88	38.23	236.74	27.1	2.04	0.06	7.46	1	9.82	0.78	4.62	0.69	0.11	0.21	1.04	1.82	0.59	3.38
81201	0.78	1.75	0.74	1.93	0.91	1.34	2.98	2.06	3.88	1.79	14.64	15.48	5.65	7.24	9.12	12.77	11.43	8.38	4.16	3.88	36.79	207.71	22.7	2	1.02	7.7	0.73	7.75	2.2	5.79	0.98	0.95	0.89	1.21	1.18	0.62	2.62
81301	2	1.25	1.19	1.78	2.19	2.9	4.91	3.55	2.22	2.99	16.55	13.42	4.93	5.55	8.61	15.14	9.27	5.09	2.14	5.02	30.17	219.63	17.39	0.77	2	6.92	0	8.32	1.23	7.85	1.25	2.02	1.45	0.72	1.33	0.85	3.35
81401	0.5	1	2.5	0.7	3.17	1.05	2.75	2.37	2.76	3.62	17.33	9.63	5.21	5.4	9.91	13.64	13.73	8	2.88	2.92	29.38	259.87	22.79	1	2.03	5.96	0	6.23	1.7	5.95	0.75	1.23	0.01	0.03	3.14	1.47	2.75
81501	1.56	0.91	0.57	1.02	1.75	1.05	5.42	0.45	2.74	1.64	13.51	12.25	5.41	8.73	12.32	12.24	7.97	8.18	4.69	0.97	25.32	268.05	21.82	1.33	1.73	5.04	0	6.82	1.81	5.8	0.42	1.44	0.5	0	0.84	2.2	1.83
81601	2	0.77	1.17	1.6	3.41	1.79	3.08	0.5	4.36	2.09	16.89	13.55	4.58	3.83	12.38	16.32	8.71	10.61	3.74	1.82	19.21	232.2	14.58	1.62	1	5.41	0.25	8.61	1.3	5.18	0.32	1.29	0.5	0	1.8	1.33	0.65
81701	2.63	1.22	2.49	2.46	1.53	4.28	5.08	1.48	3.24	1.38	15.66	9.31	6.51	4.67	16.47	14.79	8.05	15.29	3.64	3.52	13.17	219.94	8.87	1.54	0.4	4.11	1	7.31	1.65	7.56	1.4	1.49	0.5	1.02	1.22	0.75	2.29
81801	2.26	1.1	2.52	1.25	0.66	2.3	2.19	1.65	3.73	2.77	12.83	10.45	5.5	4.94	12.98	15.17	12.73	7.72	1.78	1.81	16.11	227.72	10.12	2.42	0	4.14	1	10.21	0.48	8.09	0.1	1.01	0.5	0.48	2.67	2.1	2.27
81901	1.4	1	0.82	2.67	2.16	3.6	3.29	0.83	3.15	2.91	9.19	14.9	6.17	8.95	15.42	17.78	8.23	7.61	5.6	2.41	24.18	241.96	14.03	2.82	0	2.49	0.49	6.98	1.35	7.12	1.11	1.65	0.05	0	1.93	0.65	3.02
82001	0.65	0.5	1.55	1.26	1.82	2.39	3.1	0.43	4.69	0.96	10.9	13.06	5.55	8.42	14.29	22.38	8.16	8.98	2.32	1.77	28.84	242.75	13.9	1.95	0.77	2.78	0	11.55	1.57	6.25	2.61	0.85	1.87	0.57	1.53	0.21	1.67
82101	1.17	0.5	1.74	0.87	1.1	2.94	6.16	2.11	3.16	2.05	12.2	10.8	6.83	6.16	13.43	23.98	8.82	15.19	1.72	3.72	25.49	231.65	16.91	2.08	1	1.74	0	11.86	1.57	3.94	0.08	1.11	2.35	0.48	1.4	1.14	2.21
82201	1.95	1.42	0.93	1.97	4.36	1.85	9.98	2.15	2.95	1.14	12.9	10.63	8.08	7.52	14.54	26.08	10.15	7.97	2.67	2.05	18.87	203.81	17.29	2	0.98	0.77	0	9.02	0	9.2	1.98	1.39	0.73	1.42	0.67	0.15	3.26
82301	1.64	1.98	2.46	2.27	3.34	2.29	6.04	1.43	3.4	3.37	16.19	14.58	5.07	9.33	16.74	21.84	7.63	10.88	2.93	2.95	20.07	184.69	19.43	1.98	0	0.67	0	7.27	1.08	7.01	1.63	1.5	1	1.03	2.48	0.33	5.49
82401	2.74	1.1	1.94	3.15	2.9	2.78	9.93	3.2	2.05	3.65	16.92	11.13	5.67	9.98	15.08	22.64	10.09	12.58	2.61	2.92	22.07	183.46	22.91	1	0	1.92	0.91	6.23	0.98	8.69	0.26	1.5	1.07	0.45	1.63	1.66	5.7
82501	3.29	0.28	1.78	1.33	1.27	1.98	9.61	2.65	3.11	2.47	12.81	10.46	5.16	12.76	16.13	14.36	10.49	10.62	2.67	3.29	20.19	193.48	20.86	2.1	0	4.28	1	12.97	1.84	7.77	1.07	0	0.84	0.24	0.86	2.02	4
82601	1.21	0.77	1.25	3.55	3.89	1.6	15.75	1.84	4.16	2.87	14.19	7.47	9.51	9.18	20	25.86	10.25	8.86	4.98	3.26	39.88	213.27	12.97	3	0	3.89	1.55	7.97	2.09	9.52	0.75	1	1.53	2.5	0.59	0.49	4.14
82701	1.26	2.44	1.73	1.12	5.36	1.49	13.13	5.4	3.94	3.52	15.38	9.06	16.67	8.89	21.86	29.55	11.08	8.8	5.19	1.73	61.62	211.45	11.39	1.89	0	3.43	1	7.28	2.84	7.86	3.82	1.06	1.4	4.87	1.7	1	0.86
82801	1.93	1.01	4.24	1.46	2.91	1.91	14.17	9.33	4.32	2.06	9.66	10.1	12.34	19.6	23.79	35.73	9.79	8.35	3.44	1.62	54.62	182.95	13.41	0.61	0	2.91	1.68	6.83	1.59	7.28	0.56	1.94	2.16	1.44	2.41	1.65	4.31
82901	1.31	0.48	2.66	1.76	4.23	1.22	13.55	3.97	3.71	1.92	9.61	6.41	15.92	18.85	27.76	43.51	8.43	5.98	2.36	2.28	30.96	155	11.6	0	0	3.51	1.03	8.03	2.73	10.26	1.58	0	0.5	0	0.8	0.92	7.05
83001	0.99	2.25	3.32	3.6	4.67	3.26	8.97	4.99	4.03	1	9.87	11.07	18.91	26.38	32.47	47.04	7.33	7.13	2.57	1.99	24	120.65	10.38	0	0	2.87	1	2.88	1.78	8.83	3.14	1.42	0.5	0.46	0.78	0.93	6.12
83101	1.35	1.77	1.4	2.77	5.75	2.99	10.62	3.62	3.76	4.2	10.32	6.04	19.72	18.4	29.39	36.09	5.26	8.19	1.78	1.2	23.51	103.04	17.29	0	0	1.8	0.07	8.39	0.46	6.19	1.27	0.58	0	0.66	1.72	1.5	1.24
83201	1.12	1	2.95	2.45	3.22	1.58	7.64	1.29	4.6	4.49	9.94	6.18	16.59	17.73	25.27	31.85	6.96	6.21	3.64	5.74	20.48	102.8	30.82	0	0	2.22	0.67	4.99	1.69	6.5	0.94	0.35	0	0.38	1.22	1.66	2.13
83301	1.6	2.76	5.39	1.96	3.7	1.96	5.07	1.65	6.22	2.65	10.65	9.01	10.46	16.03	19.37	26.27	7.25	8.9	2.64	8.73	24.23	119.95	40.29	0	0	1.93	1	3.48	0.85	5.72	0.71	1.15	1	0	1.44	0.84	5.63
83401	1.08	0.24	3.1	1.34	3.45	3.25	5.29	3.08	3.87	2.71	11.87	12.04	14.92	16.66	24.49	25.29	8.14	7.58	2.61	4.53	34.24	174.92	36.09	0.89	0	1.07	1	8.87	1.28	4.36	0.04	0	0.42	0	1.34	0.65	3.85
83501	1.12	2	1.06	2.26	1.64	1.78	2.22	0.9	1.87	2.09	10.48	15.96	10.79	11.82	16.52	20.4	5.79	9.52	4.05	5.44	48.79	200.69	33.48	2	0	2	0.07	9.19	1.89	6.3	0.76	1.08	1.56	0	1.09	0.86	3.67
83601	0.24	0.8	3.04	2.45	2.87	1.13	3.36	2.3	2.76	2.43	13.38	9.95	8.73	8.02	14.38	20.71	5.75	11.67	1.71	3.07	42.32	210.21	29.02	1.96	0	2.03	0.08	9.5	1.78	10.06	1.34	0.52	0.69	0	0.91	2.9	3.98
83701	0.72	2.03	2.74	0.95	3.07	3.63	4.91	1.02	2.49	5	12.87	8	4.04	8.69	14.95	16.15	10.7	5.9	2.01	3.86	32.7	243.96	23.69	1.11	0.51	2.52	1	8.03	0.27	9.89	0.69	2.36	0.83	0.31	2.19	1.45	4.15
83801	0.78	1.05	1.99	1.55	1.89	0.85	4.03	1.31	6.49	3.21	13.59	11.37	8.38	9.08	11.57	16.75	11.44	8.92	2.84	1.93	35.66	255.46	22.45	2	1	3.13	1	6.35	0.49	3.89	1.24	0.04	0	0.69	2.31	0.64	2.26
83901	0.18	1.62	1.29	1.16	4.08	0.77	2.01	0.37	3.34	3.86	12.34	14.01	6.96	6.14	11.18	15.08	8.31	11.22	3.51	4.6	40.64	218.49	27.36	2	1	5.33	0.67	8.34	0.51	7.03	1.23	0	0.5	1	0	0.13	2.57
84001	0.52	1	2.79	2.87	1.38	1.48	3.36	0.5	1.85	0.44	10.95	11.67	5.44	8.66	10.46	16.58	9.49	9.27	2.61	7.33	38.45	188.58	28.53	1.29	0.23	4.31	0.03	4.51	0.49	7.09	3.06	0.52	0.5	0.42	0.5	0.87	5.17
84101	2.45	0.02	0.83	1.42	2.46	4.05	3.38	0.34	4.8	1.02	9.05	10.29	5.77	6.34	8.9	12.21	11.24	11.85	3.63	3.21	31.16	201.04	25.22	2	0	3.29	1	6.98	0.95	9.68	1.64	0.73	0.32	0.08	0.45	0.42	2.02
84201	2.28	1.12	2.38	0.86	2.57	3.32	3.65	0.16	3.61	2.8	12.16	10.87	4.31	4.58	7.01	12.21	11.12	9.41	3.66	4.11	23.52	229.77	25.33	2.77	0	2.14	1	6.32	1.73	7.39	1.04	0.92	0.33	0	1.05	1.08	2.79
84301	0.91	1.11	1.19	0.64	2.33	2.77	3.15	0.51	2.89	4.91	13.93	12.99	6.72	7.54	6.46	10.91	13.05	12.92	3.59	3.04	26.95	240.76	23.75	2.22	0	2.31	0.72	10.64	0.71	5.14	0.94	1.95	2.5	0.9	0.46	0.41	3.66
84401	1.16	1.47	2.75	0.5	3.08	2.03	1.81	1.58	3.41	2.8	15.38	12.44	4.35	8.26	8.07	11.32	13.35	13.65	1.97	6.52	51	244.47	22.16	0.98	0	1.57	0	4.89	1.63	5.62	0	2.35	0.35	0.6	0.04	1.09	1.8
84501	1.05	2.54	1.95	0.38	3.68	1.97	2.44	0.91	3.97	2.71	15.5	13.94	4.88	4.92	14.9	17.66	12.2	17.18	2.88	2.81	60.1	254	21.41	0	0	1	0.32	9.32	0.7	6.96	2.08	1.07	0.64	0.31	2.41	1	3.41
84601	2.21	2.24	1.13	1.21	1.74	1.53	3.37	1.07	4.51	3.61	11.07	10.87	3.15	9.15	11.51	14.35	10.43	12.69	4.59	2.97	48.95	266.71	21.73	0	0	0.29	1	15.54	0.25	11.01	1.43	0.46	0.87	0.85	1.47	0.75	4.68
84701	1.5	0	2.45	0.41	2.79	1.53	1.29	1.44	2.56	2.12	11.22	10.75	6.74	9.25	10.59	12.49	12.11	10.5	2.64	4.51	35.27	244.71	22.65	0	0	0	1	4.96	1.02	13.58	1.67	0.41	0.99	2.14	0.62	1.75	3.11
84801	1.05	0.5	0.75	0.5	3.27	2.31	3.75	2.25	3.01	1.45	17.25	11.76	7.41	7.05	12.19	11.22	13.45	13.05	2.22	1.54	43.16	204.97	20.82	0	0	0	0.43	8.63	2.8	9.69	2.19	1.09	0	0.91	0.48	1.22	1.41
84901	1.32	0.5	2.18	1	2.69	1.39	4.25	1.32	2.9	2.36	13.99	17.11	6.49	4.58	9.01	16	12.42	13.02	3.32	3.53	38.88	179.27	19.07	0	0	1.5	0	4.29	2.91	4.4	1.06	0	0	0.31	1.42	0.28	3.15
85001	1.87	2	1.69	2.76	3.18	2.64	2.43	1.92	3.89	2.22	13.36	14.73	6.18	7.54	9.01	15.08	18.93	13.89	2.8	8.13	44.38	217.65	29.31	0.19	0	2	0	3.85	0.72	9.16	0.5	1	0	0.78	2.03	1.93	4.53
85101	1.5	1	2.35	1.48	4.58	3.42	2.5	0.5	2.19	1.76	14.16	11.07	7.61	6.13	7.65	10.31	16.92	17.15	4.88	4.29	49.88	236.47	36.5	1.72	0	3.33	0	5.67	1.42	8.64	0.98	0.5	0.09	0.49	1.09	1.79	3.68
85201	0.5	0.42	1.35	0.26	3.51	2.79	4.2	0	1.66	1.17	15.23	12.79	4.64	8.04	10.11	11.2	17.72	20.38	2.29	3.88	59.48	233.61	33.85	2	0	2.21	0.12	3.38	0.08	8.95	0.52	1.38	0.83	1.81	1.98	3.61	3.4
85301	1.3	1.57	1.65	0.68	3.07	1.07	6.25	0.22	3.52	1.94	18.25	9.85	6.51	4.14	7.27	13.34	23.76	23.82	3.13	3.17	44.63	216.05	21.67	1.83	0	1.85	1.09	3.04	1.47	10.83	0.59	0.62	1.08	1.7	0	1.12	2.88
85401	1.2	0.89	0.25	1.08	3.47	1.58	5.91	1.67	3.64	3.6	17.08	6.13	5.9	6.16	7.28	13.14	22.72	18.98	4.47	4.26	33.39	211.81	17.22	2.37	0	0.37	2.15	3.3	1.57	8	0.47	1	0.19	1.87	1.54	3.55	3.08
85501	1	1.13	2.32	1.39	3.09	0.5	5.34	1.89	3.39	1.95	12.82	7.76	5.18	5.7	13.48	9.69	17.17	20.49	3.42	2.69	29.53	214.8	21.09	3	0	2	2.61	6.33	2.53	6.89	0.68	1.78	0.81	2.52	1.23	0.77	1.18
85601	1.23	5.09	1.67	1.85	4.49	2.41	7.23	1.1	3.29	2.76	13.26	10	3.24	9.28	10	11.6	21.65	17.3	3.58	3.17	36.27	198.75	19.88	2.18	0	2	1.79	7.41	1.91	10.69	1.55	1.81	0.59	0.81	2.12	0.64	3.93
85701	1.99	1.99	3.24	0.82	1.92	2.52	2.94	0.39	5.5	4.06	10.39	9.77	5.08	8.33	10.21	11.55	14.91	19.64	2.62	2.22	34.7	201.69	16.64	1.14	0	1.18	1.59	7.87	0.72	8.19	1.89	0.89	0.41	0.25	2.09	0.09	3.29
85801	2.29	1.25	1.73	1.82	2.1	2.19	5.08	0.8	4.35	2.82	10.25	8.73	5.34	8.98	8.71	19.43	17.25	16.5	3.93	5.52	33.8	204.27	22.17	1	0.8	0	1	10.01	2.97	3.44	0.52	3.47	0.5	0.25	4.03	0.54	5.31
85901	2.09	0.66	1.65	1.36	3.02	3.01	4.12	2.97	6.11	2.99	12.96	10.29	7.02	11.56	12.32	18.89	16.5	17.19	4.89	4.26	31.72	207.98	26.58	1	1	0.52	0.61	5.98	2.28	7.46	1.29	1.05	0.89	0.43	1.49	0.87	2.24
86001	0.4	2.66	2.56	1.76	3.37	0.98	4.27	2.67	6.7	1.76	12.08	12.81	7.03	17.31	14.78	18.5	16.46	14.26	5.06	4.31	36.92	200.87	27.1	0.02	0.94	1.83	0	6.78	5.45	9.57	1.93	0.5	0.11	0.08	0	1.09	3.03
86101	0	1.2	1.65	1.7	1.75	3.35	5.22	2.38	4	1.61	14.02	8.96	9.61	10.87	16.3	27.65	16.35	18.83	3.5	3.01	26.23	188.85	20.8	0	0	2	0.44	7.26	1.97	7.47	0	0.5	0	0.7	0.5	0.5	4.05
86201	0.5	1.14	2.46	2.54	4.04	1.42	7.29	1.19	5.41	2.22	12.79	11.6	13.71	10.34	21.05	23.12	12.39	12.62	6.51	3.06	22.77	198.02	19.77	0.59	0	1.14	1.47	4.54	1.19	5.49	0.24	1.32	0.13	0.4	0.34	1.78	3.3
86301	1.79	0	1.13	0.85	2.63	2.41	4.3	3.43	4.12	2.72	12.29	9.24	10.84	12.48	22.71	27.28	12.02	11.13	4.03	1.66	29.46	209.33	18.29	1.79	0	0	2	5.51	0.29	7.66	1.26	1.23	0.86	1.32	2.64	1.08	6.82
86401	0.9	0	1.2	0.92	1.82	3.81	6.46	3.9	5.99	3.56	11.86	6.42	10.74	12.12	21.84	26.86	6.14	11.09	3.25	4.81	34.25	229.16	16.32	3	0	0	1.3	6.5	1.06	7.61	0.75	1.95	1.01	1.07	2	1.64	5.14
86501	1.6	0.91	5.64	3.14	4.03	2.56	7.7	3.37	4.39	2.8	13.96	7.63	12.48	19.26	27.66	37.33	9.23	9.21	3.76	3.39	29.8	223.81	17.69	2.84	0	0.9	0.86	3.8	0.96	9.19	0.3	1.55	0.79	1.73	2.52	1.36	4.98
86601	0.21	1.55	3.19	3.73	1.97	4.59	4.81	3.59	2.72	2.27	10.42	6.34	19.73	26.47	30.92	42.72	11.16	10.31	2.32	1.59	23.49	185.54	18.4	1.7	0	2	2.33	5.34	1.19	10.1	0.55	0.45	0.21	0.87	1.33	1.14	1.9
86701	1.79	2.04	5.52	4.93	2.65	4.31	9.19	5.15	3.28	4.21	11.35	8.99	29.25	35.88	27.55	43.66	5.31	9.24	3.98	2.79	33.22	146.83	18.01	1	0	2	3	9.69	0.5	9.26	1.11	0.8	0	0.4	1.44	0.77	3.4
86801	0.71	0.01	8.76	9.21	2.12	3.34	12.23	4.68	2.84	2.81	9.94	8.57	40.12	53.3	35.07	46.28	5.53	7.15	5.35	1.18	31.4	130.43	15	0.06	0	1.87	1.93	8.63	1.73	6.8	2.17	1.43	0.5	1.47	1.03	1.29	2.63
86901	1.29	1.7	13.19	11.35	1.58	2.6	9.91	4.11	3.42	3.03	10.55	9.46	54.8	64.83	40.72	52.31	9.17	8.68	3.51	3.81	26.67	117.71	14.51	0	0	2	0.41	4.57	1.83	6.91	2.37	0.77	0.27	2.53	2.21	0.94	0.07
87001	0.71	0.79	13.99	17.99	1.75	2.48	16.57	5.6	1.45	3.44	5.73	6.21	62.28	77.56	41.22	59.53	7.47	11.09	1.73	2.27	26.53	102.17	17.29	0	0	2.32	0	9.95	0.85	7.93	0.75	0.75	0.92	0.5	2.49	0	2.64
87101	0.77	0.5	15.72	16.86	2.81	2	17.68	11.22	4.25	5.19	10.01	5.91	68.15	85.06	40.74	52.31	8.03	6.7	1.17	2.82	24.25	76.84	17.96	0	0	1.28	1.03	12.57	0.57	6.67	0.96	1.25	1.31	0.67	1	0.69	1.92
87201	0.73	2.18	22.1	21.99	0.86	1.52	12.78	5.99	4.49	6.13	5.64	5.09	75.92	81.86	33.17	45.83	7.71	5.56	1.64	4.67	20.07	54.1	16.14	0	0	1	2	10.82	1.44	2.72	0.38	1.11	0.98	0.65	2.07	1.68	6.96
87301	0.82	0.32	14.5	17.05	3.56	2.16	7.66	4.18	2.52	3.2	8.14	6.05	68.8	80.03	22.57	26.39	4.36	5.83	2.25	5.44	19.77	40.34	18.94	0.44	0	0.38	2	6.47	0.36	5.25	1.81	1.34	1.94	2.58	1.37	1.65	3.3
87401	0.8	0	12.58	20.48	4.11	1.77	10.33	5.47	5.74	2.94	6.1	4.03	58.61	75.3	11.29	25.54	2.06	4.44	3.21	2.32	21.73	33.54	22	1	0	0	0.46	12.33	0.85	8.24	0.77	1.21	1.11	0.73	2.04	0.6	2.4
87501	0.99	0	10.28	16.93	1.07	1.08	12.42	5.95	6.04	4.13	5.35	1.88	52.86	64.47	19.25	20.35	2.67	5.53	1.28	1.69	27.19	28.07	20.41	1.73	0	0	0	12.3	1.59	3.87	0.74	1.3	2.68	3.13	1.52	1.04	2.45
87601	0.79	0	9.88	15.33	0.63	2.25	14.08	4.78	5.51	6.51	8.22	4	54.32	61.54	21.69	29.17	3.56	5.19	4.72	3.74	37.25	31.61	18.77	1.31	0	0	0	7.25	1.95	5.55	0.4	0.54	2.79	1.74	1	1.96	2.83
87701	1.15	0.43	10.16	8.93	2.57	0.74	11.53	4.2	4.21	1.39	8.15	4.31	39.07	54.38	18.49	21.31	6.32	4.6	0.81	2.53	34.84	34.91	17.63	1	0	0	1	13.64	2.78	10.69	0.42	0.5	0.85	0	0.5	0.55	2.9
87801	1.69	0.55	8.61	6.87	2.9	1.93	13.95	4.88	2.18	4.37	8.5	4.59	25.49	38.72	18.84	25.19	6.19	6.25	3.09	6.06	36.6	61.28	20.61	0.02	0.47	0.61	1	8.9	2.5	5.85	0.92	0	0.89	0	1.85	2.75	4.21
87901	1.26	0.14	8.97	11.91	2.27	2.98	21.35	9.31	3.31	4.52	8.45	7.48	26.14	42.21	21.58	28.23	9.3	5.45	3.86	4.56	39.61	94.81	28.34	0.72	1	2.74	1.12	9.36	0.83	11.87	0.96	0.74	1.75	2.24	0.9	2.23	8.4
88001	0.81	1.08	12.52	14.91	3.07	3.8	24.56	9.39	2.65	2.59	16.9	10.22	32.84	45.17	26.78	34.71	11.45	10.17	1.74	4.03	50.78	119.32	28.14	1.12	1.78	3	1	5.69	1.64	5.43	0.61	2.26	2.68	3.78	3.42	1.42	4.53
88101	1.03	1.3	6.94	7.03	2.36	2.33	23.38	12.35	2.53	2.22	12.09	7.33	26.98	39.37	23.33	35.91	9.92	13.06	3.28	4.6	48.11	122.93	16.92	2.52	1.28	2.31	1	5.01	3.16	5.51	0.61	0.66	0.33	2.67	1.43	0.43	3.37
88201	1.66	1.04	4.21	8.5	2.73	3.58	22.69	10.27	3.7	1.74	11.08	8.22	23.69	27.03	27.29	24.64	9.67	11.33	2.05	4.01	45.55	155.29	17.71	2.02	1.77	1.6	0.6	7.87	2.36	9.89	1.33	1.6	0.34	1.31	1.48	2.02	3.39
88301	0.9	0.96	7.47	9.56	3.7	3.7	24.41	9.05	3.19	3.74	10.53	11.76	19.15	23.42	22.53	32.16	11.03	11.13	2.83	2.89	39.49	197.23	21.76	1.63	1	2.91	1.9	4.81	1.61	9.09	1.4	1.75	0.16	0.5	2.03	2.17	4.54
88401	0.6	0.5	7.62	6.91	2.63	3.12	19.02	11.2	4.59	4.96	11.78	8.99	10.49	19.75	17.9	23.41	12.93	13.07	3.86	3.47	35.25	220.26	17.13	0.23	0.95	2.93	2	7.02	0.99	7.66	0.1	1.74	0.5	1	3.25	0.94	3.47
88501	0.5	0.17	4.37	3.66	2.9	3.59	13.01	6.5	3.37	3.82	14.35	10.18	7.38	13.36	14.99	19.7	13.91	9.94	3.69	2.19	45.44	198.48	15.07	0.31	0	2	1.89	5.19	1.5	3.57	0.9	0.75	0.11	0.79	1.31	0.42	3.08
88601	0.12	0.78	3.89	2.05	3.04	3.06	9.18	5.34	3.66	2.21	12.86	8.81	8.04	8.48	13.9	21.83	11.24	8.82	3.64	2.53	52.69	188.45	20.81	2	0	1.67	1.12	10.38	1.37	8.43	0.6	1.43	1.27	1.1	1.26	0.95	3.13
88701	2.16	2.45	4.35	2.68	2.66	0.99	9.77	3.79	3.89	3.32	10.77	9.24	7.22	7.14	14.26	18.73	10.19	11.79	3.63	6.69	46.52	188.52	31.61	2	0	3.76	2.92	6.46	2.82	7.52	0	1.47	1.54	1.05	3.04	2.44	3.84
88801	1.63	2.7	1.56	0.71	1.75	2.82	11.11	3.23	2.68	2.75	16.23	9.35	8.51	5.61	11.41	17.98	11.43	9.6	2.3	3.81	33.17	198.89	33.42	1.19	0	6	2.53	10.91	0.75	7.71	0	2.18	0.58	0.77	2.46	1.06	3.75
88901	1.02	3.32	1.57	0.29	2.19	2.22	11	2.09	3.11	3.17	16.46	12.16	6.77	8.79	12.61	19.54	9.44	10.01	5.92	5.74	42.04	206.46	32.57	0.72	0	6.93	2.46	13.01	1.89	5.86	0	1.42	1	1.53	1.51	0.46	6.72
89001	1.57	1.39	2.05	1.92	3.58	1.4	11.11	1.68	3.79	3.73	14.06	10.39	6.94	8.88	18.27	16.9	9.42	10.22	3.96	3.48	44.31	202.67	25.1	1.47	0	3.17	1.99	7.95	1.86	7.23	1.57	2.72	0	1.24	0.6	0.48	3.81
89101	0.5	1	1.92	2.12	4.42	5.09	7.74	1	5.97	4.08	15.27	12.92	3.62	6.4	15.73	17.62	10.46	9.85	3.12	4.72	34.82	184.86	17.88	2	0	2.3	1.42	9.04	0.48	7.91	1.76	1.65	0	0.52	0.71	1.86	6.31
89201	3.16	1.19	5.21	0.69	1.86	2.51	7.2	1.92	3.33	3.85	13.78	10.8	5.96	8.59	10.98	17.06	6.27	8.37	2.7	2.11	22.54	181.15	12.83	1.02	0	2.75	0.76	12.96	1.09	6.45	1.57	1.13	0.26	0	1.51	1.11	4.7
89301	1.34	0.5	1.05	1	2.36	1.67	5.24	1.99	2.77	2.16	11.78	13.98	5.34	4.54	11.18	15.57	9.71	8.42	5.08	1.72	15.94	209.03	12.73	0.28	0	3.59	0	6.36	1.1	6.38	2.53	0.1	1.64	0	2.17	1.09	4.65
89401	1.03	1.94	1.47	1.47	2.28	1.89	6.13	3.48	2.65	2.81	16.46	14.18	3.58	7.27	12.85	14.48	15.72	11.5	4.97	3.18	21.07	238.85	12.76	0.99	0	3.2	0.47	9	2.28	5.12	0.48	0.9	0.19	0.49	0.85	0.1	3.18
89501	1.47	1.56	4.02	1.32	2.69	3.15	5.92	2.05	4.08	2.63	16.54	12.2	5.39	7.56	9.87	11.78	11.94	9.91	3.6	2.82	34.38	242.98	14.25	1	0	3.19	1.22	6.84	2.34	9.8	1.02	1	0.41	1.44	0.72	2.33	3.4
89601	0.83	3.57	2.56	1.64	0.92	1.55	10.43	1.58	3.78	2.42	16.1	15.87	6.47	7.04	11.26	14	10.49	13.31	3.78	1.29	48.72	244.51	14.41	0.76	0	4.59	2	14.02	3.96	6.84	0.98	0.5	0.94	1.13	0.76	1.26	2.31
89701	1.58	1.75	1.56	2.77	2.24	3.92	11.3	2.51	5.62	2.94	15.57	15.84	3.69	5.84	10.97	18.45	12.08	9.21	5.02	3.13	47.46	204.31	13.01	0.12	0	6.13	2.22	11.06	1.53	9.74	1.1	0.02	0.56	1.49	1.59	0.81	2.46
89801	1.24	2.26	1.9	1.02	4.88	0.88	7.98	2.81	2.22	2.36	15.61	10.44	5.18	6.65	10.59	14.45	9.42	8.58	2.84	1.34	31.09	174.18	12.68	1.06	0	4.05	1.91	8.69	2.55	9.3	0.91	0.84	0.34	1.61	1.68	1	0.85
89901	1.45	3.46	1.2	1.45	0.39	1.32	6.03	2.11	1.15	2.9	13.29	10.61	7.34	6.43	12.22	16.03	8.79	9.64	4.79	2.63	20.16	168.6	14.11	2	0	1.96	2.81	7.2	1.83	4.99	0	0.55	0.16	0.84	2.42	0	1.86
90001	0.9	1.49	2.05	2.36	2.13	1.79	6.5	2.79	2.05	2.08	11.54	11.19	6.43	6.37	20	20.65	8.64	8.95	2.75	1.63	19.39	174	13.87	1.63	0	1.06	2	7.93	1.37	1.94	0.74	0.9	1.01	0	1.21	0.31	3.73
90101	0.13	0.62	1.2	1.16	0.61	1.3	6.39	1.87	3.19	3	12.92	8.8	6.45	8.29	10.62	14.88	8.97	10.26	3.36	3.12	20.61	168.16	20.32	0.69	0	2	1.1	8.21	1.83	3.51	2.77	0.88	1.62	0.04	2.34	1.63	5.22
90201	1.87	1.78	2.14	1.81	2.33	3.08	7.55	3.86	3.92	2.56	10.37	9.66	7.39	7.11	8.95	18.07	11.93	8.82	5.07	4.98	35.16	175.53	27.5	0	0	2.93	0	5.28	1.22	8.72	0.2	0.81	0.87	0.96	2.23	1.68	6.14
90301	0.25	0.57	2.17	0	2.12	2.29	5.75	3.85	3.06	1	15.98	9.52	3.77	5.63	7.35	13.83	10.75	9.53	4.16	6.63	37.53	177.66	28.92	0.16	0	3	0	6.98	1.11	5.58	0	0.5	0.5	0	0.77	1.68	4.37
90401	0.25	1.05	2.56	0.6	1.81	5.07	10.29	3.67	3.88	2.05	16.3	13.04	7.66	10.51	15.5	18.1	7.37	7.69	4.91	6.57	29.36	203.32	22.57	1	0	3.66	0.51	13.05	1.56	5.98	1.45	0.5	0	1.28	0.72	1.11	4.03
90501	0.8	0.45	2.21	0.4	2.24	2.79	14.21	3.81	2.91	2.14	18.61	13.83	8.04	9.17	14.66	18.46	11.78	17.62	4.22	2.05	24.87	216.71	16.34	2.11	0	6.84	1	6.02	1.04	9.35	2.76	0.99	1.15	2.88	0.68	1.36	3.63
90601	1.44	1.77	1.51	1.14	2.7	2.89	14.26	2.95	4.02	2.14	19	14.04	9.89	8.55	10.77	13.95	12.8	8.84	2.14	0.78	31.12	194.02	12.82	3.29	0	7.9	1	6.55	0.77	11.14	1.74	1.57	0.35	1.66	2.02	0.73	2.1
90701	1.26	1.51	1.15	3.63	3.16	0.72	13.91	3.05	4.92	1.68	12.76	10.94	4.48	7.34	10.01	12.12	6.25	10.47	2.36	2.25	29.85	188.3	12.96	3.07	0	6.14	0.91	4.84	2.98	8.35	0	1.41	0.25	1.33	0.08	1.71	1.55
90801	0.18	1.87	1.62	2.61	1.64	2.21	14.76	3.06	4.43	3.82	10.73	13.51	2.43	6.52	10.88	15.46	7.19	11.32	2.17	3.2	26.83	204.18	15.41	2.39	0	2.81	1	10.11	0.35	6.73	0.18	2.24	0.75	1.22	1.5	1.55	2.39
90901	2.01	2.08	1.85	1.72	0.56	1.46	17.23	4.72	2.27	2.9	15.74	12.81	9.32	7.03	14.72	13.98	11.42	10.54	2.8	4.01	41.44	220.13	23.93	1.94	0	1.92	1.23	11.82	0.67	5.16	1.39	1.29	0.56	0.63	2.65	0.87	5.51
91001	1.81	2.24	2.14	0.77	3.7	3.72	22.1	5.49	1.31	5.08	14.52	10.7	11.27	8.21	13.18	17.19	6.97	8.52	2.08	4.89	51.94	220.52	38.84	1.68	0	2.97	1.05	11.78	2.23	4.69	2.17	0.61	1.4	1	1.35	1.37	3.51
91101	0	2.73	1.04	0.63	1.21	2.68	20.77	6.4	5.59	2.77	14.03	11.38	6.66	8.01	14.03	18.54	13.41	9.32	4.17	5.36	55.05	206.74	43.04	0.86	0	2	1	11.36	1.47	9.44	1.19	0.89	0.8	2.08	1.45	0.37	4.38
91201	0.69	0.97	2.09	0.5	3.52	1.5	24.37	9.31	4.9	3.11	17.55	11.67	11.09	11.62	15.11	20.45	12.14	10.78	3.99	5.99	50.39	180.87	25.18	0	0	0.7	0.51	13.25	2.34	4.01	0.31	2	1.67	3.14	1.55	2.56	3.26
91301	1.23	0.94	3.32	2.58	2.82	2.61	18.48	7.35	2.81	4.25	10.8	11.37	4.27	9.26	12.78	22.98	9.04	10.75	1.23	1.64	43.05	128.93	16.96	0	0	0	0	9.92	1.42	8.34	1.67	0.81	1.07	3.97	0.46	0.81	1.82
91401	2.62	2.63	3.72	4.18	2.46	1.96	13.78	6.01	5.05	3.16	6.33	5.76	9.32	13.02	10.35	16.96	6.68	6.51	2.86	0.07	36.04	84.09	13.35	0	0	1.15	0	2.06	1.3	2.38	1.12	0.51	1.04	5.82	0.94	1.26	1.92
91501	0.46	1.26	3.4	5.26	2.89	2.01	8.66	3.56	5.81	3.36	13.45	8.68	10.52	17.29	25.88	29.75	6.52	5.44	1.63	1.32	31.22	82.04	11.5	0	0	3.91	0	5.44	1.42	3.44	1.67	0.18	1.22	2.6	2.02	0.5	2.63
91601	0.5	0.5	2.15	4.87	3.72	1.06	5.76	2.69	4.05	0.81	10.26	10.78	13.11	20.16	29.34	41.58	8.95	10.4	4.03	2.66	33.07	123.38	16.14	0.05	0	5.03	0.52	9.04	3.67	3.98	0.25	0.65	1.24	3.54	0.64	0.77	3.41
91701	1.19	2	1.91	2.73	5.86	1.91	7.27	1.77	3.73	2.99	13.25	12.38	14.38	17.45	22.51	33.89	13.4	12.46	3.16	4.59	37.3	178.14	28.13	1	0	4.1	2.74	9.25	3.69	10.73	0.5	1.06	0.85	1.55	2.05	1.23	5.89
91801	1.33	0.89	4.03	1.88	2.58	3.44	7.12	2.81	3.19	1.71	17.55	14.97	10.64	12.5	14	24.73	21.25	19.36	3.98	4.81	41.32	193.99	31.66	1	0	2.51	3	7.24	2.15	9.53	0.41	0.96	1.51	0.8	2.39	0.5	5.32
91901	0.92	1.8	3.32	1.55	2.34	2.03	4.22	0.78	3.9	3.22	11.8	15.89	6.22	6.14	11.99	17.56	18.91	18.04	3.83	6.21	39.21	177.92	31.22	1.67	0.62	3.71	1.98	6.76	2.27	14.58	0.34	1.22	2.5	0.8	1.62	0.96	2.62
92001	2.06	1.54	0.79	1.45	1.94	2.1	4.12	4.07	4.34	2.15	13.84	13.37	5.1	8.62	12.11	14.67	16.29	11.44	2.91	3.05	39.09	165.69	22.87	2	1	4.94	0.01	4.04	0.86	16.04	2.1	2.44	0.92	0.85	1.02	0.54	2.71
92101	3.56	2.5	0.74	0.14	2.16	2.2	5.16	1.73	3.96	2.96	13.88	15.89	4.44	7.88	8.91	14.12	14.75	12.75	3.11	4.04	43.95	189.86	16.27	3	1	6.18	0	14.59	0.12	6.98	0.71	0.28	0.22	1.58	1.89	0.15	1.66
92201	1.7	0.87	1.1	1.86	1.74	1.32	8.39	0.86	3.36	0.92	19.68	18.9	6.81	3.91	11.49	12.44	20.17	17.46	1.43	3.01	48.09	204.18	13.87	1.51	0.13	5.44	0	10.2	2.51	15.49	0.88	0.63	0	1.27	1.16	1.33	2
92301	1.11	1.4	2.54	1.41	1.18	1.58	6.73	1.86	3.73	1.46	21.26	15.17	2.8	7.36	12.78	12.56	15.56	15.59	5.14	1.65	40.85	203	17.14	0.78	0	3.6	0	14.3	2.53	13.37	1.05	0.76	0	1.11	1.95	0.25	3.29
92401	1.44	1.16	1.36	2.59	3.85	3.88	3.96	1.87	1.36	2.14	17.76	14.25	3.68	3.59	10.92	15.44	9.41	11.36	4.88	6.84	28.68	205.24	21.57	1.79	0	2	0	8.4	0.03	6.34	1.66	0.23	0	0.44	1.8	1.14	4.7
92501	0.83	1.25	1.08	0.5	1.26	1.97	6.01	2.21	3.63	1.79	17.98	16.79	5.88	5.92	11.09	10.75	10.42	11.9	4.95	2.8	26.28	197.28	21.86	2.02	1.04	3.22	0	6.6	0.94	8.36	1.99	1.14	0.5	0.82	1.38	0.63	2.14
92601	0.86	0.59	0.92	1.31	2.4	1.29	3.97	1.6	2.34	2.89	17.18	18.12	4.83	8.72	11.3	12.58	13.66	10.4	3.88	0.79	28.87	200.12	18.04	2.66	2	3.17	0	6.89	1.86	5.94	1.2	0.62	0.13	1.56	2.75	0.99	1.39
92701	1.02	0.44	0.9	0.76	3.63	1.48	7.48	0.07	2.27	2.49	19.3	9.03	5.38	7.73	11.91	18.35	9.01	11.24	4.12	3.9	35.01	197.97	14.4	1	1.8	2.94	0	6.99	2.19	5.75	0.89	0.68	1.21	2.83	1.91	0.67	3.04
92801	1.79	0.52	3.18	0.93	1.31	1.99	6.22	0.91	1.57	3.3	20.88	15.78	4.56	7.28	7.68	8.4	14.16	9.69	2.14	3.3	45.79	198.58	20.03	2.33	0.66	0.26	0	8.04	0.98	6.74	0.6	0.67	0.85	2.06	1.02	0.34	1.41
92901	1.8	2.25	1.06	1	2.24	2.47	8.08	1.09	2.22	1.33	24.75	16.71	4.97	4.49	10.62	16.14	12.31	6.89	3.25	2.73	68.99	202.91	17.49	2	0	1.55	1.55	13.39	0.55	4.02	0	1.12	1.81	2.27	3.43	0.61	3.43
93001	1.47	2.83	3.03	0.85	2.63	1.31	8.87	0.99	5.3	2.6	24.78	17.18	3.71	5.71	12.94	17.78	8.63	10.66	2.48	4.55	79.28	202.9	16.34	1.93	0	3.79	2	14.87	1.24	7.26	0.54	1.19	0	3.86	4.24	2.89	2.43
93101	0.43	1.98	1.5	0.65	1.96	1.24	9.48	1.05	3.13	2.04	19.82	16.23	3.69	5.68	15.23	17.06	9.14	12.06	3.57	2.49	66.28	198.88	19.71	1.13	0	6.59	1.84	10.98	1.2	11.59	0.21	2.76	0.5	1.55	1.42	0.52	4.15
93201	1.71	0.86	0.91	1.26	2.62	1.96	7.34	1.53	1.41	1.38	19.59	11.49	4.09	7.39	13.12	19.13	6.51	11.33	1.76	1.77	47.16	204.15	20.37	2.39	0	7.78	0.11	7.9	0.92	7.07	0.94	0.91	1.8	3.75	0.91	1.39	3.67
93301	1.46	1.12	2.37	2.29	1.41	1.47	7.2	0.43	1.86	1.76	21.56	15.58	5.77	4.46	14.11	19.63	9.41	7.51	2.35	3.89	44.48	209.54	16.01	2.81	0	8.71	0	11.36	1.55	16.32	1.31	1.79	1.71	3.43	3.12	0.74	5.27
93401	1.32	1	0.55	1.21	2	2.22	7.03	0.76	5.57	2.06	19.44	13.64	4.1	5.19	14.21	20.87	8.42	7.1	3.07	3.58	41.83	194.55	15.84	2.62	0	10.54	0	12.2	1.93	13.24	0.58	2.59	1	4.1	3.46	0.35	4.71
93501	1.5	2	1.28	2.01	4.05	1.19	6.34	2.49	1.23	3.49	14.17	9.57	4.27	6.72	8.1	19.72	9.48	7.45	5.31	2.68	36.66	159.09	17.51	2.1	0	11.68	0	8.34	0.04	7.97	0.33	0.8	2.39	0.88	2.98	1	3.41
93601	0.94	1.53	0.71	2.04	0.73	0.31	4.83	2.52	3.18	4.45	17.59	7.67	2.61	6.49	11.12	14.52	9.16	8.58	3.97	1.95	29.48	133.59	16.1	2.66	0	9.36	0	7.74	0.39	6.82	1.34	1.89	2.6	2.16	2.17	0.67	5.15
93701	0.66	0.47	1.52	0.69	2.23	1.51	4.04	1.42	2.76	2.65	16.65	13.11	5.23	7.04	12.57	17.54	6.77	9.63	2.8	3.25	23.38	120.83	19.23	2	0	5.28	0	10.94	0.88	8.79	0.75	1.12	1.59	1.91	2.27	0.83	3.1
93801	1.16	0.95	2.24	1	3.68	0.95	1.49	2.95	3.54	1.8	14.39	11.87	4.13	4.74	9.2	17.49	9.62	6.45	3.86	5.05	22.16	118	29.23	0.76	0	4.65	0	6.18	0.72	4.75	0	1.27	1.55	0.68	1.33	0.65	4.9
93901	1.52	0.92	2.62	0.96	3.32	2.08	3.78	1.71	3.97	1.47	12.85	12.02	3.13	7.34	9.01	14.74	11.25	5.82	2.63	8.57	30.14	139.48	38.7	0	0	4	0.46	7.88	1.09	9.02	1.48	2.06	0.86	1.09	2.29	1.59	4.95
94001	1.25	2.79	2.5	1.7	1.56	2.66	2.48	1.81	2.74	3.34	17.43	12.53	5.85	8.46	17.32	21.99	9.82	7.43	3.36	6	33.21	176.38	34.47	0.47	0	5.56	1	12.2	2.12	8.05	1.68	1.87	1	1.49	1.32	1.42	2.7
94101	1.33	3.13	2.61	2.24	1.29	2.25	4.28	0.67	3.84	2.85	21.81	13.61	4.79	8.64	15.98	16.25	7.4	8.89	3.02	1.38	33.13	193.32	22.78	1	0	4.9	1	11.94	0.02	12.01	1.32	0.48	0	2.39	0.06	1.34	1.49
94201	1.75	0.78	2.02	2.01	3.01	3.05	7.15	2.53	3.14	2.54	19.1	13.61	5.52	5.54	14.9	23.35	5.67	8.63	3.14	1.95	32.86	204.8	14.02	1	0	7	0.89	19.44	1.82	7.49	0.75	1.81	1	1.12	1.33	1.99	2.5
94301	1.39	1.6	2.83	2.31	2.78	2.92	7.51	1.62	2.76	2.34	14.17	12.42	6.3	5.9	16.53	22.19	7.24	5.58	3.61	4.96	32.68	205.7	20.92	0.28	0	4.37	1.3	9.29	1.92	10.63	0.66	1.9	2.34	0.27	2.83	0.96	3.23
94401	0.36	3.05	1.67	2.1	2.29	2.67	7.45	2.76	5.84	3.79	17.47	15.64	4.66	5.98	19.01	26.22	8.87	7.33	3.35	2.47	29.59	170.01	19.97	0	0	3.97	2.14	2.33	0	5.8	1.09	1.69	0.45	0.73	2.34	0.73	1.81
94501	2.17	1.54	0.5	1.48	3.46	4.83	5.82	2.33	3.49	5.05	13.74	14.73	8.34	11.3	15.86	19.85	7.3	7.84	1.74	4.37	22.33	123.96	18.89	0.56	0	3.19	2.14	6.88	0.32	7.54	0.49	1.04	1.85	0	0.94	0.54	1.86
94601	3.24	1.74	1.72	1.43	1.85	2.29	7.22	2.95	3.17	4.71	11.72	11.75	7.44	7.53	18.37	23.95	7.99	7.43	3.52	2.05	14.68	118.94	24.07	1	0.02	3.93	2.29	13.42	1.8	9.77	0.48	1.78	1.29	0	2.62	1.72	5.6
94701	1.65	1.34	1.02	2.23	3.26	2.6	6.36	2.79	3.71	5.36	13.79	9.2	6.01	5.78	23.87	33.47	6.87	8.2	5.83	3	12.67	144.89	27.76	1.94	1	3.6	2.31	5.89	0.13	6.31	0.27	0.68	0.68	0	0.92	1.25	1.73
94801	3.24	2.01	2.08	1.82	2.96	2.65	4.63	2.16	2.56	1.5	15.33	10.92	5.15	7.25	20.12	30.23	5.48	8.3	2.54	5.08	12.8	150.39	20.62	1.19	1	4.05	1.89	6.53	0.55	6.49	0.24	0.88	1.21	1.78	0.45	1.67	2.55
94901	3.37	1.65	2.17	2.71	4.31	1.4	5.35	2.03	3.01	1.59	14.45	14.5	6.54	5.86	23.07	26.71	11.13	6.56	1.72	1.78	18.64	155.31	12.16	0.8	0.71	4.51	1.42	7.36	0.2	7.67	1.59	0.65	0.68	1.89	0.8	2.04	2.23
95001	2.91	2.35	1.23	1.6	4.6	3.86	6.88	3.81	6.27	2.69	13.7	13.96	6.42	7.82	16.55	27.28	8.18	5.56	3.43	4.89	27.15	163.74	15.58	1.62	0	4.92	1.04	7.44	0.89	12.55	0.4	0.38	1	0.33	2.11	0.6	2.72
95101	3.93	2.17	1.42	2.41	2.87	2.25	8.34	2.17	5.61	2.22	16.25	11.09	7.21	10.02	23.77	28.92	7.23	4.7	4.18	3.91	41.64	174.49	22.9	3.39	0	6.61	1	5.42	2.77	12.95	0	1.23	0	0.5	0.93	0	5.85
95201	2.35	3.63	2.7	0.92	0.58	3.61	5.16	1.02	2.49	3.31	19.15	13.71	6.75	7.06	20.98	24.76	9.6	6.02	2.08	1.82	40.46	158.03	28.37	4	0	7.44	0.32	5.59	1.62	8.58	0.22	2.4	0.73	1.97	2.13	0.33	4.53
95301	1.98	2.35	2.14	0.58	1.4	1.84	7.47	1.61	4.11	4.37	17.78	18.58	6.19	7.03	14.58	21.63	8.75	6.84	2.25	4.22	35.03	132.96	33.52	1.61	0.74	7.64	0.19	9.75	1.97	9.72	1.17	1.7	1.68	1.4	2.52	0.68	4
95401	2	0.5	1.02	1.5	2.9	3.31	2.66	1.59	4.32	2.78	14.01	12.89	5.12	7.09	10.04	16.29	9.02	6.38	2.5	5.45	27.99	125.23	31.92	0.36	1	5.47	1	6.93	1.18	8.56	0.82	1.68	0.98	0.63	3.81	2.5	3.61
95501	3.8	0.95	1.86	0	1.57	1.01	7.01	1.55	3.12	6.53	14.58	15.36	4.37	6.88	12.62	15.44	5.16	9.52	2.18	5.76	28.6	142.99	27.47	0	1	4.3	1.29	7.62	0.49	7.12	0.59	1.79	0.42	0.85	2.34	2.53	3.78
95601	1.94	0.37	2.04	1.01	1.19	2.34	7.17	1.75	3.12	3.56	20.04	17.96	4.98	7.45	11.6	13.53	7.19	11.78	3.51	6.36	25.32	164.66	23.93	0.02	0.01	5.16	1.95	7.64	1.11	8.56	2.55	0.58	0.19	1.65	2.02	1.79	4.42
95701	0.56	2.14	1.97	1.71	1.96	1.89	5.62	1	4.13	2.88	15.9	17.52	5.55	6.23	12.88	12.07	12.45	5.23	3.33	2.36	22.88	155.52	19.54	1.87	0	4.65	2.62	5.97	0.89	5.23	0.56	0.98	0.66	1.82	1.41	1.17	5.28
95801	1.21	3.04	2.59	0.83	2.74	1.58	4.41	1.13	6.57	2.53	21.33	12.3	7.31	6.09	10.13	11.14	9.21	11.85	4.23	3.62	20.34	143.88	18.03	2	0	8.31	2.46	8.91	3.09	5.78	1.25	0.73	1.43	2.18	3.34	0.65	4.84
95901	1.57	0.01	1.54	1.44	1.51	3.3	4.16	0.87	5.31	3.63	16.09	8.14	4.92	4.86	8.25	10.22	8.94	8.42	3.04	1.57	23.41	137.72	18.28	1.59	0	9.08	1.34	8.04	2.48	7.37	0.98	0.92	0.91	0	1.67	1.33	3.9
96001	3.18	2	3.58	2.63	3.15	2.01	4.42	2.06	4.51	4.97	21.08	16.11	4.82	3.98	13.41	10.94	11.23	7.23	3.26	3.35	31.07	147.08	25.45	0.96	0	9.27	0.13	10.68	1.36	8.64	0.76	1.02	0.2	1.18	0.49	1.02	3.38
96101	1.57	1.6	1.07	1.39	2.17	2.64	5.17	2.73	3.39	4.33	26.81	15.18	4.85	6.3	9.38	16.11	11.74	15.06	3.78	3	35.13	148.82	21.46	1	0	7.82	0	11.63	1.5	12.32	0.95	0.95	1.01	1.56	1.5	0.96	3.11
96201	1.89	2.03	2.04	2.38	1.42	1.64	4.17	0.29	3.46	2.58	21.89	13.08	7.84	8.1	8.9	13.25	10.52	11.38	3.74	2.38	29.05	140.48	15.93	0.81	0	9.87	0	9.87	3.9	11.16	0.57	1.18	0.29	1.76	1.18	1.59	1.85
96301	4.16	1.52	2.93	0.61	3.17	0.58	7.16	1.09	3.18	2.77	18.27	16.36	6.09	8.44	13.57	16.93	11.95	8.75	3.61	3.41	29.89	120.56	12.41	1	0	11.33	0.86	11.17	1.48	8.54	1.42	0.84	0.17	1.15	2.39	2.95	4.2
96401	2.23	0.34	2.81	0.79	1.41	0.95	7.62	1.17	5.07	4.56	25.61	15.27	3.91	7.34	12.03	16	10.52	11.29	2.03	2.09	31.39	125.37	19.16	1	0	6.4	1	6.38	1.59	6.38	0.65	0.73	0.33	2.85	0.99	0.5	2.62
96501	2.49	1.13	2.24	0.77	1.32	2.63	8.69	1.68	5.66	3.11	16.32	17.34	4.85	4.59	12.05	11.45	12.76	6.86	3.48	4.85	29.6	133.59	21.39	0.93	0	3.87	0.87	11.75	0.69	4.81	0.36	1.87	1.5	0	1.21	1.49	3.2
96601	1.65	2.9	2.58	1.39	1.9	2.68	6.93	1.02	4.92	2.91	13.89	11.35	7.19	5.32	12.94	15.17	11.45	9.02	3.12	6.07	21.1	132.72	21.72	1	0	3.47	0	6.23	1.32	7.19	1.08	1.36	1	0.26	2.38	0.01	4.29
96701	3.42	1.2	1.75	0.72	2.6	1.31	7.9	0.96	3.97	3.06	20.26	12.24	6.17	3.71	9.06	15.39	10.13	11.69	3.36	3.66	24.46	135.54	22.96	1	0	6.08	0.62	10.01	0.14	8.14	1.62	0.57	0.82	0.74	1.41	0.94	3.05
96801	2.99	1.33	1.54	1.73	1.61	0.51	7.37	0	4.7	3.61	20.95	12.64	4.57	9.01	7.95	14.8	10.8	9.74	1.64	5.52	32.8	156.54	28.03	0.55	0	10.07	2	9.7	0.66	13.84	0.56	0.7	0.87	1.18	2.44	1.43	5.29
96901	2.73	1.44	2.04	1.6	1.03	1.2	4.44	1.22	2.55	3.18	18.19	17.47	4.43	6.66	13.38	10.81	8.81	9.39	3.89	3.16	35.81	147.62	27.68	0	0	8.04	2	12.45	1.62	12.41	1.78	0.95	2.28	0.32	1.42	1.13	3.55
97001	1.91	1.34	1.6	0.9	3.01	1.13	7.31	1.28	7.22	4.68	20.16	13.13	7.57	6.88	13.34	12.96	8.38	8.84	2.55	2.35	39.21	146.67	23.99	1.03	0	6.9	2.23	7.77	2.61	9.6	0.73	1.12	1.38	1.5	1.08	1.72	6.02
97101	1.84	1.25	3.09	0.1	2.12	1.3	10.07	1.5	4.3	3.31	20.72	14.3	3.11	3.97	11.06	14.39	10.37	5.96	2.44	3.25	56.01	156.57	21.07	3	0	8.07	3.01	11.9	1.68	13.26	1.79	0.89	1.89	2.01	1.5	0.99	2.84
97201	1.6	1.95	1.07	0.84	0.5	1.17	6.97	2.43	5.58	2.19	22.45	18.88	5.32	6.61	14.32	13.25	14.52	10.05	3.11	3.53	62.92	170.77	23.4	2.76	0	14.23	4	10.29	1.57	18.39	0.84	1.68	1.93	2.51	0.34	2.78	2.81
97301	3.33	3.13	1.5	2.01	0	2.01	7.1	2.63	4.88	3.09	17.21	15.14	4.46	5.83	12.41	14.25	10.25	9.5	3.34	4.03	57.07	165.88	25	1.45	0	16.35	2.65	16.62	3.34	13.78	1.01	2.13	1.84	1.35	3.01	1.51	2.97
97401	0.73	1.59	2.45	3.06	1.15	0.89	7.06	4.06	4.34	3.78	12.16	15.55	3.71	3.35	10.67	13.2	10.51	9.26	4.26	5.43	42.23	150.42	28.77	0	0	14.49	3.33	12.98	3.04	12.15	1.37	1.17	2.2	3.6	1.15	0.46	2.49
97501	1.13	2.74	1.56	0.86	1.85	1.84	6.62	1.83	3.99	4.07	19.7	11.85	6.37	3.85	8.26	15.01	13.31	8.22	2.52	4.79	33.67	136.14	29.56	0	0	9.32	4	10.63	2.35	13.91	1.63	1.97	0.79	3.53	1.5	1.79	3.93
97601	1.22	1.89	0.15	1.83	2.07	1.54	7.13	4.41	4.93	2.26	20.07	16.08	6.06	7.56	13.07	12.89	10.33	11.88	2.49	3.98	21.09	123.04	21.82	0	0	5.76	3.13	13.48	1.98	20.06	0.69	0.86	1.35	0	2.87	1.75	3.17
97701	3.42	1.96	2.2	3.68	2.09	2.32	6.25	1.62	4.78	2.15	19.87	13.5	5.61	5.1	9.37	13.09	16.91	10.34	1.75	4.32	23.55	127.78	19.51	0	0	3.3	2.77	10.41	1.16	13.88	0.06	0.5	1.76	0.69	1.52	0.94	2.25
97801	2.16	2.93	1.21	2.38	2.56	2.05	5.24	1.52	5.17	3.79	22.25	16.69	6.28	7.38	7.52	13.55	10.54	10.12	4.25	2.34	30.7	132.3	22.12	0	0	4.25	2	10.64	0.42	10.38	0.58	0.97	1.4	0.44	2.54	0.67	5.05
97901	3.22	0.61	2.13	1.76	1.54	3.56	8.47	1.78	4	2.69	21.8	16.26	4.86	5.78	7.31	11.9	11.26	9.52	2.81	3.69	41.92	124.66	22.25	0	0	5.94	1.16	13.56	3.39	9.69	1.95	1.03	1.16	0.87	1.07	2.02	4.19
98001	1.91	2.72	0.99	2.76	2.74	2.78	8.96	3.3	3.2	1.8	19.98	11.45	6.38	9.1	5.82	11.4	12.82	13.16	4.93	3.58	60.55	136.13	16.3	0	0	11.6	0	13.66	2.67	9.71	1.19	2.27	3.53	2.2	4.89	2.51	3.83
98101	1.12	1.07	1.53	0.86	0.83	1.92	12.17	5.23	7.26	2.19	23.58	15.97	5.22	7.03	8.81	12.05	18.52	12.96	3.55	3.4	76.19	150.71	16.76	0.05	0	14.93	0	11.67	0.93	12.59	1.06	2.98	3.66	3.85	4.28	1.86	1.48
98201	3.48	0.71	3.04	1.59	1.67	1.04	16.75	5.7	7.06	4.61	19.41	14.19	4.17	5.99	7.79	10.83	15.13	13.47	3.65	1.82	78.18	149	17.23	1.33	0	19.07	0.31	15.73	1.51	12.74	0.43	1.25	1.64	2.06	2.39	1.91	2.53
98301	3.54	2.14	1.4	1.58	1.1	2.03	14.67	3.42	4.46	4.62	15.34	13.22	6.94	5.61	8.16	11.93	12.5	13.32	1	1.99	58.72	135.03	10.74	2.6	0	13.63	1	13.48	0.74	8.11	0	0.88	2	3.39	1.78	0.94	3.44
98401	4.25	3.37	2.29	0.85	2.9	3.08	15.14	6.21	3.45	3.45	17.04	15.2	2.63	6.74	7.54	14.62	14.19	11.46	2.41	1	47.23	132.91	13.77	2.7	0	7.6	2	13.39	1.09	7.82	0.75	0.61	0.71	1.79	3.16	0.9	4.37
98501	3.26	2.99	1.85	1.03	1	3.48	16.49	6.06	5.54	4.35	20.03	16.69	5.05	4.75	7.71	17.05	15.28	10.26	1.66	2.39	55.28	140.87	19.16	1.41	0	6.46	1.43	9.25	0.95	19.61	1.16	0.01	0.79	1.45	2.96	1.75	3.74
98601	3.29	1.88	2.36	2.82	1.24	4.26	14.8	4.99	4.72	4.44	19.03	16.88	5.58	6.54	12.07	12.16	12.83	8.18	3.03	4.14	62.76	143.94	27.21	0.47	0	6	0.75	6.11	1.56	8.03	1.65	0.82	1	1.26	2.87	0.5	2.82
98701	3.8	1.76	1.6	1.22	2.09	2.86	9.77	3.98	5.38	3.33	20.99	16.17	5.58	11.78	10.73	15.9	10.97	8.02	3.52	3.83	54.56	124.78	28.43	1	0	6.15	0	6.16	1.86	9.92	0.92	1.9	0.28	0.5	2.45	0.59	4.75
98801	4.08	1.66	3.83	0.73	1.54	1.49	14.66	2.96	4.21	4.26	20.39	15.51	6.81	3.98	11.32	17.77	9.82	11.49	3.75	4.26	34.21	89.21	19.26	1.49	0	5.02	0	5.75	1.97	9.99	1.96	1.61	1.27	0	3.88	1.01	3.38
98901	3.85	2.31	1.07	1.14	1.12	1.95	9.29	3.57	3.99	3.49	13.22	15.15	3.66	4.94	11.47	15.01	6.18	5.53	0.62	7.9	32.69	59.37	20.78	1.7	0	10.06	0	0.72	0	0.43	0.28	8.02	5.96	1.75	14.57	6.22	4.35
99001	0.27	0	0	0	0.01	0.3	0.56	0.3	0.45	0	0.46	1.3	0	0	0.82	0.06	0.15	0.15	0	2.49	30.76	32.77	21.26	0	0	0	0	0	0	0	0	0.65	0.49	0.25	0.77	0.68	0.62
99101	0	0	0	0	0	0	0	0	0	0	0	0	0	0	0	0	0	0	0	0	0	0	0	0	0	0	0	0	0	0	0	0	0	0	0	0	0
99201	0	0	0	0	0	0	0	0	0	0	0	0	0	0	0	0	0	0	0	0	0	0	0	0	0	0	0	0	0	0	0	0	0	0	0	0	0
99301	0	0	0	0	0	0	0	0	0	0	0	0	0	0	0	0	0	0	0	0	0	0	0	0	0	0	0	0	0	0	0	0	0	0	0	0	0
99401	0	0	0	0	0	0	0	0	0	0	0	0	0	0	0	0	0	0	0	0	0	0	0	0	0	0	0	0	0	0	0	0	0	0	0	0	0
99501	0	0	0	0	0	0	0	0	0	0	0	0	0	0	0	0	0	0	0	0	0	0	0	0	0	0	0	0	0	0	0	0	0	0	0	0	0
99601	0	0	0	0	0	0	0	0	0	0	0	0	0	0	0	0	0	0	0	0	0	0	0	0	0	0	0	0	0	0	0	0	0	0	0	0	0
99701	0	0	0	0	0	0	0	0	0	0	0	0	0	0	0	0	0	0	0	0	0	0	0	0	0	0	0	0	0	0	0	0	0	0	0	0	0
99801	0	0	0	0	0	0	0	0	0	0	0	0	0	0	0	0	0	0	0	0	0	0	0	0	0	0	0	0	0	0	0	0	0	0	0	0	0
99901	0	0	0	0	0	0	0	0	0	0	0	0	0	0	0	0	0	0	0	0	0	0	0	0	0	0	0	0	0	0	0	0	0	0	0	0	0
100001	0	0	0	0	0	0	0	0	0	0	0	0	0	0	0	0	0	0	0	0	0	0	0	0	0	0	0	0	0	0	0	0	0	0	0	0	0
100101	0	0	0	0	0	0	0	0	0	0	0	0	0	0	0	0	0	0	0	0	0	0	0	0	0	0	0	0	0	0	0	0	0	0	0	0	0
100201	0	0	0	0	0	0	0	0	0	0	0	0	0	0	0	0	0	0	0	0	0	0	0	0	0	0	0	0	0	0	0	0	0	0	0	0	0
100301	0	0	0	0	0	0	0	0	0	0	0	0	0	0	0	0	0	0	0	0	0	0	0	0	0	0	0	0	0	0	0	0	0	0	0	0	0
100401	0	0	0	0	0	0	0	0	0	0	0	0	0	0	0	0	0	0	0	0	0	0	0	0	0	0	0	0	0	0	0	0	0	0	0	0	0
100501	0	0	0	0	0	0	0	0	0	0	0	0	0	0	0	0	0	0	0	0	0	0	0	0	0	0	0	0	0	0	0	0	0	0	0	0	0
100601	0	0	0	0	0	0	0	0	0	0	0	0	0	0	0	0	0	0	0	0	0	0	0	0	0	0	0	0	0	0	0	0	0	0	0	0	0
100701	0	0	0	0	0	0	0	0	0	0	0	0	0	0	0	0	0	0	0	0	0	0	0	0	0	0	0	0	0	0	0	0	0	0	0	0	0
100801	0	0	0	0	0	0	0	0	0	0	0	0	0	0	0	0	0	0	0	0	0	0	0	0	0	0	0	0	0	0	0	0	0	0	0	0	0
100901	0	0	0	0	0	0	0	0	0	0	0	0	0	0	0	0	0	0	0	0	0	0	0	0	0	0	0	0	0	0	0	0	0	0	0	0	0
101001	0	0	0	0	0	0	0	0	0	0	0	0	0	0	0	0	0	0	0	0	0	0	0	0	0	0	0	0	0	0	0	0	0	0	0	0	0
101101	0.62	0.07	13.98	15.05	1.29	0.5	11.38	6.07	2.51	2.42	9.64	9.63	34.49	34.64	26.41	26.69	3.02	1.88	1.65	16.39	21.88	24.02	64.55	0	0	18.91	7.73	1.17	0	1.75	0	2.86	8.7	2.75	4.27	5.3	3.33
101201	3	1.35	23.88	33.83	1.71	1.02	24.34	8.94	5.74	4.05	11.66	15.11	74.87	80.45	36.43	48.56	4.92	5.62	1.28	8.02	15.5	37.3	18.78	0	0	8.74	4.11	3.98	0.66	2.08	0.52	3.56	9.16	2.4	6.32	4.26	3.98
101301	2.48	0.63	23.62	31.51	1.62	1.83	13.86	6.47	5.36	3.89	11	11.97	67.5	81.9	29.36	35.09	7.64	8.76	2.44	2.32	27.66	45.69	22.54	0	0	3.42	0	4.38	0.83	7.2	0.97	2.2	0.94	0.35	4.21	1.71	2.52
101401	0.4	1.37	19.78	30.31	2.77	2.03	15.02	5.77	4	4.04	9.6	5.88	61.08	73.7	16.42	25.04	7.62	7.64	1.74	3.47	27.1	42.11	21.17	0	0	4.23	0	2.5	0.82	4.89	0	1.38	0.2	0.97	1.25	0.73	1.01
101501	0.7	0.86	15.23	16.26	1.37	2.77	12.85	4.51	4.62	1.77	4.81	5.19	43.31	61.96	14.51	12.54	1.72	6.38	4.25	2.17	17.94	25.99	12.91	0	0	3.21	0	4.9	0.68	6.34	0.73	1	0.61	0.31	2.99	1.12	3.12
101601	0.8	1.37	31.98	21.73	2.55	1.85	8.06	6.98	5.69	2.48	2.94	2.18	44.87	67.72	8.16	12.03	2.96	4.96	1.64	3.6	6.27	16.95	8.73	0	0	3.84	1.47	1	0	1.63	0	0.16	0.39	0.49	1.86	1.38	1.49
101701	0.52	0.35	33.78	29.92	2.92	1.11	27.65	21.54	4.8	3.79	1.26	2.4	59.02	74.34	19.87	30.17	2.79	3.55	1.8	1.53	8.67	22.51	19.03	0	0	3.2	2	0	0	0.72	0	0.53	6.12	3.98	2.95	0.65	3.02
101801	0.98	0.14	79.52	83.17	3.75	1.89	69.93	48.6	5.35	8.22	8.63	4.94	88.86	95.79	53.37	68.78	7.91	2.09	2.04	3.2	19.06	29.57	38.3	0	0	3.63	2.63	2.84	0	0.04	0	1.02	28.66	11.31	2.33	2.12	2.73
101901	0	0.36	97.48	131.86	1.52	2.04	88.46	61.22	7.96	5.2	8.3	4.7	100	100	75.42	85.55	4.75	5.4	1.16	9.24	31.44	24.89	71.75	0	0	3.8	1.69	1.33	0	3.04	0.98	3.55	68.01	16.35	8.14	9.46	3.75
102001	0.5	0	119.86	154.6	3.46	0.86	91.59	66.64	5.62	5.78	6.17	5.97	100	100	77.03	83.61	4.36	5.65	2.42	11.92	39.84	21.48	102.45	0.14	0	5	2	1.77	0	4.91	3.83	10.17	97.21	19.08	20.14	14.23	4.33
102101	0	0.5	95.21	113.11	2.63	3.97	89.35	63.28	8.14	4.5	5.22	5.67	99.99	99	76.16	81.02	5.24	4.66	2.91	17.29	33.03	24.75	102.02	1	0	3.22	1.12	7.03	5.17	5.5	2.23	10.09	93.61	22.18	18.86	15.74	5.89
102201	0	1.57	100.18	120.01	4.48	2.28	66.93	50.43	11.64	7.11	5	4.24	83.01	91.76	44.98	60.78	5.21	5.63	1.17	7.37	19.66	33.67	61.79	1	0	1.11	0.08	1.4	0.06	0.03	0.44	7.15	51.52	14.62	12.67	8	4
102301	0.5	0.48	48.73	45.72	1.43	1.35	34.97	14.07	8.93	8.46	4.18	4.97	72.93	83.12	21.41	40.89	3.83	4.46	1.25	8.05	17.83	48.05	46.52	0.61	0	2.51	0	1.38	0.71	0.71	0.18	0.98	14.84	1.62	2.49	1.8	3.43
102401	0	0.45	27.73	25.49	3.44	3.28	20.05	9.4	8.45	7.2	5.87	8.79	64.81	81.09	33.91	47.74	6.41	4.1	1.84	7	21.98	92.32	40.15	0.13	0	4.95	0.04	2.47	1.48	4.79	0.93	0.35	2.23	0.09	4.75	0.7	5.52
102501	1.63	0.73	15.34	19.52	1.56	2.56	16.91	6.06	9.57	4.92	8.53	10.51	52.22	68.54	36.16	57.44	8.06	9.44	5.07	6.59	21.39	139.99	31.83	1	0	6.94	1	1.67	2.01	2.47	0.39	0.94	1.86	1.77	4.42	0.8	4.78
102601	0.37	0.27	13.32	16.03	3.24	1.55	11	4.72	7.74	5.26	11.48	13.61	42.8	56.68	33.59	48.4	4.43	8.59	7.04	1.34	25.94	167.48	14.61	1	0	6.13	2.56	5.2	2.44	2.86	1.18	2.56	2.54	2.2	0.94	0.52	4.86
102701	1.01	0.61	7.08	12.46	6.45	2.71	10.03	5.41	5.35	2.84	9.79	9.46	28.9	40.28	30.13	38.58	7.23	6.44	3.97	1.87	34	164.15	12.99	1.05	0.64	4.4	4.59	12.86	0.79	4.61	3.72	0.32	0.8	1.12	0.91	0.98	2.02
102801	1.49	0.47	6.37	11.26	3.28	1.87	7.57	8.68	4.26	4.13	12.16	7.1	29.02	30.92	33.36	36.34	8.41	7.13	2.36	1.47	40.02	149.29	13.66	1.49	1	3.63	4	6.53	1.61	4.34	1.89	0.18	1.93	5.49	0.77	0.6	2.72
102901	0.5	1.18	5.33	9.07	1.17	1.53	9.38	6.03	6.02	3.84	14.82	6.21	29.91	29.92	32.42	39.54	5.99	6.06	3.28	2.38	39.94	135.52	13.98	2.16	1	3.31	1.55	10	3.95	2.46	2.02	0.29	2.17	4.01	0.96	1.9	0.5
103001	0.5	0.35	7.34	7.5	1.98	3.32	11.18	4.77	4.16	4.08	9.15	6.14	29.5	37.43	31.55	38.81	6.64	4.72	4.99	1.81	52.05	143.7	11.08	2.32	0.11	3.08	0	9.78	1.98	7.41	0.18	2.21	0	5.04	1.96	0	1.89
103101	0.86	1.15	6.43	4.61	1.48	1.68	13.09	4.5	5	3.02	13.34	6.95	28.04	36.77	36.62	42.22	10.59	4.95	4.57	1.98	44.52	155.04	14.5	1.25	0	2.93	0	4.94	1.38	6.88	1.18	0.02	2.46	3.86	2.17	0	7.85
103201	0.45	0.8	5.47	8.59	1.97	1.39	13.6	4.59	5.39	5.16	11.17	4.95	29.98	35.84	31.86	41.66	7.56	5.41	2.84	2.88	25.9	130.34	19.44	0.59	0	2	0	3.86	0.89	7.78	1.05	2.19	1.43	2.01	1.64	0	6.93
103301	0.93	0.67	8.58	4.3	1.54	1.08	8.05	3.19	6.77	9.6	7.48	7.28	27.65	35.16	26.83	37.97	3.81	5.13	2.23	6.06	13.6	88.07	27.03	0	0	0.68	0	8.96	1.35	3.23	0.75	0.29	2.48	0.49	2.68	0.64	3.7
103401	0.74	1.5	6.29	4.63	2.18	1.69	6.48	4.41	5.5	6.74	6.9	5.04	24.19	33.11	22.27	38.03	6.76	5.12	1.68	5.76	21.04	87.88	34.65	0	0	0.83	0.21	9.55	0.74	5.9	0	0.5	0.63	0.67	0.82	0.86	3.41
103501	1.78	0.56	2.95	5.7	2.47	2.76	6.82	4.71	4.07	2.61	8.75	5.64	26.83	38.09	33.57	40.6	5.92	6.41	2.38	3.79	23.71	115.3	36.35	0	0.84	3.79	1.52	7.38	0.09	7.07	0.74	1	0.89	1.04	1.5	0.5	4.63
103601	0.96	0.64	5.43	3.32	1.55	1.87	8.17	2.9	5.21	3.32	11.56	10.4	29.38	37.62	33.06	46.11	5.36	5.76	2.23	5.07	21.44	131	28.02	0	2	6.2	2.57	5.72	0.92	4.42	0.73	1.5	1.61	1.72	3.34	0.5	4.97
103701	0.82	0.57	4.38	3.53	2.6	2.35	9.88	3.35	3.64	3.35	7.61	12.64	20.82	30.16	26.8	39.07	4.49	6.26	3.81	5.85	21.67	140.93	21.79	0	2	6.56	2.54	5.41	0.99	2.68	1.24	0.5	2	0.08	1.31	0	5.7
103801	1.46	0.05	4.47	3.86	3.55	1.52	4.91	3.63	6.78	4.57	9.9	8.37	16.09	23.4	27.7	40.31	7.65	6.3	3.1	2.08	31.25	163.87	22.71	0	0.66	4.77	2.11	8.53	2.9	5.59	1.82	1.79	0.5	0.5	2.07	1.86	5.75
103901	2.2	1.01	4.71	4.2	4.76	1.74	6.71	2.34	8.28	4.72	13.51	11.71	18.22	22.68	35.06	43.52	6.34	6.85	1.97	1.7	35.9	185.98	14.24	0	0	4.88	1.2	4.28	1.09	5.59	2.3	1.11	0	2.44	1.14	1.1	3.86
104001	0.74	1.44	2.54	3.24	3.14	1.39	9.17	4.45	7.67	2.88	13.36	11.39	24.31	14.82	41.14	38.25	10.14	8.69	2.42	3.75	26.57	162.59	10.24	0	0	5.16	1.85	4.22	0	7.51	0.63	1.6	0.11	2.06	2.94	0.04	5.43
104101	1.79	1.5	2.28	3.99	3.81	2.59	7.95	3.45	6.1	5.08	9.5	6.19	17.58	16.64	32.15	42.22	5.51	7.44	3.64	1.05	17.28	129.69	10.74	0	0	5.8	1.84	12.64	0.75	6.21	0	0.51	1.01	1.44	0.98	0.5	5.17
104201	2.43	0	3.39	1.72	2.9	1.99	11.19	3.08	4.03	7.31	8.84	7.81	11.38	11.95	33.62	42.74	8.47	8.33	3.29	3.55	20.79	140.76	15.57	0	0	4.95	2.72	6.95	0	5.14	0.27	0.97	1.17	0.06	0.75	0.81	6.53
104301	2.75	0.5	2.88	3.98	2.01	0.74	5.18	3.27	2.02	5	7.66	7.47	10.3	11.55	29.83	44.56	9.86	5.49	2.1	1.59	22.8	157.06	12.8	0	0	3.61	2	9.57	1.31	7.61	1.16	0.52	0.21	1	0.47	0.86	2.67
104401	0.51	0	5.37	2.28	2.9	1.72	8.62	0.87	2.43	4.71	12.18	11.29	13.48	9.64	29.56	33.28	9.96	6.83	4.03	1.78	19.48	162.18	10	0	0	3.89	0.66	13.13	1.14	6.08	1.32	0.91	0.81	0.23	2.88	1.48	2.21
104501	1.41	1	3.13	2.64	0.68	2.83	6.36	3.67	6.27	3.81	10.81	9.72	7.1	8.32	28.41	38.72	8.37	3.23	2.54	2.55	29.71	164.53	10.7	0.54	0	7.6	0	12.94	0.54	4.6	1.13	3.11	2.1	2.43	4.06	3.74	4.09
104601	0.67	0.13	2.51	0.68	1.32	1.23	5.39	1.76	4.78	1.4	12.78	9.16	7.48	5.61	15.47	25.17	5.34	4.02	1.37	4.53	40.64	158.88	25.42	1	0	8.26	0	4.86	0.51	5.54	0.88	1.48	1.08	2.15	1.43	3.66	7
104701	1.03	0.37	1.45	1.49	1.52	1.71	6.97	2.38	3.87	2.76	11.99	9.44	8.48	6.01	20.66	23.83	7.99	6.86	3.12	4.83	40.19	154.02	39.43	1	0	6.13	0	10.5	1.87	5.85	2.89	0.5	2.24	2.62	2.66	1.08	5.25
104801	1.76	0.91	1.5	0.93	3.53	2.68	9.93	2.69	3.83	3.7	11.95	9.51	10.5	7.02	19.83	27.4	7.28	8.62	2.66	5.44	28.77	157.7	41.23	0.19	0	3.42	0	12.48	1.85	2.47	1.94	1	1.35	2.07	2.67	1.25	3.42
104901	1.71	1.09	0.72	3.36	1.84	2.89	10.65	3.83	5.72	2.84	12.05	8.9	6.45	8.07	21.41	28.39	4.35	7.84	1.72	8.01	24.96	153.72	30.55	0	0	3.1	0	4.11	2.04	9.94	2.33	0.18	2.52	0.42	2.55	2.47	5
105001	1.32	0.4	1.79	4.16	3.7	1.76	10.27	2.67	3.52	3.74	14.88	10.98	7.93	7.05	20.93	31.21	8.6	8.43	0.37	3.77	32.09	173.37	26.37	0	0	2.43	0	8.61	1.36	6.8	1.55	0.32	0.9	1.08	2.31	2.98	2.17
105101	0.71	1.28	2.5	1.46	3.08	1.98	11.73	2.59	2.09	1.33	16.95	9.79	6.77	6.71	20.36	29.58	9.72	6.84	2.13	4.39	43	191.26	35.03	0	0	0.99	0	3.72	2.78	7.16	3.9	0.94	0.9	1.67	2.94	1.67	7.13
105201	0.77	1.57	0.99	1.63	3.31	5.12	9.99	2.46	4.46	3.76	18.9	10.52	6.96	7.78	19.07	32.35	6.73	6.43	4.29	3.68	53.45	186.43	47.96	0	0	0	0	8.42	0.71	4.97	2.5	2.61	1.52	1.46	5.28	4.13	10.38
105301	3.27	0.48	0.5	2.2	2.27	3.54	10.16	2.81	2.66	3.04	11.3	10.13	7.64	5.48	14.64	24.3	8.03	7.43	1.58	7.5	43.64	178.23	39.32	0	0	0	0	3.69	0	8.44	0.97	2.16	2.16	0.87	3.52	1.88	7.95
105401	0.56	0.27	1.94	1.09	1.58	3.49	8.92	0.75	5.63	2.07	10.22	8.6	8.25	7.57	18.03	23.61	8.84	8.73	2.95	7.17	36.84	174.69	21.97	0.42	0	0.36	1.65	4.42	0	5.61	0.34	1.76	1.42	0	2.92	1.64	7.29
105501	1.08	1.14	2.83	0.78	4.31	2.33	8.09	1.31	4.7	3.91	10.16	10.45	6.8	9.12	18.65	24.51	9.3	5.88	2.81	2.66	23.9	171.15	20.45	1.87	0	1.98	2	5.03	1.21	8.98	0.4	0.14	0.47	0.5	3.03	1.35	4.54
105601	1.29	0.86	3.58	2	1.67	2.39	5.39	2.75	4.85	3.59	12.26	8.97	8.37	5.14	20.89	26.84	5.16	7.4	0.99	4.12	20.84	163.94	25.43	2	0.05	2.49	1.79	2.08	0.94	8.77	0.73	1.65	1.03	0.5	2.96	2.91	4.48
105701	1.07	0.5	2.51	0.72	3.4	3.45	9.05	1.13	4.15	3.31	9.87	11.59	5.98	7.56	16.2	21.97	9.31	5.72	1.2	1.74	15.14	148.86	19.02	1.21	1	4.63	0.05	11.34	1.02	6.91	0.74	0.85	0.5	0	1.27	1.64	5.47
105801	1.46	0.69	2.41	1.44	4.33	1.03	4.63	1.39	5.23	2.68	9.2	14.43	7.29	7.27	20.02	21.57	7.98	9.78	2.89	4.68	23.75	122.16	15.92	0.54	1	5	0	7.28	1.73	7.76	1.03	1.34	0.87	0	1.96	1.45	4.93
105901	2.61	0.81	2.23	1.42	3.28	1.67	6.27	1.48	3.82	4.4	11.13	11.86	8.99	5.57	18.02	25.08	5.5	7.78	3.88	3.68	28.05	129.47	18.5	1.49	0.47	4.63	0	15.93	2.99	8.04	2.1	0.65	1.05	0	2.23	1.5	1.83
106001	1.66	0.33	1.01	2.33	2.13	0.66	4.64	2.11	4.04	5.38	11.01	12.61	4.16	7.83	12.15	19.97	8.34	6.9	3.09	4.63	26.32	156.33	23.11	2	1	2.13	0.06	9.92	1.87	6.28	0.97	2.6	1.43	1.41	1.35	0.36	3.4
106101	1.53	1.17	2.18	1.81	2.07	2.78	5.5	4.81	5.05	5.16	13.85	11.06	7.83	9.3	15.21	24.21	13.18	6.56	5.56	2.98	33.81	177.24	20.25	1.21	1	3.51	1.02	9.92	3.08	6.89	2.09	1.91	1.52	1.59	2.99	2.28	4.94
106201	1.07	1.09	3.13	1	3.65	1.82	8.26	3.88	5.45	5.92	13.95	9.4	8.94	5.15	20.57	21.9	8.74	5.42	3.06	2.1	55.47	182.81	18.89	0.26	0.53	4.25	2	7.28	1.96	11.8	3.15	0.54	1.22	1.57	1.14	1.22	2.79
106301	1.02	1.56	1.68	0.75	2.55	3.1	7.09	2.74	8.39	3.6	12.67	11.21	5.78	4.73	13.29	15.57	6.67	6.08	3.72	4.07	59.43	196.57	25.91	0	0	6.92	1.78	11.77	3.2	9.34	0.89	2.02	0.69	2.43	1.48	2.48	2.96
106401	0.41	1.5	0.18	0.97	2.69	3.03	9	2.21	5.41	1.87	15.17	9.77	7.25	8.98	17.85	19.65	8.11	6.38	3.89	5.15	50.4	201.44	32.27	0	0	6.03	1.73	8.21	1.31	6.41	0.78	1.68	0.83	2.82	1.91	2.91	4.92
106501	0.82	0.85	0.59	0.83	2.22	2.23	5.75	0.95	5.13	3.23	10.74	8.2	7.24	5.9	18.71	21.57	6.96	7.91	5.1	4.61	35.98	184.1	24.05	0	0	4.26	1	5.76	1.16	4.72	0.19	1.29	0.81	1.4	3.33	2.53	4.07
106601	1.67	0.5	0.44	0.96	2.28	4.04	7.5	1.3	5.29	5.95	12.07	11.37	5.24	6.15	13	18.21	11.7	10.37	3.48	3.29	23.99	165.11	17.63	0.84	0	2.95	0.64	9.67	1.01	6.15	0.75	1.59	0.08	0.28	2.48	0.72	3.87
106701	2.71	0.68	1.21	0.49	2.38	2.86	9.54	2.3	4.95	5.64	14.28	10.69	7.94	4.56	11.58	16.16	10.87	6.38	2.71	3.74	29.76	164.73	18.54	1	0	4.14	0.14	6.45	1.31	4	0	0.77	0.38	1.17	1.34	1.45	3.33
106801	0.47	0.79	2.35	1.09	1.73	2.81	7.04	1.6	4.56	4.73	14.4	9.64	8.99	4.73	12.79	13.38	5.51	7.04	3.75	2.97	33.42	162.01	18.41	0.91	0	4.88	1	7.3	2.79	6.91	0.74	1.15	0.12	0.71	0.31	0.05	3.67
106901	0.91	0.82	2.5	2.29	2.62	2.5	4.01	1.31	4.84	1.98	12.47	12.76	5.04	7.67	8.98	17.53	7.85	8.28	2.41	2	32.76	160.43	15.7	0	1.47	3.9	2.14	10.75	1.79	11.97	0.65	0.85	1	0.69	0.63	2.7	5.95
107001	1.64	0.71	3.23	1.12	2.88	2.94	4.43	1.79	4.62	3.46	17.81	14.22	6.33	4.92	11.41	14.36	5.58	8.17	3.72	2.56	18.66	150.75	15.86	0	2	3.2	2.59	6.6	0.74	4.85	1.8	0	0	0.98	0.87	2.8	6.05
107101	0.95	1.28	2.56	0.5	2.13	3.8	6.61	0.09	5.03	4.7	11.71	8.61	7.33	3.45	8.78	16.69	5.52	5.22	4.4	1.55	23.48	143.46	17.95	0	2.99	2.59	2	2.83	2.17	2.98	2.03	0.28	0.18	0.95	0.34	0.97	3.4
107201	2.04	2.72	1.8	1	3.37	0.5	4.04	1.41	5.74	3.2	13.54	12.16	5.55	8.85	7.63	14.17	9.22	9.1	2.82	3.44	39.92	169.24	13.74	0	2.09	3.1	0.35	10.12	1.91	6.28	0.07	0.72	0.82	0.25	1.16	1.15	5.23
107301	1.46	0	1.53	0.96	3.96	1.16	5.47	2.14	5.7	4.23	14.24	9.54	3.58	6.8	10.53	13.89	7.36	8.52	4.36	3.15	47.61	184.75	13.78	0	2	6.45	0.03	5.14	1.61	8.79	1.16	0.08	0	2.25	2.28	2.43	4.05
107401	2.2	0.83	1.74	0.54	4.09	1.88	4.93	1.03	5.05	5.52	13.63	10.93	5.19	5.55	12.24	18.06	7.58	5.67	4.28	1.3	46.22	179.21	10.66	0.54	0.44	9.96	1	5.94	2.75	7.69	1.07	2.42	0.5	3.21	1.25	1.45	3.92
107501	1.48	0.17	2.52	0	3.6	0.46	3.19	2.62	3.99	4.83	17.37	9.93	3.95	5.32	12.26	13.04	9.19	8	3.29	1.03	33.52	170.01	10.3	1	0	12.05	1	5.62	1.6	7.6	2.77	1	0.37	1.81	1.99	1	2.6
107601	1.44	0.79	1.85	1.19	2.91	0.5	3.5	0.97	2.14	2.46	18.53	11.06	6.87	1.26	8.64	14.44	6.61	7.72	4.72	2.46	33.72	172.53	18.76	2.04	0	7.68	0.93	9.95	3.01	11.95	0.9	0.03	0.51	1.48	2.4	0.38	3.16
107701	1.1	1.74	1.03	1.89	2.98	0.55	2.65	1.88	4.56	1.33	12.75	9.94	3.54	5.41	9.54	14.36	9.75	5.45	3.64	4.19	31.48	155.3	23.61	3.21	0	4.06	1	5.66	2.08	6.36	0	0.51	2.21	0.06	3.08	1.12	4.34
107801	2.28	1.85	2.57	0.92	2.49	3.83	2.22	0.86	3.8	1.94	14.96	10.33	6.68	8.41	11.15	14.24	5.8	7.84	4.31	6.52	34.33	155.75	19.87	3	0	1.36	1.05	4.87	2.39	7.34	0.48	0.65	0.91	1.38	0.59	0.5	2.96
107901	0.99	0.48	1.73	2.34	3.11	2.12	3.71	1	6.91	4.3	17.59	11.14	4.88	4.34	10.2	16.62	8.77	7.01	4.6	3.76	28.2	162.98	20.87	1.21	0	1.26	1.53	8.26	1.28	6.05	0.95	0.81	1.08	0.88	1.92	0.91	4.26
108001	1.06	1.31	2.29	0.66	2.55	2.22	4.95	0.43	3.36	2.68	15.52	8.99	4.7	6.25	9.85	11.55	6.44	5.33	3.23	2.2	26.96	148.07	24.57	0	0	1.96	1	6.79	2.83	4.9	2.98	0.69	1.42	0.68	1.58	1.97	2.23
108101	1.46	2.03	1.13	0.62	3.66	0.83	4.22	1.32	2.94	3.41	12.76	11.4	5.93	9.14	7.24	14.49	9.68	8.82	3.63	4.55	30.87	146.31	22.8	0	0	3.19	0.7	7.97	4.8	9.91	0.1	2.17	0	0	0.77	0.62	3.78
108201	2.27	0.77	2.25	1.14	3.76	1.65	3.8	0.56	5.34	4.02	10.64	9.76	6.45	5.81	7.07	16.22	5.33	7.63	2.44	3.89	39.22	155.88	17.32	0	0	3.78	0	6.91	1.78	7.63	0.72	0.77	1.25	0.92	3.54	1.58	7.83
108301	1.68	0.98	1.12	0.74	1.86	0.77	2.87	0.79	3.83	1.73	15.1	10.28	7.28	8.65	12.62	20.31	7.22	6.88	3.22	1.49	41.33	161.86	11.9	0	0	2.51	0	5.15	0.68	6.75	0	1.87	0.25	1.08	2.83	1.61	4.3
108401	0.74	1.95	1.99	1.5	3.99	1.03	5.89	3.69	4.57	3.38	17.31	7.57	6.68	6.99	11.63	19.21	8.69	6.12	2.53	4.34	40.57	162.09	11.72	0.72	0	1.17	0	6.46	1.07	5.63	2.27	0	1.51	1.74	4.27	2.42	2.21
108501	1.3	0.6	3.22	0.5	3.04	1.87	5.82	1.11	4.28	2.43	17.15	13.02	7.42	5.62	15.8	23.87	8.16	10.03	3.35	2.28	27	148.66	14.17	1	0	1	0	5.01	1.4	4.85	0.71	0.5	1.91	1.83	1.08	2.45	2.16
108601	0.14	0.78	1.9	2.03	0.88	3.6	3.5	1.5	5.61	1.6	10.22	11.18	8.18	7.14	12.52	22.66	6.85	3.75	2.98	2.02	30.24	157.24	15.53	1.48	0	1	0	7.17	2.37	7.99	0	0.5	0.58	0.93	1.42	2	2.65
108701	0.38	1.59	0.46	1.95	2.66	1.94	3.77	1.36	4.45	3.76	11.28	7.46	7.92	3.74	13.53	16.33	10.03	6.44	4.53	3.44	29.3	167.98	16.02	2.15	0	0.59	0	5.79	1.47	7.35	0	0.51	0	1.89	1.09	0.68	2.66
108801	1.1	1.01	1.95	1.02	1.52	3.09	2.02	1.74	4.73	6.09	13.74	8.09	5.06	7.15	10.35	17.56	4.85	7.78	2.82	4.27	35.98	183.98	21.32	3	0	0.45	1.24	6.32	1.79	9.25	0.28	2.24	0.33	2.53	2.77	2.88	3.3
108901	0.88	1.25	2.52	0.73	1.83	1.54	3.26	0.38	4.56	2.87	12.24	11.11	7.16	7.81	16.4	21.54	8.51	5.62	2.94	5.12	30.74	181.72	24.65	2.27	0	1.65	3.04	3.67	1.93	5.78	0.94	1.54	0.67	1.19	1.28	2.67	4.75
109001	1.25	1.52	3.26	1.61	1.78	2.42	3.39	0.62	4.62	3.51	14.49	11.84	6.64	4.34	16.49	22.16	10.29	6.91	4.84	1.41	40.61	175.24	19.13	0.36	0	2.86	3.96	7.46	2.25	5.51	1.27	1.21	0	1.59	2.69	1.88	4.94
109101	2.54	1.87	2.5	1.16	3.46	2.29	4.91	2.05	4.23	3.76	15.98	16.88	8.49	9.84	19.08	25.48	4.31	8.02	3.04	3.15	47.19	182.92	21.32	0	0	3.16	2.96	4.58	1.92	6.4	1.99	1.06	0.73	0.8	3.4	1.83	4.59
109201	1.45	1.43	1.29	1.04	3.36	2.25	5.31	2.63	4.17	3.22	13.99	12.61	6.54	8.1	19.94	25.89	10.73	10.03	4.38	3.9	46.71	192.25	27.57	0	0	3.47	1.63	6.65	1.03	6.21	1.91	2.46	0.99	1	2.56	1.78	4.07
109301	0.71	0.43	1.24	0.94	4.32	1.5	4.36	0.99	3.8	4.99	9.99	8.18	6.65	13.65	17.54	25.08	8.77	10.25	1.05	4.38	29.61	192.47	26.03	0	0	3	3	8.69	1.13	5.4	1.56	0.98	1.57	0	2.65	1.22	4.3
109401	0.99	1.96	2.34	3.33	1.22	3.73	7.24	1.55	4.65	3.28	15.8	7	7.76	15.07	21.8	26.3	8.8	10.38	1.21	3.89	20.44	169.62	18.93	0	0	1.62	2.08	5.58	1.45	5.93	1.52	1.4	0.21	0.21	1.3	1.3	4.29
109501	1.43	1.58	2.03	3.19	2.52	1.52	7.12	2.7	5.89	4.05	8.49	7.83	9.77	11.25	23.52	27.33	7.33	10.57	3.6	2	16.55	137.52	15.03	0	0	0.27	1.33	3.33	2.13	4.71	2.91	0.89	1	0.72	1.76	1.98	9.1
109601	2.48	0.31	0.46	0.86	2.83	1.29	6.92	3.03	7.17	5.41	10.37	6.86	7.12	10.97	13.22	21.71	6.33	4.93	2.65	2.79	15.72	98.75	12.61	0	0	0	0	1.84	0.78	4.34	2.52	0.71	0.12	0.26	1.11	2.3	5.24
109701	0.64	1.33	2.51	0.64	1.44	1.55	5.78	3.63	2.77	4.67	6.45	6.22	7.18	11.4	15.83	22.38	5.4	5.04	1.28	1.57	27.81	88.32	12.54	0	0	1.36	0	7.05	0.44	8.72	0	0.13	0.38	0.31	0.89	0.42	3.65
109801	0.17	1.94	2.91	1.09	4.96	2.78	4.53	3.7	1.54	3.13	6.47	9.07	9.61	14.55	26.26	22.9	7.34	5.76	1.47	2.25	35.39	95.46	17.34	0	0	2.94	0	6.37	1.93	7.62	0	0.87	1.39	0.21	0.96	0.5	4.95
109901	0.34	1.44	3.3	2.88	2.56	2.58	6.01	2.03	4.59	2.01	10.45	9.84	9.52	12.92	20.46	27.74	6.84	8.56	1.99	1.57	38.55	116.8	20.02	0.44	0	2.97	0	6.83	1.66	5.39	0.86	1.07	0.64	0.87	1.54	0	2.9
110001	1.54	0.06	2.12	1.87	4.36	0.6	6.2	1.98	2.59	5.5	10.56	6.45	7.72	7.89	22.44	29.37	7.15	7	4.39	5.66	34.98	137.71	22.95	1	0	1.52	0	9.52	2.45	6.97	1.3	0.62	2.82	0.52	2.2	2.23	4.77
110101	0.46	2	1.88	1.49	2.27	1.95	4.23	1.83	4.84	1.96	13.39	8.1	6.93	9.79	23.59	33.55	5.63	9.64	2.74	4.86	34.76	154.78	36.56	1	0	2.55	0.33	10.64	2.28	7	0.97	2.65	0.31	1.45	3.22	0.43	3.8
110201	0.5	0.38	1.42	2.6	2.08	1.34	2.5	1.79	6.58	2.75	16.98	12.09	8.16	14.16	22.09	25.7	12.98	8.69	2.87	3.93	38.38	169.64	42.64	0.3	0	5.99	1.06	11.49	1.07	11.5	1.78	0.4	1.42	1.24	1.54	0.87	3.67
110301	1.4	1.5	1.76	1.57	4.21	3.98	5.13	0.59	2.4	1.56	14.17	10.83	4.84	11.4	18.24	22.73	5.59	10.47	4.82	8.55	31.99	165.08	28.34	0	0	6.51	2.79	6.6	1.84	7.54	0.31	1.46	0.92	0.71	1.22	1.17	3.49
110401	0.91	1.18	1.91	1.06	2.93	2.18	3.78	1.5	3.22	2.03	6.31	13.08	8.96	8.77	14.22	20.45	5.72	6.56	3.58	3.75	22.8	152.9	17.29	0	0	4.47	2.42	5.26	0.64	6.52	0	0.8	0	0	1.57	1.33	2.39
110501	1.74	0.44	1.72	1.94	1.82	1.23	5.63	0.5	3.03	3.72	12.93	8.17	4.85	7.5	11.36	16.61	4.66	7.6	3.25	4.36	28.23	147.78	19.61	0	0.72	5.64	1.65	3.11	0.75	6.11	0.2	0.5	0.5	0.57	0.75	1.32	3.14
110601	1.83	2	1.62	0.98	1.91	2.49	3.77	0.5	5.81	3.04	11.73	14.06	5.6	5.88	13.6	16.44	7.29	7.73	5.47	3.18	31.25	160.58	19.15	0	2	4.91	0	10.21	2.01	11.27	2.6	0	0.5	3.16	1.06	2.15	2.74
110701	1.12	1	2.71	1.33	3.71	1.27	4.17	1.3	7.13	2.12	17.31	11.64	7.53	6.21	12.86	16.34	9.85	9.23	5.19	2.89	28.81	165.56	17.13	0.93	2	4.41	0.82	12.61	0.74	9.32	0.75	1.08	0.5	0.77	1.96	0.81	3.96
110801	0.92	1.34	2.67	1.38	2.33	1.01	3.71	1.34	4.32	2	14.75	9.31	9.46	4.37	12.95	17.97	9.32	8.13	3.36	2.17	23.1	168.26	18.41	1.73	0.77	2.97	1.47	9.06	1.98	9.52	0.18	1.42	1.96	0.5	2.48	1.5	2.64
110901	0.58	1.16	2.16	1.65	2.37	3.71	2.34	1.66	3.82	3.64	15.3	6.84	6.55	6.22	10.02	14.81	7.78	8.14	3.86	2.86	22.04	171.94	21.76	2.04	0	3.12	2.37	17.08	1.71	8.8	0.92	0.43	1.46	0.5	1.2	0.69	2.34
111001	0.17	0.08	0.53	2.16	2.63	2.19	4.99	1.2	2.99	5.5	9.7	8.49	9.73	6.45	10.72	13.67	5.67	7.61	1.9	3.57	26.16	189.81	27.44	2	0	2.21	2.69	15.02	1.28	8.77	1.32	0.23	0.58	1	3.56	0.33	3.12
111101	1.33	1.61	1.47	0.5	3.16	3.24	4.62	0.24	5.26	3.31	11.84	10.43	4.17	11	12.02	13.89	7.72	5.49	3.74	2.48	26.62	172.09	29.55	1.01	0.12	2.56	3.23	9.26	2.06	7.76	0.3	0.84	0.58	0	2.48	0.45	3.68
111201	1.17	1.96	2.34	1.41	3.49	3.08	2.78	2.26	5.27	4.87	9.96	13.51	4.45	8.88	14.04	11.67	6.97	5.75	3.21	7.38	25.56	160.05	32.48	0.53	1	2	2.3	5.66	2.05	4.57	2.89	0.93	0.92	0	0.96	2.72	3.23
111301	1.34	0.35	2.5	1.1	3.19	3.39	1.82	1.8	5.04	3.66	12.16	8.59	6.24	5.75	11.36	17.19	7.48	13.11	1.05	4.1	26.89	150.81	23.38	0	1	1.5	0.84	3.62	0.82	5.02	3.29	0.07	1.16	0.5	0.78	1.79	5.01
111401	0.99	0.53	1.87	3.7	4.97	1.9	2.72	0.42	4.06	1.96	11.7	9.92	5.04	4.86	10.47	14.21	9.24	7.26	3.39	6.02	35.7	147.38	23.7	0.61	0.63	0.47	0	4.51	1.39	7.08	0.96	1	0.84	0	2.44	3.62	3.58
111501	0.55	0.56	2.71	1.69	2.36	0.99	1.73	0.78	2.51	3.49	10.71	9.22	5.01	7.01	8.33	12.13	9.85	6.15	2.79	1.44	33.7	136.16	23.97	1	0	2.17	0	3.04	0.12	5.22	0.99	2	0.5	0	1.77	1.41	3.97
111601	1.07	0.43	2.31	3.18	1.52	3.39	0.56	1.3	3.15	2.77	12.52	10.88	4.18	3.24	9.05	12.68	12.25	6.93	3.3	3.5	28.12	151.02	22.49	1	0	4.93	0	5.04	1.08	7.08	0.51	0.23	0.5	0.42	0.85	1.63	6.17
111701	2.86	1.74	1.14	0.92	2.03	1.3	2.74	1.66	1.02	4.04	13.77	10.57	4.62	6.63	8.98	16.12	12.2	15.36	4.38	3.26	22.49	176.15	13.29	0.13	0	4.31	0	8.19	1.37	8.39	0.74	1.27	0	0.08	1.15	3.03	4.51
111801	1.17	0.79	1.76	0.5	3.49	1.57	2.13	1.7	4.04	5.86	15.15	14.05	5.65	5.27	9.5	11.08	14.83	11.8	3.78	3.05	24.61	176.19	12.5	0	0	3.82	0	7.72	2	2.65	1.5	0.85	0.43	0.44	1.71	1.02	2.18
111901	1.92	1.13	2.1	2.5	1.25	1.1	2.94	1.95	3.79	3.77	13.27	13.58	8.41	6.74	11.38	15.02	12.05	11.79	3.29	2.34	25.36	158.72	16.72	0	0	4.26	0	7.62	1.15	5.89	0	1.15	0.94	0.56	1.6	0	1.71
112001	1.92	0.43	1.96	0.95	2.48	1.91	1.13	1.98	3.29	2.02	13.76	7.2	7.09	11.54	5.86	12.18	16.88	16.06	2	3.24	26.08	152.75	18.8	0	0	7.2	0	1.86	1.55	10.59	1.24	0.42	0.13	0	0.36	1.5	1.68
112101	1.53	2.64	1.61	1.35	2.94	1.71	3.88	2.27	3.92	4.86	13.76	8.26	2.71	7.96	7.14	12.57	11.42	13.84	1.77	3.34	35.37	171.34	18.44	0	0	5.86	0	7.38	1.86	5.7	1	0.58	0	0.69	1.63	1	3.78
112201	0.98	1.28	2.09	1.36	1.95	3.02	3.52	2.86	4.12	3.39	17.52	12.65	8.14	7.93	6.71	12.7	14.81	18.39	2.82	3.07	37.46	166.61	20.24	0	0	3.99	0	6.89	2.69	8.17	0	0.5	0.69	2.46	1.01	0.76	2.84
112301	0.24	3.13	1.64	1.84	2.47	1.9	2.77	1.31	3.31	4.72	10.71	10.68	3.69	6.39	6.76	8.7	17.71	18.84	3.6	2.14	21.35	130.44	17.64	0	0	1.29	0	5.4	3	5.71	1.26	1.56	0.81	0.85	1.83	1.74	2.19
112401	1.33	2.34	1.87	1	1.82	2.25	1.77	1.71	3.5	2.88	10.01	10.04	7.41	4.48	6.82	12.2	18.77	13.59	3.5	5.03	15.7	117.52	18.8	0.64	0	1.18	0	6.22	1.56	4.88	0.24	0.94	0.39	0	0.67	1.67	2.58
112501	0.43	0.43	1.31	0.73	4.51	1.88	4.14	2.18	2.89	4.51	10.38	10.23	6.46	7.23	8.4	10.71	18.07	11.9	3.56	4.56	23.66	140.64	21.19	1	0	2.69	0.94	7.05	2.15	4.27	0	0.91	0.11	0	2.03	0.83	3.95
112601	1.55	1.26	0.85	1.18	0.9	2.49	2.29	0.93	4.84	2.74	18.48	13.08	7.63	8.81	9.85	13.61	14.52	17.66	3.56	3.45	31.15	179.67	21.34	1	0	3.76	1.97	5.09	1.67	5.26	1.29	1.48	0	0	0.98	0.5	4.98
112701	0.82	0.95	2.47	0.59	4.89	2.87	3.08	3.08	2.82	2.74	14.72	14.05	8.49	6.09	11.24	11.84	11.61	11.32	3.11	3.12	32.34	186.26	22.12	0.43	0	3.3	1.81	6.24	1.51	6.41	0.2	1.3	0.5	0	1.25	3.2	2.01
112801	0.44	1.07	0.66	0.2	1.12	2.11	2.53	1.69	5.22	2.46	13.91	10.8	6.29	5.16	13.49	15.04	11.12	7.06	3.37	2.42	26.37	166.94	20.4	1.8	0	2.86	0.78	6.17	2.57	4.66	0.03	1.86	0.5	0	0.98	1.2	2.71
112901	1.36	0.65	1.64	2.02	1.3	3	3.33	0.66	5.21	2.81	12.24	11.37	4.69	6.7	12.87	11.51	8.04	6.21	3.86	2.52	24.24	160.78	19.82	4.01	0	3	0	5.66	1.13	3.75	2.33	1.45	0.31	0	1.57	0.6	3.2
113001	0.33	0.64	2.07	5.65	1.55	1.35	4.39	1.97	5.45	1.93	14.19	10.16	4.89	6.59	15.31	13.09	9.54	7	3	2.54	21.54	169.94	18.69	4.38	0	2.43	0.72	8.23	1.28	6.32	1.88	1.58	0.69	0.85	2.46	2	3.48
113101	0.5	0.78	1.52	1.63	3.83	0.65	3.11	1.25	4.41	1.75	11.93	7.96	4.04	6.23	9.33	20.06	10.03	5.91	1.18	2.17	26.54	193.54	13.08	3.01	0	0.39	1	7.6	2.28	6.92	1.93	1.16	0.5	0.82	0.56	0.45	2.7
113201	2	0.63	2.19	1	1.73	1.84	3.41	2.26	4.9	3.63	16.28	10.06	6.78	9.47	14.8	12.66	11.43	7.08	2.45	3.22	33.77	203.72	12.34	1.94	0	1.65	1.96	9.22	3.16	4.77	0.57	1.26	0	2.51	1.99	1.45	5.11
113301	0.4	1.09	1.42	0.64	2.12	2.15	2.74	2.23	1.38	3.6	16.49	12.15	4.3	5.73	9.96	15.75	9.6	4.9	3.86	3.65	36.87	181.32	17.13	2	0	2	1.88	4.33	1.47	5.63	0.75	1.5	0.79	1.32	1.12	2.6	3.71
113401	0.58	0.32	0.08	1.36	1.94	3.12	4.1	2.49	4.23	4.68	13.82	5.51	2.52	7.1	8.27	15.25	4.65	8.7	3.01	5.62	30.5	161.12	21.75	2.58	0	1.57	1.78	10.83	3.83	4.04	0.42	0.5	1.25	0.81	2.33	0.5	4.14
113501	0.02	1.16	2.69	2.14	3	2.34	3.92	2.8	5.02	2.34	18.19	5.99	4.05	5.52	9.94	11.98	8.36	6.96	4.01	2.06	41.74	165.22	20.5	1.73	0	3.71	0.89	10.11	1.55	6.6	3.83	2.45	0.98	1.73	1.68	0.06	3.16
113601	1	1.55	2.11	0.86	3.53	2.07	0.35	0.79	4.43	2.66	14	11.44	4.63	8.95	10.32	10.73	6.59	4.6	4.3	1.55	46.74	167.8	20.05	1.91	0	5.09	0	7.89	0.99	10.68	0.46	2.02	1.28	2.92	1.97	2.6	2.66
113701	2.75	2.84	0.12	1.23	0.78	1.95	3.23	0.93	6.12	2.76	17.02	13.61	4.37	7.93	13.43	12.57	8.91	8.72	5.58	4.02	42.03	151.45	21.11	1	0	5.59	0.66	5.89	1.2	7.32	1.26	2	1.2	2.4	3.88	3.29	1.41
113801	0.25	0.83	1.07	1.04	2.87	1.09	3.45	2.03	5.6	5.48	14.05	6.4	6.36	6.94	13.8	13.8	6.04	10.38	2.79	2.39	26.39	136.83	21.71	0.84	0	3.24	1	8.01	1.48	7.66	0.39	0.84	0.5	1.37	3.62	1.14	5.32
113901	1	0.36	1.83	0.99	3.69	2.12	2.66	0.47	4.63	6.38	9.57	11.94	8.39	7.96	13.37	15.24	4.86	6.02	3.43	4.05	24.93	144.02	19.78	2.17	0	3.66	1	9.43	2.74	6.62	3.19	0.78	0.5	1.27	2.08	1.21	6.14
114001	0.93	1.06	2.79	1.35	2.16	2.48	4.07	1.01	2.93	5.89	8.48	8.34	2.82	9.58	13.11	12.17	8.59	4.3	2.6	3.59	29.47	161.88	20.58	3.19	0	3.63	0.73	9.48	3.34	5.85	2.8	0.79	1.73	0.88	0.5	1.36	2.21
114101	1.57	0.5	1.8	0.39	1.66	1.85	5.12	2.36	7	2.55	15.08	9.44	7.45	7.36	10.24	19.01	7.03	5.88	2.99	2.34	42.58	186.58	16.81	2.99	0	1.67	1	5.16	0.14	10.55	1.46	2.12	1.77	0.86	1.71	1.15	3.36
114201	0	1.46	3.79	3.14	0.69	1.56	5.89	1.13	3.26	3.5	16.05	10.73	5.06	5.35	12.01	16.05	8.18	5.33	4.59	2.35	49.09	187.24	17.12	2.56	0.95	2.72	1	9.67	0.09	6.96	0.71	1.94	1.5	1.25	1.48	1.44	2.22
114301	1.28	1.74	0.83	2.13	1.82	1.51	8.01	3.08	1.67	3.07	15.17	6.51	6.75	5.51	14.77	16.73	7.58	6.88	3.77	2.99	45.98	174.57	16.88	3.05	1	3.06	0.1	9.47	0.66	7.42	3.03	2	1.61	1.52	1.9	0.75	1.55
114401	0.22	2.18	0.7	0.64	2.41	2.06	5.45	3.48	4.58	1.86	11.34	7.7	5.06	5.64	14.65	23.9	8.49	8.54	2.32	5.76	36.91	149.96	18.89	3.51	1.24	3.55	0.96	14.07	2.56	9.45	0.38	1.42	0.89	1.29	2.3	2.06	3.02
114501	0.5	1.5	0.58	1.76	1.63	1.91	2.32	2.07	4.62	2.21	10.94	10.7	5.77	6.63	22.44	18.93	7.44	10.22	2.54	4.54	29.43	156.56	21.36	2.93	1.71	1.83	1	6.32	1.78	7.13	2.91	1.37	1.08	0.2	1.57	1.78	2.65
114601	2.27	1	1.98	2.18	1.17	2.14	1.92	0.68	4.3	4.17	14.82	11.14	5.99	7.2	19.32	21.36	11.91	3.88	2.46	3.94	33.31	182.28	20.96	0.76	2	0.78	1.67	7.33	1.54	8.68	2	0.27	0.42	0.73	2.53	2.28	0.81
114701	0.23	1.5	1.42	1.53	2.12	1.31	7.75	1.36	5.18	1.82	16.2	9.57	8.29	7.24	21.68	27.29	7.59	7.18	3.98	2.86	38.88	187.98	14.29	0.44	1.31	0.41	1	6.05	2.02	9.98	1.25	0.9	0.71	0.94	1.8	1.04	3.66
114801	2.94	1.5	1.42	0.62	2.59	0.71	3.43	2.33	4.92	3.19	14.19	11.38	8.24	6.43	17.27	23.18	7.47	5.95	3.54	1.44	35.79	159.53	8.34	1.14	0.04	1	1.79	5.6	1.69	7.71	1.69	0.6	1.28	1.83	2.18	2.16	3.5
114901	0.89	0.74	1.33	1.84	4.13	2.39	5.03	1.61	6.1	4.22	13.66	8.64	7.62	7.63	14.3	17.66	6.79	7.32	3.76	1.29	35.83	139.27	10.07	2	0	1.88	1	11.23	2.25	9.12	1.08	1.69	0.01	1.54	2.72	2.2	3.85
115001	2.17	1.55	2.01	2.46	3.92	2.12	4.74	2.41	5.52	4.41	10.9	8.78	6.14	7	15.52	20.28	7.23	6.19	4.11	2.08	36.66	147.43	12.88	1.87	0	2.33	0.82	8.52	0.77	10.09	1.27	1.31	0.87	2.11	2.62	1.06	1.96
115101	0	0.85	2.2	1.7	2.09	1.78	5.54	2.03	3.36	5.24	12.71	10.39	4.36	8.43	15.36	16.48	7.1	7.41	3.55	2.11	39.44	151.85	14.28	1.61	0	1.91	0	7.44	0.67	11.25	0.22	1	0.13	1.99	1.67	1.26	3.21
115201	1.5	1.18	1.76	1.29	2.12	1.46	4.86	1.76	4.25	5.09	10.77	8.63	4.6	3.67	10.55	17.53	6.82	4.48	2.41	2.7	39.08	144.41	15.06	1	0	0.7	0	8.36	0.08	9.1	0.65	0.96	1.35	1.56	0.89	2.05	1.75
115301	1.18	2.03	1.36	2.67	1.84	3.35	2.79	4.31	3.92	2.22	10.91	7.72	4.63	4.9	12.52	24.36	9.03	6.74	2.5	2.38	37.02	158.36	15.74	0.18	0	1.45	0	7.85	3.15	8.93	0.83	1.56	2.08	0.92	2.37	2.93	2.89
115401	1.32	0.57	1.03	3.41	1.81	4	5.39	1.88	4.48	1.46	14.74	10.33	4.49	7.3	11.5	20.61	6.67	5.1	2.73	3.36	44.33	185.12	20.19	0	0	2	0.7	5.92	1.97	7.59	0	1.07	1.04	1.74	2.28	0.19	4.33
115501	0.5	1.08	1.1	1.49	1.03	2.96	2.48	4.18	5.64	1.64	16.07	11.09	5.66	5.23	15.23	15.15	11.27	6.09	2.47	1.08	64.61	194.09	18.78	0	0	2.07	1	3.7	1.59	13.73	0.17	1.91	0.54	3.06	1.59	0.87	3.37
115601	0.93	1	1.16	1.97	0.77	0.23	5.76	1.32	3.99	3.84	11.64	7.88	8.75	6.46	14.52	11.64	12.47	5.86	3.89	3.26	57.15	183.6	19.42	0	0	1.21	1	7.97	0.49	14.11	0.56	0.77	0.99	2.87	0.68	1.12	2.43
115701	0.57	1.48	1.92	2	3.09	1.8	5.39	1.41	6.37	5.21	10.91	10.45	9.43	5.58	12.32	19.57	10	6.49	4.65	3.24	33.27	174.28	16.23	0.04	0	1.24	0.05	9.18	3.41	6.35	0.75	0.51	0.5	1.21	1.57	0.82	2.49
115801	0.85	0.89	2.06	1.17	4.93	1.81	3.45	1.09	3.62	1.2	9.97	8.84	9.47	5.28	12.92	21.27	11	6.44	3.1	2.67	34.77	170.1	20.73	1.46	0	1.5	0.63	8.01	2.74	5.62	0.54	1.55	0	0.5	1	1.18	3.03
115901	1.15	1.79	0.36	1.5	1.41	1.98	5.06	2.65	4.48	1.28	14.77	12.55	9.64	9.27	10.71	21.66	6.55	10.28	3.37	2.15	45.98	207.7	17.53	2	0	2.92	1	8.27	3.09	10.88	4.2	1.17	0.49	0.21	1.16	0.78	0.8
116001	0.5	1.36	2.5	0.61	1.78	1.93	2.75	0.85	4.4	4.7	14.43	9.05	5.24	7.58	11.18	21.42	6.4	5.66	2.61	4.1	46.72	220.56	20.9	1.7	0	2.81	1	10.32	1.85	13.92	1.17	0.6	0.77	1.36	2.95	0.64	2.67
116101	1.17	2.72	0.76	2.16	2.93	2.93	3.91	0.64	6.1	3.67	15.53	9.46	10.11	10.5	23.1	17.1	8.95	7.12	1.62	4.53	54.11	204.74	30.04	0.29	0	4.12	0.12	7.94	1.22	6.66	2.94	1.13	1.46	0.96	2.87	1.77	3.89
116201	1.02	1.92	0.71	3.06	1.56	2.65	6.93	1.72	6.17	1.75	13.4	10.85	7.23	8.01	15.47	18.6	9.48	5.52	2.52	5.01	74.76	179.18	36.43	0	0	4.29	0.15	11.62	3.42	4.06	0.76	3.71	6.88	3.34	5.26	1.72	2.29
116301	0.89	0.41	1.92	1.89	3.05	5.12	6.27	0.96	4.02	4.04	12.82	11.74	7.64	7.78	13.61	17.4	7.48	6.64	3.43	6.16	72.55	188.71	26.48	0	0	5.33	1	7.39	1.06	5.32	1.11	1.79	5.17	0.63	3.67	0.76	0.88
116401	1.99	1.93	2.96	1.2	3.53	4.68	5.96	1.89	5.15	4.83	11.98	10.22	5.29	9.48	12.32	19.98	5.54	7.21	3.03	3.77	43.55	172.36	18.03	0	0	3.68	1	8.57	2.75	9.09	1.59	0.92	1.7	0	0.23	1.73	2.79
116501	0.88	0	3.53	3.23	3.37	3.58	4.93	2.37	5.35	4.97	9.48	9.11	11.23	14.29	17.77	23.27	11.58	13.32	3.79	3.14	31.05	154	11.1	0	0	3.02	0.6	5.27	0.5	4.1	1.29	1.63	0.03	0.5	0.67	1.1	3.69
116601	1.05	0.47	0.97	1.91	1.61	1.96	5.73	4.84	6.17	5.49	7.46	8.07	5.39	14.73	13.23	21.16	8.64	9.52	2.45	1.69	36.75	97.29	9.37	0	0	2.62	0	5.54	2.03	8.31	1.98	1.21	0.25	1.59	1.09	1.4	3.29
116701	0.29	0.19	3.09	3.71	1.24	0.56	12.56	7.09	9.27	6.26	7.69	4.07	7.44	18.95	12.32	17.5	5.6	4.84	3.12	3.52	42.58	71.41	16.7	0	0	2.18	0.3	2.61	1.26	3.4	0	0.51	0.75	1.87	0.29	1.1	2.88
116801	0.21	0.84	5.73	4.09	4.71	0.85	11.11	6.68	8.59	9.93	4.13	5.61	13.27	24.66	17.07	25.43	7.49	3.46	1.71	1.1	59.24	87.26	21.08	0	0	2.2	1.84	0.61	0.07	1.15	0.59	0.5	0	3.04	0.66	0.75	3.08
116901	1	1.17	3.16	5	2.82	2.64	14.32	5.91	6.31	4.99	7.27	8.35	22.77	23.54	24.36	36.11	6.11	8.34	4.02	3.86	88.09	124.7	27.01	0	0	5.2	2.22	6.29	1.92	3.05	1.66	0.54	1.25	3.21	2.26	1.7	3.82
117001	0	1.62	1.67	1.81	0.79	0.92	12.68	3.03	5.85	3.21	16.68	10.94	13.05	15.86	24.23	31.53	9.55	9.86	3.85	3.04	110.67	146.42	22.37	0	0.23	8.69	2.34	4.54	1.48	2.58	1.22	1.61	3.18	4.18	4.12	2.65	3.04
117101	0.29	0.21	5.6	2.28	1.3	2.4	9.93	4.43	6.16	4.23	17.27	7.75	9.78	8.65	21.99	28.92	12.21	6.88	5.16	3.91	109	174.89	19.15	0	1.94	10.76	1	4.17	1.63	7.19	1.86	1.58	4.22	3.53	3.79	1.8	6.12
117201	1.02	0.5	3.02	3.66	0.57	1.78	12.06	3.49	6.87	3	16.16	12.01	7.32	12.46	18.77	20.49	7.79	7.65	4.86	2.18	103.94	194.66	19.41	0	3	9.02	0.85	4.34	1.49	4.52	0.82	2.06	7.15	3.89	4.14	1.49	1.79
117301	1.32	1.31	2.43	0.99	2.07	1.23	11.44	2.86	5.63	3.4	17.77	9.58	9.77	9.75	15.35	22.57	8.55	5.3	6.73	3.17	83.59	191.23	19.11	0.32	2.52	4.93	1	6.42	0.41	6.2	3	1.71	7.71	3.19	2.18	2.59	3.13
117401	0.87	0.39	4.3	2.4	1.46	2.86	10.79	4.36	3.16	4.83	13.49	11.12	9.21	7.88	15.21	16.88	10.43	4.24	5.28	2.67	85.24	184.03	15.08	1.36	0.55	2.18	1.98	6.65	2.94	4.92	3	0.75	2.34	2.08	1.79	1.46	1.96
117501	0.5	1.3	3.3	0.32	1.46	0.82	13.57	3.52	7.17	3.48	13.25	5.56	5.94	10.94	14.26	17.31	10.25	6.05	1.16	1.82	104.79	179.62	10.26	2	0	1.16	1.62	4.16	1.29	1.38	1.25	0.52	2.16	2.92	0.65	1.46	2.09
117601	0	0.88	3.91	0.81	3.26	1.56	9.78	7.04	6.35	2.46	15.79	10.06	8.67	5.15	14.82	20.33	8.89	7.04	3.19	2.01	115.53	185.22	13.76	2.08	1.56	1.75	1.77	3.93	1.91	0.98	0.19	0.26	0.99	2.81	1.62	1.06	1.84
117701	2	1.36	1.44	2.83	1.85	1.8	7.06	4.07	5.06	5.23	13.03	9.58	13.55	16.24	11.1	17.08	12.55	7.53	1.37	2.92	114.67	199.34	28.13	1.39	3	3	1	3.35	1.84	1.64	0.98	1.44	4.68	2.6	3.67	1.89	2.52
117801	0	1.76	2.75	0.88	1.4	1.33	9.96	3.98	3.83	6.47	11.2	9.83	7.57	11.18	14	17.63	7.95	7.85	4.29	4.95	125.55	217.06	40.01	1	2.94	2.58	1.01	1.82	1.78	3.63	2.13	0.56	6.44	3.02	2.22	1.85	2.09
117901	1	2.14	5.26	2.45	1.54	2.32	10.29	4.68	4.96	6.48	12.7	12.55	13.34	8.63	12.69	21.52	7.93	7.64	5.21	8.98	147.63	217.53	44.08	0.09	0.74	1.32	1	2.08	1.22	5.86	0.49	3.77	2.8	2.4	5.95	0.8	7.61
118001	0.4	0.86	5.72	1.08	1.97	1.44	14.47	6.26	5.95	4.53	11.57	5.96	7.3	12.04	10.39	17.84	9.19	7.97	3.93	7.57	0	0	0	0.3	0.33	1.12	2.8	0	0.83	1.1	0.75	1.2	5.63	4.24	2.9	0.92	1.92
118101	0.2	0.06	9.19	3.07	0.82	0.74	12.23	6.64	4.62	1.33	11.52	9.67	18.28	13.03	12.53	19.5	7.95	7.53	2.95	5.44	0	0	0	0	0	0	0	1.1	1.41	0.89	2.81	3.73	13.16	3.56	6.38	2.57	2.58
118201	0	0	0	0	0	0	0	0	0	0	0	0	0	0	0	0	0	0	0	0	0	0	0	0	0	0	0	0	0	0	0	0	0	0	0	0	0
118301	0	0	0	0	0	0	0	0	0	0	0	0	0	0	0	0	0	0	0	0	0	0	0	0	0	0	0	0	0	0	0	0	0	0	0	0	0
118401	0	0	0	0	0	0	0	0	0	0	0	0	0	0	0	0	0	0	0	0	0	0	0	0	0	0	0	0	0	0	0	0	0	0	0	0	0
118501	0	0	0	0	0	0	0	0	0	0	0	0	0	0	0	0	0	0	0	0	0	0	0	0	0	0	0	0	0	0	0	0	0	0	0	0	0
118601	0	0	0	0	0	0	0	0	0	0	0	0	0	0	0	0	0	0	0	0	0	0	0	0	0	0	0	0	0	0	0	0	0	0	0	0	0
118701	0	0	0	0	0	0	0	0	0	0	0	0	0	0	0	0	0	0	0	0	0	0	0	0	0	0	0	0	0	0	0	0	0	0	0	0	0
118801	0	0	0	0	0	0	0	0	0	0	0	0	0	0	0	0	0	0	0	0	0	0	0	0	0	0	0	0	0	0	0	0	0	0	0	0	0
118901	0	0	0	0	0	0	0	0	0	0	0	0	0	0	0	0	0	0	0	0	0	0	0	0	0	0	0	0	0	0	0	0	0	0	0	0	0
119001	0	0	0	0	0	0	0	0	0	0	0	0	0	0	0	0	0	0	0	0	0	0	0	0	0	0	0	0	0	0	0	0	0	0	0	0	0
119101	0	0	0	0	0	0	0	0	0	0	0	0	0	0	0	0	0	0	0	0	0	0	0	0	0	0	0	0	0	0	0	0	0	0	0	0	0
119201	0	0	0	0	0	0	0	0	0	0	0	0	0	0	0	0	0	0	0	0	0	0	0	0	0	0	0	0	0	0	0	0	0	0	0	0	0
119301	0	0	0	0	0	0	0	0	0	0	0	0	0	0	0	0	0	0	0	0	0	0	0	0	0	0	0	0	0	0	0	0	0	0	0	0	0
119401	0	0	0	0	0	0	0	0	0	0	0	0	0	0	0	0	0	0	0	0	0	0	0	0	0	0	0	0	0	0	0	0	0	0	0	0	0

## Sheet: ChIP KSHV
ChIP-seq coverage tracks:
ChIP-seq reads were mapped to the KSHV reference genome HQ404500 for wt infectinos or the BAC16 reference with manual insertion of the BAC cassette (GQ994935.1) for the BAC16Δ73 construct. Coverage tracks were generated using IGV Tools with a bin size of 100bp. This data represents the basis for the calculation of correlation coefficients. Correlation coefficients of BAC16 were generated without …
position HQ404500	BCBL1 H3K27-me3	BCBL1 H3K4-me3	BCBL1 Input	SLKP #1 H3K27-me3	SLKP #2 H3K27-me3	SLKP #1 H3K4-me3	SLKP #2 H3K4-me3	SLKP #1 Input	SLKP #2 Input	MLE12 MHV68Δ50 long-term + KSHV 5dpi #1 H3K27-me3	MLE12 MHV68Δ50 long-term + KSHV 5dpi #2 H3K27-me3	MLE12 MHV68Δ50 long-term + KSHV 5dpi #1 H3K4-me3	MLE12 MHV68Δ50 long-term + KSHV 5dpi #2 H3K4-me3	MLE12 MHV68Δ50 long-term + KSHV 5dpi #1 Input	MLE12 MHV68Δ50 long-term + KSHV 5dpi #2 Input	SLK KSHV 24hpi #1 H2AK119-ub	SLK KSHV 24hpi #1 H3K27-me3	SLK KSHV 24hpi #1 H3K36-me2	SLK KSHV 24hpi #1 Input	SLK KSHV 5dpi #1 H2AK119-ub	SLK KSHV 5dpi #1 H3K27-me3	SLK KSHV 5dpi #1 H3K36-me2	SLK KSHV 5dpi #1 Input	SLK KSHV 24hpi #2 KDM2B	SLK KSHV 24hpi #2 Input	SLKP #3 H2AK119-ub	SLKP #3 H3K36-me2	SLKP #3 Input		position BAC16 incl. BAC cassette	MLE12-kLANA BAC16Δ73 33dpi H3K27-me3 corrected by input	MLE12-kLANA BAC16Δ73 33dpi H3K4-me3 corrected by input	MLE12-kLANA BAC16Δ73 33dpi Input corrected by input	MLE12-mLANA BAC16Δ73 33dpi H3K27-me3 corrected by input	MLE12-mLANA BAC16Δ73 33dpi H3K4-me3 corrected by input	MLE12-mLANA BAC16Δ73 33dpi Input corrected by input	MLE12-kLANA BAC16Δ73 33dpi H3K27-me3	MLE12-kLANA BAC16Δ73 33dpi H3K4-me3	MLE12-kLANA BAC16Δ73 33dpi Input	MLE12-mLANA BAC16Δ73 33dpi H3K27-me3	MLE12-mLANA BAC16Δ73 33dpi H3K4-me3	MLE12-mLANA BAC16Δ73 33dpi Input
1	20.69	281.8	88.85	11.02	9.64	59.27	91.71	8.79	5.72	2.45131	2.38594	10.8838	14.0051	0.751734	1.91202	3.50426	3.41822	2.41733	6.94611	10.4456	5.77828	0	13.7226	18.85	1.65	60.03	20.32	57.35		1	0.306037	5.79589	0.555006	0.103109	1.99413	0.365006	4.88	92.42	8.85	0.5	9.67	1.77
101	27.99	389.63	97.73	18.67	14.28	71.09	102.19	18.78	18.3	3.95477	2.30423	14.5934	11.8316	3.62793	0.539287	8.23974	2.25102	8.50094	16.8563	10.1949	14.9481	3.11083	17.8467	21.24	3.77	109.44	30.33	91.7		101	0.912144	8.6337	1.01159	0.525997	3.5772	0.607726	14.4	136.3	15.97	2.51	17.07	2.9
201	29.69	368.86	50.69	27.9	26.67	50.84	82.5	16.66	17.26	0.947838	2.97425	9.36399	12.8612	2.81083	3.15401	9.50253	1.20888	5.68072	16.4072	16.5876	6.78319	10.8879	10.292	23.02	5.58	155.64	43.19	120.72		201	1.53205	9.831	1.13643	1.13256	4.49629	0.530223	24.01	154.07	17.81	5.34	21.2	2.5
301	32.96	301.07	41.25	25.71	27.57	30.36	54.54	14.22	15.12	4.96798	2.90888	6.74926	7.48466	4.49406	1.48713	5.80886	3.37653	3.38426	9.82036	12.0333	16.8952	16.8503	15.6204	28.54	6.31	179.58	49.51	128.67		301	1.93114	8.20973	1.1941	1.71629	3.89196	0.435985	30.21	128.43	18.68	8.07	18.3	2.05
401	38.39	200.71	19	28.4	31.58	28.24	32.93	15.01	14.55	7.12513	2.50033	4.18356	5.53995	2.40228	1.96105	9.97608	4.46036	3.62599	10.4192	16.5458	26.7559	6.93455	13.3212	32.64	7.02	170.76	53.26	133.63		401	1.98142	6.2338	1.11023	2.26883	2.84721	0.952612	31	97.53	17.37	10.67	13.39	4.48
501	39.43	160.35	21.58	31.2	39.57	19.78	18.29	14.78	19.73	9.72352	1.25834	6.94537	3.8077	1.6342	2.53302	6.47183	15.507	3.50513	15.2096	34.7212	43.3371	10.3694	15.2555	30.07	6.9	193.23	59.27	135.73		501	2.05453	4.48395	1.18747	2.54803	1.75522	1.46268	32.06	69.97	18.53	12.02	8.28	6.9
601	36.17	95.74	18.11	34.74	41.47	17.52	21.06	17.68	14.07	7.48466	2.71278	7.23952	7.37026	0.620998	1.02955	9.88137	1.66742	2.82022	12.6347	24.2756	38.3125	4.27739	10.9854	32.29	3.97	214.83	57.51	151.29		601	2.62778	3.55804	1.20212	2.94368	1.21998	1.44952	40.79	55.23	18.66	13.85	5.74	6.82
701	51.4	62.68	7.54	35.62	52.94	14.77	17.14	15.62	20	2.64741	5.16409	7.99126	4.98432	2.22252	6.17729	7.8609	8.04532	0	16.5569	21.3508	31.4037	22.1646	17.3358	34.04	4.33	227.91	59.43	182.48		701	3.41622	3.02741	1.27159	3.85534	0.901583	1.44468	52.63	46.64	19.59	17.96	4.2	6.73
801	70.8	43.43	5.13	46.52	62.35	14.36	13.55	17.18	16.23	4.42869	7.89321	4.15088	3.00694	1.04589	3.26841	13.4803	1.12551	0	24.8204	22.0611	45.9122	13.8691	20	32.3	7.09	225.93	50.41	203.24		801	3.64708	2.56099	1.66049	4.14024	1.58958	1.12739	55.81	39.19	25.41	19.17	7.36	5.22
901	72.23	42.28	5.22	62.76	62.78	10.12	14.7	11.09	15.86	7.71344	6.60219	2.41862	4.55943	0.817102	1.73226	8.30288	3.41822	8.13834	30.3892	16.1698	49.1781	2.39793	15.1095	26.96	8.04	232.45	64.18	210.35		901	3.3469	2.33929	1.75873	4.22121	1.96788	1.56133	51.02	35.66	26.81	19.52	9.1	7.22
1001	64.12	42.4	11.17	66.44	77.99	10.58	18.74	18.75	18.79	11.4558	9.82157	0.653682	3.15401	3.05596	3.98746	12.1228	0	6.00303	17.0958	40.9468	44.5304	0	16.3504	31.08	8.09	252.27	65.18	191.41		1001	3.18877	2.03214	1.88305	3.28006	2.20897	2.01502	48.55	30.94	28.67	15.22	10.25	9.35
1101	68.86	32.54	11.26	66	68.54	12.78	11.01	16.37	16.15	8.18736	4.18356	1.07857	4.90261	2.66375	3.46451	12.3123	5.91936	4.63321	13.1437	24.8188	64.6916	0	13.5766	44.47	4.01	236.28	62.84	167.81		1101	3.50051	1.77686	1.66585	3.60897	2.1368	2.0199	53.29	27.05	25.36	16.67	9.87	9.33
1201	72.17	37.62	18.29	65.68	74.53	13.96	14.92	17.72	19.98	6.17729	6.0629	2.50033	4.8209	1.01321	2.58204	11.2389	3.50159	14.3831	20.7186	53.2726	66.9526	0	10.146	51.46	3.67	230.82	54.51	139.98		1201	3.39584	1.58017	1.44859	3.32108	1.97523	1.58323	51.62	24.02	22.02	15.25	9.07	7.27
1301	68.78	32.25	31.91	72.33	78.31	12.38	13.02	17.17	17.61	8.54689	10.4262	5.98119	5.53995	3.30109	2.94157	15.0904	10.6298	5.96274	17.515	32.6739	28.0121	0.648089	6.0219	50.87	3.06	215.1	59.85	129.37		1301	3.33716	1.3667	1.23129	2.98565	1.46752	1.06489	50.52	20.69	18.64	13.57	6.67	4.84
1401	56.47	24.65	18.44	71.41	73.06	17.05	15.77	16.56	22.14	7.8115	6.259	4.37967	4.85359	5.03335	3.90575	10.4496	11.0884	11.4823	8.05389	19.011	59.4157	15.4893	13.7591	49.31	3.67	204.35	68.15	150.67		1401	3.27459	1.27249	1.2985	2.40319	0.528124	1.27371	49.1	19.08	19.47	10.83	2.38	5.74
1501	41.14	31.09	30.72	52.37	61.82	8.98	8.91	14.22	18.29	8.9391	6.27534	3.36646	3.61159	2.01007	4.16722	10.9232	2.33439	6.00303	14.5509	39.1919	79.8281	0	10.8029	40.71	3.25	198.54	63.42	163.95		1501	3.10919	1.14401	1.36326	2.12243	0.556408	1.33717	46.23	17.01	20.27	9.46	2.48	5.96
1601	52.46	23.72	13.22	63.85	57.23	10.78	9.35	14.69	20.1	7.25587	5.22945	3.12133	3.48086	1.9447	4.1999	11.9334	7.33667	13.8996	10.5389	22.855	42.2065	4.3422	21.6423	30.64	7.77	203.29	57.35	166.91		1601	3.34473	1.17042	1.28685	1.95052	0.462263	1.28983	49.41	17.29	19.01	8.65	2.05	5.72
1701	56.15	21.44	19.68	52.58	50	11.03	9.9	15.93	15.55	4.41235	4.60846	0.506603	2.27154	2.79449	4.11819	18.2474	10.7132	6.1239	6.73653	23.9831	32.911	1.03694	20.4745	28.2	12	218.58	48.28	166.14		1701	3.6203	1.11038	1.46758	2.73688	0.844548	1.34134	53.21	16.32	21.57	12.12	3.74	5.94
1801	43.55	31.01	16.88	61.63	66.8	11.95	17.41	13.01	17.73	6.94537	3.03962	3.36646	3.44817	5.34385	2.10812	6.59811	6.04441	6.36563	4.19162	48.3005	32.4714	13.7395	10.5474	31.12	11.55	222.12	55.57	175.34		1801	3.54721	1.16778	1.48663	4.18414	1.2165	1.23689	51.73	17.03	21.68	18.47	5.37	5.46
1901	52.14	30.1	24.62	56.32	68.61	13.44	13.36	14.52	24.18	14.1686	8.72665	0.686366	2.22252	1.50347	2.09178	14.3959	0	3.50513	10.5689	54.8603	33.916	17.304	13.4307	41.1	8.62	212.17	69.49	176.49		1901	3.672	0.898629	1.75506	5.04263	1.27841	0.882059	53.08	12.99	25.37	22.01	5.58	3.85
2001	68.33	22.25	23.49	55.15	68.76	8.6	16.55	13.43	16.95	8.74299	7.15781	3.02328	0.63734	3.72599	2.15715	7.63991	1.00045	10.7571	6.58683	31.7964	51.188	1.10175	10.7299	40.71	9.62	209.19	72.97	165.88		2001	4.05175	0.886842	1.76114	4.56577	1.06859	1.09403	58.16	12.73	25.28	19.74	4.62	4.73
2101	58.5	22.51	9.47	50.05	71.25	14.7	12.33	14.29	15.97	7.53368	8.69397	0.931496	2.14081	1.92836	0.473919	27.0238	9.29589	12.6104	13.5629	12.9108	63.3726	17.4336	15.5474	30.51	9.46	216	66.36	157.65		2101	4.46063	0.767172	1.54621	3.21461	0.736295	1.37271	63.9	10.99	22.15	13.84	3.17	5.91
2201	57.85	30.57	8.23	70.11	63.37	16.33	10.84	11.31	16.09	7.6971	7.82784	1.25834	3.57891	0	2.95791	11.3652	3.45991	0	13.4731	31.3368	36.6167	9.33248	17.7372	22.31	7.98	241.05	55.73	169.59		2201	4.64202	1.00138	1.05988	3.26943	0.980364	2.12373	66.66	14.38	15.22	14.04	4.21	9.12
2301	71.84	29.74	20.11	55.89	69.9	9.34	14.98	12.72	21.62	10.3609	6.45511	2.48399	1.30736	4.46138	3.92209	18.9104	6.91981	1.85328	21.018	29.6655	44.0279	0	15	23.07	8.24	232.7	49.38	179.13		2301	4.49199	1.01079	1.15231	3.13086	0.592895	1.82321	64.75	14.57	16.61	13.36	2.53	7.78
2401	76.24	33.66	54.3	73.76	76.01	10.3	10.41	13.59	14.47	10.3935	9.36399	2.61473	3.1867	2.59838	2.71278	11.3967	5.87767	3.9483	10.9581	45.3339	37.81	1.68503	7.62774	25.67	10.15	217.17	50.29	167.55		2401	3.87724	1.31897	1.3155	3.16657	1.08521	2.03448	55.97	19.04	18.99	13.51	4.63	8.68
2501	70.68	41.69	96.53	69.79	77.55	13.72	11	17.39	15.88	7.55002	9.03715	1.76494	4.46138	4.16722	2.10812	8.1766	8.71229	0.886354	10.8383	35.1808	51.6904	19.8963	16.2409	28.26	8.42	209.78	54.9	154.75		2501	3.22022	1.49416	1.49555	3.51461	0.906019	1.23442	46.38	21.52	21.54	15.09	3.89	5.3
2601	64.54	59.18	111.15	66.31	78.27	14.18	15.82	12.44	14.45	6.24266	5.2458	4.55943	0.0326841	1.45444	2.66375	6.25084	3.45991	0.483466	7.27545	35.724	59.4786	5.24952	19.3431	33.71	6.11	220.94	57.15	147.41		2601	3.64969	1.45123	1.07205	4.19238	0.914198	0.84494	52.36	20.82	15.38	18.16	3.96	3.66
2701	55.27	61.18	78	72.12	83.67	12.03	17.57	16.04	20.68	8.98812	3.98746	2.28789	3.61159	1.34005	2.45131	15.9112	6.0861	2.8605	9.8503	18.05	47.8592	2.59236	8.68613	45.28	8.05	224.04	52.03	156.74		2701	4.11094	1.41836	0.839681	4.04834	0.596694	1.12224	58.75	20.27	12	17.64	2.6	4.89
2801	53.33	81.1	44.11	56.11	65.41	11.79	10.01	18.15	19.66	12.6978	2.6801	1.89568	4.91895	2.82717	2.76181	7.8609	0	5.11668	8.65269	35.9747	40.6363	8.10111	7.59124	52.26	8.45	204.84	46.36	158.76		2801	4.37574	1.28723	0.644669	3.29435	0.73894	1.52592	62.31	18.33	9.18	14.4	3.23	6.67
2901	49.45	91.86	57.67	62.79	69.95	13.36	20.53	18.65	14.78	8.67762	7.56637	1.58518	4.95164	1.32371	1.86299	11.6177	6.41958	2.45762	6.61677	41.9078	15.4506	0	11.1314	54.37	6.84	195.41	40.94	155.89		2901	3.86084	1.55011	0.622442	2.70372	0.697	1.78805	54.77	21.99	8.83	11.87	3.06	7.85
3001	59.29	118.77	105.42	61.61	66.29	11.16	14.75	13.81	16.36	7.72979	8.43249	1.56884	5.62166	3.44817	3.46451	6.59811	5.04396	4.51235	16.9162	29.7909	43.4627	2.46274	13.6861	48.04	2.06	177.48	29.73	130.55		3001	3.24217	1.68094	0.48452	2.62409	0.432417	1.17435	45.77	23.73	6.84	11.53	1.9	5.16
3101	46.79	112.19	155.57	67.9	71.72	12.98	11.92	7.39	13.44	4.55943	5.88314	2.12447	4.90261	1.25834	1.1276	4.38821	5.5025	7.05054	9.34132	19.7213	53.135	2.9164	10.1095	47.32	2.96	175.93	29.12	116.2		3101	3.23735	1.92409	0.439649	3.44194	0.332136	0.850815	45.58	27.09	6.19	15.13	1.46	3.74
3201	51.33	115.35	151.77	65.92	65.9	11.2	13.5	12.7	14.09	8.3181	3.97112	4.10185	3.52988	0.702708	1.99373	2.96757	0.0833712	2.69935	5.8982	20.0138	50.4971	0	15.219	40.33	3.94	185.25	34.37	116.63		3201	3.43671	2.07198	0.746338	3.5701	0.227976	0.335125	48.35	29.15	10.5	15.66	1	1.47
3301	62.84	136.06	121.83	79.36	78.2	12.16	14.73	12.22	17.05	10.8838	4.47772	4.60846	5.06603	3.00694	3.4972	6.09299	0	6.60736	11.4072	23.5653	47.922	2.72197	8.06569	30.09	4.59	205.96	44.73	133.86		3301	3.49495	2.55397	1.02045	4.08055	0.193986	0.540878	49.25	35.99	14.38	17.88	0.85	2.37
3401	46.01	142.03	111.98	73.33	72.92	11.32	11.71	12.29	15.09	10.8184	7.43563	3.12133	3.05596	2.10812	0.833444	11.9018	0	4.79437	11.018	33.7184	22.6106	9.52691	12.4818	24.28	4.34	213.54	37.04	133.33		3401	3.3616	2.44357	1.35329	3.18459	0.363496	1.22537	47.42	34.47	19.09	13.93	1.59	5.36
3501	58.66	106.12	129.45	78.63	78.84	15.34	16.03	12.95	18.43	7.05976	10.606	1.66689	3.03962	2.35325	0.996865	7.89247	2.54282	0	5.95808	14.1225	18.0885	8.48996	12.7737	27.35	3.43	200.9	28.73	114.2		3501	3.29633	1.95629	1.25302	3.4445	1.05312	1.40953	46.59	27.65	17.71	14.98	4.58	6.13
3601	57.82	74.57	115.22	53.67	76.05	7.6	15.58	14.88	16.62	9.21691	5.36019	0.784418	1.79762	2.33691	1.02955	7.70305	0.833712	0	9.46108	20.5152	33.0995	1.23137	15.292	31.05	2.06	178.27	26.46	102.27		3601	3.59619	1.44285	1.20626	3.53594	1.41113	1.05198	50.92	20.43	17.08	15.26	6.09	4.54
3701	56.71	51.41	123.14	57.16	76.27	12.5	17.43	16.68	11.11	17.1101	6.0629	0	1.45444	3.17036	1.86299	4.67234	1.7508	1.00722	13.7725	31.2115	23.9924	14.5172	13.1387	35.36	0.94	175.02	34.02	107.61		3701	3.81397	1.18533	1.09132	4.30298	1.09386	0.640422	53.96	16.77	15.44	18.41	4.68	2.74
3801	66.45	49.48	75.67	75.21	80.84	8.57	9.79	16.11	10.59	11.7826	5.36019	1.78128	3.3828	6.60219	0.996865	7.67148	2.45945	6.1239	13.6527	42.2838	15.0738	1.03694	10.9124	38.3	2	183.54	43.76	122.96		3801	3.59352	0.819636	0.933592	4.32842	0.48146	0.682068	50.77	11.58	13.19	18.34	2.04	2.89
3901	59.83	36.17	136.93	72.17	79.33	9.42	13.1	12.85	12.27	16.9957	4.0038	1.01321	3.92209	2.82717	1.53615	10.4812	4.54373	2.73964	12.8443	42.1585	34.9837	0	13.8686	33.87	4	211.31	40.3	133.47		3901	3.15676	0.447526	0.618889	4.85617	0.436697	1.09294	44.58	6.32	8.74	20.35	1.83	4.58
4001	56.94	28.8	113.94	70.41	84.07	8.44	9.53	10.87	14.19	7.72979	6.22632	0.473919	2.20618	2.64741	3.3828	20.3941	4.12688	6.04332	9.07186	30.9608	61.3	0	10.1095	33.88	5.09	204.74	37.7	125.6		4001	2.99683	0.381428	0.308404	4.56695	0.92883	1.16285	42.27	5.38	4.35	18.93	3.85	4.82
4101	69.4	28.7	165.09	77.9	80.47	10.74	9.75	16.2	12.46	9.31496	11.5702	2.97425	1.97739	2.02641	2.02641	5.2406	8.50386	3.98859	3.98204	24.9023	65.0056	3.75892	21.3504	36.45	5.99	201.11	31.98	104.61		4101	3.45789	0.290465	0.282653	4.49465	1.49497	1.22426	48.69	4.09	3.98	18.43	6.13	5.02
4201	55.04	25.89	141.2	70.26	74.95	9.6	12.38	14.77	12.02	13.2207	5.08238	4.33064	1.42176	0.817102	0.408551	5.49316	7.75352	0	4.49102	18.3425	75.8085	1.55541	21.8978	44.29	5.57	192.51	40.51	95.58		4201	3.49734	0.452279	0.318586	3.54039	1.53138	0.984809	49.18	6.36	4.48	14.38	6.22	4
4301	58.13	24.01	140.16	55.21	70.82	9.86	13.47	12.73	14.47	9.18423	8.46518	4.77188	1.51981	0.80076	2.43496	14.8063	11.1717	3.18282	8.92216	30.2505	69.1509	3.37006	10.8394	39.71	4.46	201.54	46.83	109.44		4301	3.61606	0.571706	0.444977	4.33804	0.799112	0.714734	50.79	8.03	6.25	17.48	3.22	2.88
4401	60.76	24.49	93.84	64.44	74.21	11.76	11.22	14.23	13.28	3.97112	5.76874	0.996865	1.6342	0.147078	1.65055	8.99742	4.46036	6.32534	11.6467	18.635	28.4517	2.00908	8.54015	42.12	3.37	202.6	49	123.49		4401	3.42814	0.677622	0.582555	5.00761	0.235122	0.617822	47.96	9.48	8.15	20.02	0.94	2.47
4501	59.51	34.31	84.52	66.58	74.26	14.14	12.9	10.11	11.14	8.08931	6.48779	0	3.12133	1.78128	0	10.8916	2.75125	5.27783	11.0479	7.98044	45.3469	5.31433	10.7299	40.43	4.08	203.66	49.38	125.9		4501	3.61583	0.531655	1.06835	5.01211	0.110932	0.887456	50.26	7.39	14.85	19.88	0.44	3.52
4601	71.73	23.12	61.2	61.85	72.36	7.59	14.26	16.68	10.02	4.77188	2.74546	0	4.23259	3.25207	0.653682	12.5332	4.16856	1.85328	8.26347	6.14202	33.916	5.44395	6.82482	38.2	3.77	204.32	51.59	118.94		4601	3.9151	0.512493	1.27652	3.33011	0.56769	0.826192	54.01	7.07	17.61	13.14	2.24	3.26
4701	82.44	23.64	53.8	73.34	73.69	7.92	10.81	11.72	11.54	9.03715	12.0604	1.53615	2.41862	1.37273	6.16095	7.51363	0	6.24476	6.97605	22.6043	37.0563	23.5904	17.8832	31.52	2.96	223.65	54.35	122.62		4701	4.05367	0.830849	1.1661	3.32131	0.774293	0.473745	55.62	11.4	16	13.04	3.04	1.86
4801	81.32	28.02	50.86	69.2	65.33	7.24	9.65	14.39	11.22	5.85045	8.38347	2.18983	1.06223	3.26841	1.58518	19.2892	0	10.4751	7.39521	31.88	16.6439	17.1744	11.0219	46.93	2.13	238.97	55.75	125.79		4801	3.77091	1.10978	1.02205	4.28689	0.784093	0.315174	51.58	15.18	13.98	16.73	3.06	1.23
4901	73.8	33.66	59.98	56.38	78.96	11.09	8.7	16.85	16.27	6.32437	1.91202	3.64428	4.06917	4.03648	2.10812	20.0153	0.166742	1.69213	19.4012	23.8995	60.4207	16.5263	7.9927	57.46	2.11	221.8	57.05	126.75		4901	3.66064	1.06451	1.0096	4.30062	0.474978	0.903491	50	14.54	13.79	16.66	1.84	3.5
5001	65.87	25.2	99.52	63.95	76.02	14.45	10.42	14.45	14.32	6.84732	3.88941	2.0591	4.47772	1.7486	4.23259	19.2892	10.0879	2.37704	14.7605	28.9134	62.4933	5.89761	3.64964	48.4	2.17	188.72	54.42	129.78		5001	4.22696	1.06571	0.911166	4.4682	0.87235	0.864561	57.71	14.55	12.44	17.21	3.36	3.33
5101	68.02	34.67	114.8	67.88	80.46	14.62	11.66	10.34	14.46	5.04969	8.56323	1.19297	6.47145	2.84352	2.41862	5.71415	0.708655	3.02166	10.2096	21.1419	64.6288	0.972133	6.64234	41.52	1.08	170.86	43.56	117.85		5101	4.84607	1.58354	0.676878	4.58761	0.835768	0.689965	66.01	21.57	9.22	17.62	3.21	2.65
5201	73.42	28.42	135.71	70.99	85.16	11.12	9.66	16.49	14.22	7.56637	4.54309	0.817102	4.16722	1.17663	3.26841	19.5733	4.87722	4.79437	4.34132	37.3953	57.5943	0	12.8102	40.48	0.73	165.67	36.01	106.53		5201	4.33819	2.03014	0.555081	4.71449	0.994443	0.195244	58.85	27.54	7.53	18.11	3.82	0.75
5301	65.53	26.18	156.03	70.65	74.38	13.65	6.96	12.63	16.01	7.74613	6.27534	2.14081	3.33378	1.97739	0.817102	13.8276	4.37699	4.79437	3.74251	38.022	41.2644	9.72133	5.21898	39.53	2.6	164.82	37.71	93.65		5301	3.24336	2.85702	0.705592	4.03145	1.26533	0.439889	43.99	38.75	9.57	15.58	4.89	1.7
5401	64.54	23.91	159.51	59.82	75.89	9.17	13.86	15.26	12.27	9.98499	4.36333	2.04276	4.24893	2.82717	0.343183	11.3336	3.79339	7.53401	7.30539	16.5041	39.9455	6.41608	10.2555	33.32	4	178.44	58.88	106.39		5401	3.27613	3.54156	1.04399	5.01794	2.66036	1.03516	44.31	47.9	14.12	19.39	10.28	4
5501	52.54	31.04	148.61	71.1	72.26	7.23	13.68	14.55	12.95	5.29482	8.05663	3.52988	7.79515	4.15088	2.10812	15.4061	0	9.7096	20	36.0164	15.1994	0.777707	17.1168	40	3.84	189.46	68.34	116.98		5501	3.75647	4.26696	1.16621	5.7523	2.59631	1.23078	50.7	57.59	15.74	22.2	10.02	4.75
5601	52.6	31.94	92.42	66.95	57.06	9.57	14.98	14.4	11.34	7.20684	4.78822	3.51354	4.05283	4.15088	1.99373	16.7636	0	11.9255	11.3473	28.3703	39.3174	4.60143	20.9854	45.92	1.96	198.25	64.7	120.29		5601	3.4817	4.20008	0.991582	5.69738	2.1863	1.43931	46.77	56.42	13.32	21.89	8.4	5.53
5701	44.24	31.79	132.37	67.95	63.84	13.86	17.06	7.12	17.1	7.59905	6.35705	3.1867	4.16722	2.77815	1.27468	11.302	3.45991	7.29227	11.018	30.1669	29.2054	0	9.23358	46.41	2.98	188.63	46.9	116.9		5701	3.41478	4.28286	0.811262	4.98547	1.72149	1.0529	45.67	57.28	10.85	18.94	6.54	4
5801	55.15	22.28	124.33	56.96	69.01	15.42	18.76	11.82	13.54	12.1748	8.41615	1.29102	5.96485	4.34698	1.48713	11.4283	6.91981	0	10.0599	15.6684	26.6303	0	9.37956	40.24	6.38	189.01	36.66	111.12		5801	3.10334	3.73769	0.64938	4.34807	1.67172	0.52509	41.29	49.73	8.64	16.23	6.24	1.96
5901	52.15	20.89	123.28	56.34	65.09	13.61	11.1	15.4	14.4	8.75933	5.62166	3.02328	7.43563	5.50727	6.43876	4.57763	3.37653	3.82744	12.1257	14.791	9.16987	5.05509	9.59854	43.03	7.25	191.82	36.28	115.83		5901	3.69787	2.75641	0.695331	5.23531	0.987074	0.80711	48.98	36.51	9.21	19.2	3.62	2.96
6001	45.51	21.87	117.6	62.17	66.23	7.98	12.89	14.89	14.37	11.9624	8.49786	5.32751	9.20057	0.408551	2.51667	9.18684	0	2.8605	11.0479	20.2227	32.6598	1.68503	7.11679	38.06	5.34	209.57	42.06	120.75		6001	3.75262	1.57302	0.889758	5.28435	0.5577	1.1789	49.43	20.72	11.72	19.14	2.02	4.27
6101	50.32	26.15	93	60.98	72.85	8.59	14.44	10.52	18.03	11.2106	4.83724	5.06603	6.01387	2.82717	1.01321	19.7312	0	3.98859	11.4371	23.9831	43.2115	13.9987	11.2044	32.21	4.35	216.12	45.43	131.88		6101	4.14807	1.27893	1.08294	5.05461	1.01648	1.55804	53.97	16.64	14.09	18.2	3.66	5.61
6201	65.92	21.95	98.3	66.89	67.23	9.11	12.52	11.17	15.84	9.7562	4.67382	3.3828	4.10185	0.441235	6.43876	12.6595	0	2.61877	14.2814	30.4594	29.2054	0.777707	10.8394	29.73	6.07	226.44	48.92	134.06		6201	4.04809	1.10805	1.17493	5.83666	1.52664	0.930605	52.06	14.25	15.11	20.76	5.43	3.31
6301	52.2	18.86	118.84	58.79	73.81	12.38	9.01	13.45	12.19	5.18043	4.46138	0.686366	3.6933	1.02955	1.48713	8.11346	4.75216	0	10	41.1975	46.603	0	9.41606	30.28	7.12	236	51.48	135.32		6301	3.40869	0.893371	1.08655	4.76367	1.44868	0.829466	43.23	11.33	13.78	16.54	5.03	2.88
6401	50.66	23.36	134.6	58.65	81.31	9.42	11.29	8.38	12.23	14.0542	5.73606	2.22252	3.87306	3.26841	2.17349	18.1843	2.12597	1.36982	10.2994	27.075	35.2977	3.6293	15.438	26.87	4.36	228.13	51.45	123.77		6401	3.14968	0.787619	0.889762	3.7919	1.19713	0.457033	39.47	9.87	11.15	12.86	4.06	1.55
6501	52.72	19.06	152.09	60.67	71.75	10.37	13.81	13.14	7.72	9.29862	9.83791	1.76494	3.77501	1.87933	2.5657	16.6058	0	10.0722	10.8084	34.9301	27.5096	1.74984	16.7153	22.68	1.28	203.46	48.86	112.37		6501	3.08554	0.689357	0.453376	3.28528	1.34466	0.598958	38.18	8.53	5.61	10.97	4.49	2
6601	66.73	22.87	186.33	61.07	69.73	14.93	7.78	17.21	14.04	9.83791	6.35705	2.95791	4.46138	4.46138	1.04589	11.3967	0	1.93386	2.84431	29.958	63.8123	0	6.56934	25.22	0.49	176.93	35.76	99.85		6601	3.21625	0.672845	0.538767	4.40167	1.57375	0.361781	39.34	8.23	6.59	14.6	5.22	1.2
6701	57.01	30.68	179.56	58.73	69.53	9.3	9.93	15.66	12.67	4.10185	6.65121	3.48086	1.97739	1.61786	1.79762	8.4923	0	6.68794	6.37725	23.7324	49.1781	1.55541	9.48905	28.32	1	184.94	28.95	100.48		6701	3.33799	0.58264	0.687598	5.24955	1.72958	0.89063	40.39	7.05	8.32	17.27	5.69	2.93
6801	60.47	27.61	190	68.06	81.14	8.89	8.96	15.85	17.49	7.12513	3.67696	1.32371	2.10812	3.21938	0	4.6092	2.45945	0.926642	7.33533	32.2978	27.698	3.82372	9.37956	34.53	1.54	197.65	27.71	116.63		6801	3.44125	0.608163	0.801707	4.49662	1.76422	1.22942	41.25	7.29	9.61	14.63	5.74	4
6901	52.15	24.57	178.13	62.74	80	10.44	10.35	15.09	12.53	7.94223	6.07924	1.06223	1.58518	2.82717	0.964181	17.2056	5.5025	5.7613	13.2934	38.0638	26.7559	0	9.19708	41.11	1.26	198.49	33.15	119.31		6901	3.97023	0.763958	0.562253	4.57461	1.90013	1.06979	47.24	9.09	6.69	14.71	6.11	3.44
7001	64	25.34	128.92	58.62	87.62	13.14	12.23	18.01	15.52	10.4752	4.5104	1.84665	3.15401	2.95791	1.48713	9.24998	7.33667	1.65184	14.5808	33.4677	19.0934	0	5.18248	37.13	1	184.83	36.69	112.42		7001	4.1876	0.771579	0.467366	3.43426	1.89074	0.284084	49.28	9.08	5.5	10.88	5.99	0.9
7101	52.75	27.77	144.27	60.27	70.31	8.62	12	10.48	7.27	5.80143	9.29862	2.77815	2.61473	1.79762	4.23259	7.16636	1.91754	2.53819	8.9521	35.6822	23.2387	15.5541	10.6204	32.14	1.45	180.38	39.16	98.37		7101	4.18988	0.779753	0.616589	3.28835	1.57547	0.444199	48.79	9.08	7.18	10.29	4.93	1.39
7201	46.69	37.88	127.57	60.78	70.87	9.34	14.92	12.29	9.97	7.86052	8.25273	0.0326841	1.16029	2.17349	2.82717	18.4368	8.75398	10.5154	8.89222	27.2004	24.9345	6.28646	9.52555	36.67	3.81	192.27	34.85	95.89		7201	4.23303	0.950734	1.06566	3.83251	1.82439	0.966992	48.62	10.92	12.24	11.89	5.66	3
7301	53.71	47.56	130.29	62.98	71.65	9	12.69	16.42	11.29	9.39667	10.4916	1.92836	2.15715	1.02955	3.52988	11.744	3.62665	5.27783	1.85629	32.4232	49.1153	4.92548	12.0803	40.34	5.2	200.88	26.86	97.79		7301	4.44135	1.31168	1.49074	4.82587	5.68438	1.13492	50.35	14.87	16.9	14.84	17.48	3.49
7401	54.74	64.56	123.76	51.57	80.93	11.55	10.19	15.37	11.84	8.69397	5.99753	4.47772	4.06917	2.04276	1.66689	16.8899	4.83553	3.06195	9.43114	38.4398	13.6292	2.72197	17.3723	43.05	7.11	211.09	23.43	105.07		7401	4.46117	1.35666	1.63938	5.19174	8.95675	0.746396	50.18	15.26	18.44	15.72	27.12	2.26
7501	67.03	87.28	145.29	67.81	81.28	12.08	13.85	12.09	14.88	10.1974	9.93596	3.79135	3.23572	2.23886	3.03962	16.4163	4.12688	1.41011	9.13174	36.3089	37.1819	2.59236	13.2847	47.13	5.93	204.98	19.76	105.71		7501	4.18764	1.29734	1.42556	5.15859	14.3568	1.42318	47.03	14.57	16.01	15.26	42.47	4.21
7601	57.74	113.94	157.01	79.64	93.58	14.71	8.76	11.42	10.71	8.72665	9.15154	2.23886	1.6342	3.35012	1.01321	11.9018	15.7155	4.10946	5.4491	28.8717	46.1634	0	11.1314	52.29	8.75	193.03	19.44	108.42		7601	3.74212	1.28253	1.06445	5.62915	16.0553	2.18357	41.87	14.35	11.91	16.37	46.69	6.35
7701	73.89	153.55	171.24	71.11	81.43	10.95	10.68	16.71	11.4	9.72352	5.4419	3.12133	1.38907	1.96105	3.93843	18.8788	8.17038	1.32953	12.3952	21.309	36.9307	0	11.3504	50.7	8.37	171.74	22.35	115.18		7701	3.53973	1.50059	0.899993	5.97962	17.1731	2.54221	39.37	16.69	10.01	17.1	49.11	7.27
7801	68.16	137.43	140.78	84.19	85.94	10.44	15.97	10.81	14.1	8.75933	8.9391	1.96105	3.51354	1.73226	3.30109	17.3319	4.16856	0	5.83832	37.1864	47.608	0	16.8978	40.91	8.23	175.69	31.86	113.29		7801	3.60416	1.32304	0.903757	5.25274	13.5226	2.22865	39.8	14.61	9.98	14.99	38.59	6.36
7901	65.7	131.82	130.64	68.38	83.88	9.44	10.17	18.08	15.58	10.3935	2.63107	1.27468	3.10499	1.56884	2.6801	6.72439	6.29453	1.89357	10.7784	29.9998	28.3261	0	2.51825	25.43	5.97	179.13	45	107.76		7901	3.68163	1.42412	0.926088	3.6397	8.44383	1.90352	40.51	15.67	10.19	10.44	24.22	5.46
8001	62.47	92.36	121.15	56.77	68.99	10.29	9.48	15.93	10.83	6.61853	3.30109	2.18983	1.14394	1.69957	4.57577	25.6979	4.79385	4.35119	13.5629	38.983	42.709	16.0078	6.05839	23.17	5	192.97	48.42	99.81		8001	3.60057	1.31535	0.900599	1.78888	4.58597	2.07244	39.5	14.43	9.88	5.11	13.1	5.92
8101	69.23	107.99	142.29	66.13	94.39	11.3	9.67	17.07	11.2	11.7826	7.28855	1.42176	0.653682	0.702708	2.97425	31.5067	7.87858	10.3945	23.8922	23.3982	44.2792	10.7583	10	31.61	3.53	193.58	46.63	100		8101	4.05066	1.30975	0.778551	2.56632	1.7559	1.66704	44.38	14.35	8.53	7.22	4.94	4.69
8201	42.62	115.28	122.28	77.99	83.49	9.28	11.3	12.91	12.42	8.79202	2.63107	3.23572	0.980523	3.28475	4.91895	18.5	1.33394	2.05473	11.1078	29.2059	28.8914	2.78678	10.6204	46.07	2.59	210.55	43.86	116.93		8201	4.77727	1.46176	1.00656	4.4957	1.21593	1.64169	52.16	15.96	10.99	12.46	3.37	4.55
8301	39.78	137.29	105.7	79.17	86.5	11.58	11.68	11.75	15.29	14.4627	6.16095	4.39601	5.99753	2.54936	2.33691	34.2533	4.46036	13.0939	8.74251	29.2895	41.0132	13.2858	5.36496	43.74	4.11	230.19	44.12	132.88		8301	5.48776	2.01977	1.21113	6.33607	1.35126	1.30779	59.72	21.98	13.18	17.49	3.73	3.61
8401	37.42	165.65	72.28	76.91	70.98	11.98	16.88	14.7	15.95	10.5243	3.0723	3.44817	4.55943	1.29102	0.964181	19.1945	4.16856	1.49069	6.64671	17.7157	42.2065	0	11.6423	35.08	4.93	250.44	42.15	138.99		8401	5.8057	1.96622	1.47559	5.79515	2.10501	1.4506	63.07	21.36	16.03	15.94	5.79	3.99
8501	33.99	177.81	100.32	61.26	65.18	13.43	15.2	12.27	8.57	1.99373	2.43496	1.55249	1.50347	2.84352	1.58518	8.87114	2.87631	0	10.3593	32.7156	28.3261	0.0648089	11.8978	23.39	7.07	228.04	35.13	109.57		8501	5.46817	1.45108	1.40975	4.87909	1.52449	1.35712	59.54	15.8	15.35	13.41	4.19	3.73
8601	31.3	238.52	128.49	64.79	67.13	15.94	22.79	16.56	11.85	10.7204	4.42869	3.61159	5.83411	2.99059	5.99753	17.0793	4.6271	0	17.3353	34.6376	12.6871	5.31433	7.11679	19.89	5.22	206.57	31.61	93.64		8601	4.49963	1.33071	1.51426	4.20832	1.55485	0.795676	49.03	14.5	16.5	11.53	4.26	2.18
8701	37.8	314.64	155	74.31	70.37	15.61	20.5	12.89	15.19	7.30489	1.40542	3.02328	6.48779	4.75553	1.89568	15.1851	0	1.0878	7.72455	30.6683	26.6931	0	4.85401	28.64	4.07	195.06	35.63	94.07		8701	4.08075	1.45807	1.51159	4.10131	1.95989	0.526095	44.22	15.8	16.38	11.07	5.29	1.42
8801	40.21	310.86	157.8	70.53	74.66	13.39	19.6	11.07	13.45	5.73606	8.49786	1.6342	2.38594	3.31743	1.48713	13.0699	0	2.49791	3.11377	17.9247	30.3359	1.16656	3.10219	37.66	2.02	201.12	31.85	94.62		8801	4.72816	1.62915	1.22396	5.39662	2.87191	0.377386	50.76	17.49	13.14	14.3	7.61	1
8901	45.53	282.07	106.05	66.57	64.08	11.5	15.36	13.31	13.12	8.5142	5.22945	0.0817102	4.47772	2.66375	4.24893	7.04008	1.20888	3.42455	15.8084	18.1754	34.1044	15.1653	0.985401	39.26	2.31	199.33	34.48	107.54		8901	4.49264	2.07244	1.16264	6.16748	3.23898	0.214654	47.8	22.05	12.37	16.09	8.45	0.56
9001	57.01	143.7	54.8	61.94	64.88	10.93	18.81	11.84	14.75	8.66128	6.92903	5.49093	1.27468	1.7486	1.242	11.8703	2.25102	7.93689	14.9401	15.7938	19.7215	10.499	11.2409	40.67	1.95	196.8	38.2	111.4		9001	3.87152	2.12844	1.28483	5.75799	2.70668	0	40.89	22.48	13.57	14.87	6.99	0
9101	52.35	136.48	39.27	61.57	67.07	9.09	17.74	12.43	13.81	10.655	8.85739	2.15715	3.31743	2.23886	3.15401	7.04008	3.29316	1.65184	12.7844	30.0833	33.7275	5.05509	20.5839	41.5	2.27	210.1	52.49	130.24		9101	4.25491	1.67624	1.195	4.3926	1.65309	0	44.65	17.59	12.54	11.24	4.23	0
9201	56.68	126.93	62.51	56.62	55.46	10.01	16.77	10.53	10.25	8.8247	5.31116	1.25834	4.85359	4.52675	1.30736	11.523	5.58587	10.5557	5.80838	21.4344	33.1623	5.70318	15.6934	45.12	2.44	234.01	56.63	112.09		9201	4.87373	1.07277	1.1319	6.50098	0.764358	0	51.11	11.25	11.87	16.5	1.94	0
9301	50.99	129.42	59.76	46.71	56.92	14.08	14.39	10.33	8.45	4.41235	4.47772	0.179762	1.6342	0.866128	0	14.6169	8.21207	4.3109	16.7365	26.5318	40.8248	1.10175	15.4745	43.1	3.29	247.84	57.11	102.73		9301	5.41529	1.0553	1.17128	5.90954	1.69973	0.181832	56.96	11.1	12.32	14.95	4.3	0.46
9401	44.77	179.43	119.61	43.33	44.21	18.09	26.04	12.22	10.4	7.14147	4.06917	4.02014	7.97492	0.980523	0.0326841	4.13565	3.16811	5.15697	15.9581	33.8855	34.544	4.27739	12.6277	48.95	2.55	235.67	48.99	109.89		9401	4.67498	1.45704	1.1796	4.97487	2.21586	0.393582	49.54	15.44	12.5	12.64	5.63	1
9501	37.9	293.48	150.61	44.62	51.83	30.49	38.62	9.45	13.68	7.58271	8.18736	2.46765	6.19363	2.0591	0.784418	14.459	3.54328	2.82022	24.0719	29.958	30.7128	0.648089	17.4818	45.87	2.74	212.04	41.64	121.33		9501	4.39104	1.71106	0.816175	3.20581	2.75007	0.389528	46.86	18.26	8.71	8.23	7.06	1
9601	47.88	455.43	197.09	42.59	53.18	50.58	61.3	8.64	13.76	9.15154	5.36019	3.33378	4.42869	1.42176	3.48086	14.459	7.21161	2.82022	2.66467	24.3591	16.2671	9.72133	10.8394	47.2	1.93	178.78	27.6	103.9		9601	3.95998	2.46484	0.489981	4.22127	2.93251	0.362705	42.43	26.41	5.25	10.94	7.6	0.94
9701	41.02	537.27	181.27	36.75	47.89	54.18	85.99	11.75	18.1	9.72352	2.81083	9.91962	7.63173	3.28475	4.65748	7.29264	3.29316	3.74686	5.35928	20.7659	18.0885	0	12.0073	40.9	2.07	138.73	18.7	82.22		9701	3.31784	4.04081	0.340004	4.22294	3.25494	0.75203	35.52	43.26	3.64	10.95	8.44	1.95
9801	43.17	743.64	192.08	32.58	34.58	67.08	100.93	13.66	11.69	10.6714	5.70337	10.4262	9.77254	2.2552	0.0326841	12.7858	4.75216	3.9483	18.503	15.2506	11.4937	0	12.8102	46.11	4.5	114.21	12.78	82.11		9801	2.5451	5.94984	0.604766	4.85717	2.83464	0.773435	27.06	63.26	6.43	12.56	7.33	2
9901	30.35	788.91	175.44	19.8	24.07	103.7	151.1	10.52	11.83	10.6877	5.60532	4.83724	15.3125	1.97739	0	5.20903	2.12597	0	9.37126	8.5654	2.76352	0	10.292	30.97	4.49	105.13	15.89	89.34		9901	2.16671	7.18892	0.896013	4.08466	2.94387	0.601023	22.9	75.98	9.47	10.67	7.69	1.57
10001	33.88	889.23	138.1	21.43	18.26	98.83	155.52	14.51	11.98	3.84038	4.86993	7.97492	8.3181	0.784418	0	9.31312	0	6.60736	11.0479	9.10857	10.0492	0	13.6861	28.56	4.87	99.07	19.92	96.87		10001	1.8629	7.1699	1.10977	3.87967	3.2412	0.375573	19.64	75.59	11.7	10.33	8.63	1
10101	22.85	707.36	145.56	18.22	16.42	95.2	145.51	12.74	7.37	3.44817	4.65748	9.64181	14.9366	0.0326841	2.45131	4.73548	1.7508	0	5.50898	25.4873	0.690881	1.74984	7.73723	36.13	3.61	77.89	17.35	99.76		10101	1.57886	6.72086	1.23898	3.24768	2.03536	0.596891	16.63	70.79	13.05	8.76	5.49	1.61
10201	17.78	473.66	167.48	11.25	17.23	85.29	108.12	10.95	13.07	4.03648	5.26214	8.10565	14.1195	1.6342	3.97112	8.96585	1.70911	0	12.8743	1.54595	4.52213	4.73105	6.53285	47.36	3.73	64.09	13.56	105.45		10201	1.24865	5.19972	0.988478	3.46269	1.52075	1.01756	13.15	54.76	10.41	9.29	4.08	2.73
10301	14.42	250.67	175.09	9.91	10.8	47.63	65.01	13.8	11.01	4.16722	2.74546	6.34071	6.88	0	4.0038	4.64077	0	2.45762	13.7725	6.93588	4.71055	4.14777	8.68613	39.25	3.09	72.68	13.08	115.54		10301	1.62204	3.7525	0.741773	3.83881	1.49807	1.46062	17.1	39.56	7.82	10.25	4	3.9
10401	14.59	239.13	152.19	16.29	13.89	29.54	42.12	12.38	20.05	3.10499	1.92836	3.92209	7.02708	1.87933	2.43496	6.44026	0	2.41733	17.6647	19.3453	21.1661	0.518471	4.85401	28.9	2.83	103.22	22.36	124.72		10401	2.19016	2.91516	0.814084	4.12502	2.81882	1.57269	23.11	30.76	8.59	10.99	7.51	4.19
10501	23.98	337.39	89.71	18.19	20.09	30.23	43.45	18.66	20.94	8.23639	6.45511	6.47145	5.4419	1.7486	1.02955	8.30288	0	4.02888	12.9641	24.9441	0	4.79586	6.38686	27.53	2.46	148.45	29.39	128.19		10501	3.06365	2.5396	1.14116	4.57934	2.79911	1.06366	32.27	26.75	12.02	12.27	7.5	2.85
10601	28.33	371.71	130.52	25.58	29.02	25.25	36.64	14.16	15.32	4.91895	5.31116	2.46765	3.54622	2.97425	0.866128	14.017	0	1.00722	20.2994	12.7436	0	0	11.2409	37.82	1.3	172.39	33.63	129.48		10601	3.68844	2.32518	1.41665	3.99343	2.9347	0.742963	38.69	24.39	14.86	10.75	7.9	2
10701	17.87	374.23	102.22	27.38	31.89	23.15	34.86	17.49	16.27	3.90575	6.48779	2.41862	5.70337	4.57577	3.87306	10.7022	4.6271	0	24.5509	24.6516	0	0	8.57664	40.37	1.29	164.09	27.56	119.18		10701	3.62862	2.16436	1.15343	3.30975	2.01641	0.0969071	37.94	22.63	12.06	8.88	5.41	0.26
10801	22.41	300.93	131.53	26.79	26.81	25.91	35.77	15.6	14.3	7.74613	4.26527	2.07544	3.84038	4.02014	1.27468	16.4479	5.75261	6.44621	11.2575	19.011	4.96178	1.55541	12.0073	37.75	1.86	142.54	29.46	108.82		10801	3.13481	2.12668	1.08014	2.91498	2.01691	0	32.65	22.15	11.25	7.79	5.39	0
10901	21.3	234.19	131.09	22.74	25.73	21.77	30.75	13.96	17.37	6.24266	2.69644	2.74546	7.35392	4.0038	2.97425	9.91294	0	4.51235	8.47305	10.7381	0.251229	13.4154	13.8321	34.1	3.48	139.77	29.14	103.15		10901	3.06092	1.96299	1.09023	2.41563	1.64052	0	31.81	20.4	11.33	6.42	4.36	0
11001	21.29	255.6	163.71	31.08	30.98	21.61	31	15.53	16.31	5.11506	2.85986	3.08865	4.26527	2.2552	1.50347	7.04008	0	5.35841	21.4072	4.88854	0	1.10175	7.55474	31.83	4.73	139.33	30.83	112.14		11001	3.54021	1.9255	1.20356	3.71857	2.24539	0.0112457	36.68	19.95	12.47	9.92	5.99	0.03
11101	26.26	198.34	135.81	27.07	23.46	19.92	25.72	14	11.53	6.27534	7.15781	2.40228	9.21691	3.51354	5.73606	7.89247	5.25239	0.362599	11.5569	15.2924	0	1.10175	5.94891	39.68	5.04	144.15	26.81	125.09		11101	3.73565	2.04659	1.15567	3.70523	1.67742	0.749247	38.66	21.18	11.96	9.94	4.5	2.01
11201	24.82	180.48	116.79	24.66	22.13	17.54	30.1	10.41	15.32	3.08865	4.85359	5.58898	3.3828	4.44504	0.931496	20.4257	4.9189	2.69935	5.7485	26.5318	4.33371	7.77707	8.13869	36.79	3.92	136.78	22.55	111.86		11201	3.18486	1.74969	0.836134	3.62313	1.57463	1.1194	32.91	18.08	8.64	9.71	4.22	3
11301	29.68	172.06	136.33	27.03	31.93	24.7	28.37	10.39	17.86	2.04276	7.55002	3.00694	3.82404	1.38907	0.751734	6.15613	3.66833	3.98859	10.7186	24.6516	16.7068	10.1102	15.0365	32.99	3.66	157.63	28.06	100.26		11301	3.37667	2.01647	1.08504	3.58022	2.12245	1.00458	34.73	20.74	11.16	9.48	5.62	2.66
11401	26.43	181.33	153.27	25.5	28.94	20.73	34.6	14.94	11.12	5.78508	6.66755	2.6801	8.74299	2.89254	1.69957	14.5537	0	0	2.66467	30.8354	6.09231	2.39793	16.5328	27.12	2.99	164.07	33.85	93.1		11401	3.69443	2.6881	0.993599	5.32035	3.3514	0.205654	37.74	27.46	10.15	13.97	8.8	0.54
11501	39.97	285.71	194.91	29.95	25.28	30.98	48.88	18.46	6.31	4.08551	6.43876	5.53995	8.61226	1.17663	1.76494	15.4692	2.95968	0	7.60479	13.1197	4.08248	0.648089	8.21168	22.81	1.79	161.54	31.23	99.95		11501	3.62985	2.96057	0.951754	5.05674	3.21724	0.355788	36.88	30.08	9.67	13.36	8.5	0.94
11601	24.43	222.29	157.24	24.17	19.81	26.88	41.48	13.78	9.9	4.64114	5.93216	3.90575	3.02328	2.35325	2.59838	7.60834	0.500227	2.1756	7.15569	19.9302	0	10.1102	11.8248	20.9	1	133.25	21.24	100.24		11601	2.37432	2.47558	0.553516	3.4837	2.17966	0.687721	24.15	25.18	5.63	9.27	5.8	1.83
11701	30.83	217.08	194.4	24.95	21.14	27.59	34.19	9.29	12.84	6.89634	4.02014	4.77188	2.40228	1.53615	0.539287	6.06142	0	2.01444	9.5509	21.6851	5.21301	0	8.50365	22.27	1.65	124.23	14.68	97.26		11701	1.75788	1.87082	0.378093	2.1556	1.2462	0.946815	17.9	19.05	3.85	5.76	3.33	2.53
11801	34.1	139.35	187.08	23.94	26.15	17.14	31.65	11.79	9.73	1.61786	2.54936	7.41929	2.09178	1.27468	2.20618	9.09213	0	2.41733	11.8563	18.8857	8.91864	10.7583	9.56204	37.98	2.61	124.73	20.59	91.52		11801	2.23922	1.84181	0.568145	3.5258	1.10321	1.0883	22.82	18.77	5.79	9.46	2.96	2.92
11901	46.94	162.59	201.92	38.02	40.58	20.62	23.89	14.78	13.96	5.71971	6.20998	2.12447	0.817102	3.31743	2.54936	6.97694	2.20934	0	12.3353	21.1837	7.97653	0	11.3869	37.52	4.13	143.47	26.63	90.46		11901	2.82268	1.74157	0.835405	5.32393	1.29065	0.80299	28.72	17.72	8.5	14.52	3.52	2.19
12001	65.42	149.66	169.17	44.49	48.13	15.89	20.34	11.36	13.35	7.09245	5.88314	3.21938	0.817102	2.97425	4.23259	9.75509	1.25057	0	14.5808	35.8911	18.6538	0	9.05109	50.07	4.07	162.52	35.42	87.37		12001	3.20865	1.59795	0.963872	6.08608	1.44049	0.637418	32.69	16.28	9.82	16.9	4	1.77
12101	69.4	113.73	120.01	53.18	64.03	21.52	14.99	16.57	15.09	5.93216	7.51734	2.61473	3.90575	1.06223	0.196105	14.1117	3.58496	1.12809	11.1677	17.1308	40.0083	0	10.6204	46.44	6.66	170.11	32.46	94.01		12101	2.83669	1.06523	0.782536	6.2558	1.08396	0.354235	29	10.89	8	17.66	3.06	1
12201	73.61	84.11	104.22	57.03	69.52	12.63	21.8	20.42	13.76	8.43249	7.74613	0.294157	1.06223	5.71971	1.48713	21.6885	5.29407	5.47928	11.7365	22.0611	40.1339	2.52755	4.05109	52.28	6.16	185.76	29.91	101.48		12201	3.24611	0.759273	0.86038	6.51078	0.855663	0.500017	33.39	7.81	8.85	18.49	2.43	1.42
12301	87.16	53.55	89.15	54.42	74.11	10.75	15.67	17.38	15.32	12.2565	2.8762	2.14081	3.52988	1.83031	1.242	21.6254	4.9189	0	9.61078	35.7657	50.3715	3.17564	2.08029	44.04	5.84	197.89	35.32	100.74		12301	4.0567	0.702271	0.857255	6.53282	0.700195	0.371103	41.88	7.25	8.85	18.66	2	1.06
12401	79.76	44.64	96.74	63.54	84.41	11.52	9.26	14.78	19.28	9.47838	3.77501	1.22565	1.07857	1.60152	1.16029	7.29264	3.66833	3.34397	14.2814	28.412	74.3639	4.99028	0.948905	37.79	6.69	203.6	41.05	94.82		12401	4.59474	1.05884	0.942908	5.49051	0.462176	0.656776	47.56	10.96	9.76	15.8	1.33	1.89
12501	86.65	37.39	130.18	74.09	80.08	11.96	9.13	11.64	19.12	8.05663	6.24266	1.53615	5.47458	1.48713	0.424893	18.9419	8.71229	0	6.73653	29.2059	50.6227	0	1.45985	42.17	6.42	191.29	45.5	97.82		12501	4.47225	1.293	1.25332	4.7172	0.304782	0.346343	46.21	13.36	12.95	13.62	0.88	1
12601	72.75	37.42	104.17	76.3	67.96	12.29	8.96	10.17	19.82	8.48152	7.48466	0.768076	0.473919	2.12447	1.53615	22.6987	6.91981	3.02166	11.0778	19.596	23.3643	0.259236	6.24088	45.35	4.21	176.09	44.67	107.11		12601	4.29117	1.45666	1.30389	4.72617	0.345986	0.646994	44.1	14.97	13.4	13.66	1	1.87
12701	83.5	34.15	153.96	73.26	80.95	9.54	10.31	7.92	11.48	9.15154	6.94537	4.13454	1.20931	4.83724	0.931496	26.424	8.25375	3.66628	15.1796	32.7574	56.087	5.1199	15.0365	41.05	2.61	177.11	42.37	106.95		12701	3.97884	1.26101	1.20031	4.74392	0.297143	0.887973	40.64	12.88	12.26	13.73	0.86	2.57
12801	90.18	27.71	142.23	63.95	90.26	7.42	12.65	14.16	17.03	10.8838	6.45511	1.92836	2.0591	2.77815	0.866128	24.8139	8.04532	0.966931	12.4251	20.8912	43.0858	9.59172	14.1971	27.94	3.61	177.64	37.14	98.04		12801	3.68353	1.34876	1.18655	4.35184	0	1.26668	37.47	13.72	12.07	12.54	0	3.65
12901	105.31	24.42	153.52	67.73	90.21	8.55	12.75	13.38	16.96	10.5406	7.72979	1.61786	0	1.68323	2.63107	35.2636	9.04578	6.96996	8.11377	21.0166	63.9379	6.09204	12.9562	25.73	3.84	187.02	35.38	85.61		12901	3.38845	1.14854	1.30826	3.66405	0.137138	1.64566	34.37	11.65	13.27	10.42	0.39	4.68
13001	89.2	21.06	154.54	76.2	102.21	10.3	10.58	10.3	14.08	10.8184	8.18736	3.98746	4.42869	0.130736	2.51667	29.7388	4.96059	2.01444	6.22754	28.8299	51.7532	15.1005	15.3285	28.68	3.75	168.17	33.2	89.47		13001	3.49631	1.30356	1.11719	3.33966	1.24609	1.86016	35.27	13.15	11.27	9.3	3.47	5.18
13101	96.02	27.65	139.17	73.93	85.05	12.21	12.85	18.8	12.65	12.4363	4.64114	0.63734	2.3696	1.22565	4.18356	28.7917	9.67106	0	7.06587	36.1418	49.6178	12.1841	17.1898	46.51	4.19	152.47	29.65	97.35		13101	3.60982	1.41458	0.857532	2.89679	1.45934	1.3353	36.16	14.17	8.59	7.94	4	3.66
13201	105.27	30.65	145.54	75.5	88.05	8.91	14.99	15.11	13.67	11.9297	6.40608	3.15401	3.10499	4.69017	3.25207	19.447	10.6715	4.51235	14.2814	25.8215	63.9379	5.8328	15.2555	57.06	4.69	165.37	25.62	119.42		13201	4.23501	1.81013	0.77219	2.58901	1.72108	0.805142	42.23	18.05	7.7	7.01	4.66	2.18
13301	90.33	30.95	164.03	75.8	93.29	10.47	13.98	10.05	9.72	12.5017	6.83097	2.07544	3.70964	4.83724	1.96105	30.5596	15.5904	7.57429	12.1856	34.6794	93.7086	4.79586	6.20438	52.81	3.42	211.07	25.45	126.87		13301	5.23436	1.72835	0.491947	4.15388	1.96508	1.30508	52.03	17.18	4.89	11.14	5.27	3.5
13401	98.84	37.66	177.05	83.7	79.66	11.38	10.73	9.94	10.2	7.87686	6.96171	1.30736	1.09492	1.37273	1.30736	27.6236	10.4631	4.55263	7.39521	29.2059	89.3748	0.194427	4.05109	34.1	2.35	245.54	25.48	129.8		13401	6.27959	1.52104	0.312267	5.8802	2.3656	1.50197	62.34	15.1	3.1	15.66	6.3	4
13501	104.89	33.93	177.73	70.58	97.42	6.34	14.16	13.86	10.79	5.73606	5.89948	1.56884	4.37967	0.0817102	0.817102	17.9633	1.54237	0.0402888	12.7844	25.9887	96.9117	5.18471	4.12409	48.02	3.82	259.84	30.56	111.78		13501	5.8647	1.32465	0.427371	5.59668	1.60337	1.02858	57.91	13.08	4.22	14.8	4.24	2.72
13601	110.91	36.52	159.86	67.18	88.54	8.21	11.44	12.48	11.82	9.52741	6.0629	3.79135	2.45131	4.0038	2.74546	29.6757	5.00227	0.201444	13.7725	27.9107	63.7495	0	12.8832	58.72	3.24	239.54	28.16	90.66		13601	4.62469	1.13193	1.33709	4.75698	0.543329	0.474938	45.31	11.09	13.1	12.52	1.43	1.25
13701	93.66	47.62	139.71	66.66	81.52	9.74	9.37	16.2	7.41	5.55629	10.606	2.35325	5.08238	0.915154	3.26841	9.81823	3.87676	3.14253	11.4072	21.8104	48.7385	0	13.6861	65.84	4.33	218.44	41.31	85.23		13701	4.43902	1.08218	1.56762	5.45683	0.62538	0.560554	43.07	10.5	15.21	14.31	1.64	1.47
13801	97.2	55.74	129.6	64.38	75.52	8.94	10.96	11.52	14.08	5.26214	7.99126	0.457577	2.43496	2.2552	5.01701	11.2389	7.12824	8.6218	11.5868	27.6182	69.0253	0	7.9927	46.2	5.62	192.01	45.47	94.4		13801	4.44044	0.91882	1.33203	6.11652	0.926282	0.43252	42.77	8.85	12.83	15.98	2.42	1.13
13901	105.28	52.04	173.67	63.15	94.28	9.51	11.01	6.69	15.76	7.72979	4.73919	1.83031	3.25207	4.18356	2.61473	15.9112	10.6298	1.28924	16.8563	47.1723	49.555	0	7.62774	38.65	7.9	191.34	45.04	97.01		13901	4.23414	0.778874	0.757964	5.21074	1.28158	0.383707	40.5	7.45	7.25	13.58	3.34	1
14001	97.53	63.78	174.86	81.82	75.99	10.51	13.08	12.61	13.67	8.08931	2.74546	2.2552	3.64428	2.18983	2.28789	14.1749	3.00136	0	10.4491	34.6376	91.6359	8.16592	8.10219	29	6.68	182.57	31.98	86.36		14001	4.14857	0.779307	0.74767	4.02334	1.91624	0.106882	39.34	7.39	7.09	10.54	5.02	0.28
14101	95.72	63	167.15	74.34	81.6	9.69	10.06	10.14	10.43	8.8247	6.12827	1.27468	0.147078	1.96105	1.50347	22.2252	1.41731	0.765487	19.491	35.1808	49.241	2.59236	0.510949	25.37	3.38	182.62	24.83	85.72		14101	4.18551	0.920091	0.778947	2.67973	2.66832	0	39.44	8.67	7.34	7.05	7.02	0
14201	90.57	62.7	189.63	58.01	74.95	8.54	12.65	11.84	11.49	6.29169	4.91895	1.38907	0.849786	0.751734	2.17349	17.7738	2.04259	2.57848	12.0359	50.0553	61.3	2.65716	4.12409	30.98	3.15	180.29	23.51	87.64		14201	4.2813	1.11367	0.650971	2.5742	2.3285	0.162541	40.25	10.47	6.12	6.81	6.16	0.43
14301	101.63	79.64	180.95	70.37	90.12	10.58	8.38	13.69	15.26	7.20684	7.55002	0.604656	3.08865	0.817102	0.817102	25.6032	5.91936	1.65184	10.7186	16.3787	51.2508	8.10111	20.5839	37.16	4.3	193.74	22.75	99.35		14301	4.22377	0.944651	0.854126	4.03421	1.64746	0.908166	39.66	8.87	8.02	10.75	4.39	2.42
14401	97.49	71.3	147.09	67.24	70.14	14.39	12.6	17.32	14.88	2.27154	3.92209	1.73226	2.20618	2.46765	0.817102	24.0247	1.00045	1.65184	17.7246	25.2366	65.2568	0	5.65693	40.43	5.67	204.31	25.53	96.93		14401	4.35465	0.782726	0.814761	4.68714	0.767528	1.47544	40.78	7.33	7.63	12.58	2.06	3.96
14501	93.53	82.14	120.57	65.19	71.33	15.16	15.72	11.74	11.57	4.95164	3.72599	2.35325	0.245131	3.25207	0.817102	7.98718	4.41867	3.10224	10.1198	28.3703	52.8838	7.38821	7.84672	30.43	5.84	205.31	27.23	99.35		14501	4.74096	0.600258	1.30127	3.55077	0.549126	2.28555	44.23	5.6	12.14	9.57	1.48	6.16
14601	109.78	84.79	130.55	74.78	92.39	11.97	16.85	13.86	13.08	11.3414	6.12827	0	0.670024	1.6342	1.07857	18.6894	2.50114	2.21588	12.8443	26.4483	65.5709	8.16592	4.67153	25.1	7.02	216.81	29.01	94.45		14601	5.08972	0.694688	1.31948	2.57	0.370318	2.49964	47.33	6.46	12.27	6.94	1	6.75
14701	92.8	79.96	148.29	51.18	77.02	7.68	9.39	7.52	8.07	7.32124	7.3866	0.817102	1.78128	3.26841	1.71591	29.6126	5.16902	6.32534	13.4431	23.8995	76.1225	0	8.79562	28.95	7.49	212.77	27.93	91.68		14701	5.03106	0.794321	1.15538	2.49984	0.369253	2.00135	46.68	7.37	10.72	6.77	1	5.42
14801	92.92	103.9	186.21	80.5	84.13	10.98	15.9	14.56	19	7.82784	8.48152	0.817102	0	1.6342	2.10812	18.7841	1.7508	6.36563	12.3653	48.2587	52.5697	0	11.0584	34.17	8	216.25	34.35	88.73		14801	4.79593	0.656888	0.780054	3.82453	0.220222	0.957967	44.39	6.08	7.22	10.42	0.6	2.61
14901	97.88	85.59	163.96	62.43	73.89	9.81	10.63	10.94	10.89	7.3866	3.02328	2.41862	3.02328	0.817102	3.15401	1.07338	0	1.85328	12.3653	35.0137	70.2186	0	12.2628	26.16	5.56	209.46	35.07	86.12		14901	4.36624	0.558034	0.775645	3.47699	0.153075	1.01321	40.53	5.18	7.2	9.54	0.42	2.78
15001	82.72	80.62	179.08	72.79	82.94	6.47	12.25	16.45	13.81	6.35705	7.55002	1.68323	0.735392	2.45131	1.76494	13.9855	0	1.813	12.4551	32.841	52.4441	5.37914	12.8467	22.59	5.44	199.11	32.43	82.69		15001	4.0249	0.694539	1.18147	3.69502	0.364401	2.18641	37.61	6.49	11.04	10.14	1	6
15101	82.16	86.77	164.46	71.81	78.35	8.22	9.98	18.2	19	8.17102	9.87059	4.15088	4.75553	3.30109	2.28789	14.459	2.70956	7.49372	13.9521	36.9774	63.3726	1.55541	10.4015	31.01	3.36	196.51	25.35	80.02		15101	3.67646	0.732312	1.4114	4.69578	0.392232	2.60266	34.54	6.88	13.26	12.81	1.07	7.1
15201	89.84	74.14	188.34	57.64	77.88	15.27	13.29	15.5	9.35	4.60846	5.45824	1.56884	4.83724	2.01007	1.38907	23.6774	4.21025	0.68491	1.10778	41.7824	56.5266	3.82372	10.8029	39.48	3.67	193.63	25.5	92.7		15201	4.07347	0.725691	1.38308	5.84249	0.803573	1.78408	38.17	6.8	12.96	15.85	2.18	4.84
15301	83.18	67.27	157.1	71.87	79.69	7.69	18.13	11.83	16.56	9.96865	8.3181	2.38594	0.539287	1.45444	1.53615	15.5955	0	1.813	9.73054	55.487	37.0563	1.23137	10.9854	36.19	4.25	212.73	24.88	109.14		15301	4.53316	0.551229	1.46172	5.65611	1.16895	0.739845	42.27	5.14	13.63	15.29	3.16	2
15401	87.87	81.61	171.07	71.42	92.58	10.13	14.38	11.78	13.06	5.00067	8.44884	0.0490261	0.147078	2.51667	4.1999	24.1194	0	3.78715	5.92814	35.3479	54.8936	4.14777	7.29927	30.52	3.48	204.2	30.52	123.51		15401	5.04078	0.891515	1.46394	6.15748	2.16907	0.744106	46.76	8.27	13.58	16.55	5.83	2
15501	76.05	77.59	141.47	80.51	92.36	10.08	16.36	10.35	12.97	8.41615	8.46518	1.51981	2.30423	4.26527	2.82717	18.1211	0	4.75408	6.31737	34.178	59.7298	6.99936	19.8175	39.04	4.11	203.8	40.25	111.85		15501	5.17448	1.03059	1.09843	5.18596	2.43759	0.763852	48.05	9.57	10.2	13.85	6.51	2.04
15601	100.88	104.54	144.4	73.65	97.53	10.8	17.24	10.8	12.16	6.73292	3.35012	0.114394	0.866128	1.97739	0.947838	17.395	0	8.82325	4.2515	19.8049	76.1225	9.13805	5.72993	39.01	2.49	206.18	44.99	95.86		15601	4.81466	1.20688	0.600759	4.33302	2.20054	0.880971	44.88	11.25	5.6	11.46	5.82	2.33
15701	86.86	99.03	125.19	62.46	77.8	11.3	11.74	8.76	13.31	6.01387	5.73606	1.6342	1.58518	1.78128	1.45444	8.65015	1.79248	4.79437	12.0958	18.3007	55.9613	6.48089	0.729927	39.52	1.56	217.24	40.26	89.65		15701	3.81532	0.963747	0.539227	3.50138	1.53328	1.14424	35.59	8.99	5.03	9.18	4.02	3
15801	80.35	119.92	135.69	65.17	72.87	13.22	14.8	9.98	9.2	9.08618	5.34385	1.06223	0.915154	2.02641	1.17663	10.3865	1.66742	2.61877	6.07784	34.1362	31.2781	4.27739	5.72993	39.83	0	220.22	26.78	101.26		15801	3.00857	1.05343	1.14166	3.99264	1.04122	1.17521	27.96	9.79	10.61	10.43	2.72	3.07
15901	95.15	130.23	147.39	66.73	89.38	6.83	11.95	17.02	14.87	13.188	4.46138	3.84038	3.17036	2.63107	2.95791	16.1638	0	2.94108	3.26347	24.777	26.5675	5.8328	6.35036	43.72	1.26	220.58	22.7	111.86		15901	3.60857	1.14342	1.24608	4.22376	0.703323	1.39518	33.39	10.58	11.53	11.05	1.84	3.65
16001	82.56	170.43	198.62	76.52	79.24	12.11	11.93	13.07	13.93	8.46518	5.42556	0.947838	1.02955	1.76494	0.817102	13.9855	1.12551	0.402888	15	32.7156	41.8297	10.3046	6.27737	45.87	2.14	220.92	27.08	108.32		16001	4.77107	1.24359	1.18195	4.5333	0.657386	1.51997	44.12	11.5	10.93	11.93	1.73	4
16101	78.73	219.12	189.97	84.19	74.48	10.35	12.87	10.48	14.33	7.8115	5.50727	2.77815	0.604656	2.41862	1.4381	21.5307	2.33439	0	13.2635	43.4955	44.4048	0	7.08029	40.47	3.74	215.16	39.07	101		16101	5.17662	1.48491	0.821463	4.67909	0.829062	1.90798	47.83	13.72	7.59	12.36	2.19	5.04
16201	74.12	278.91	205.43	74.82	77.8	16.81	19.2	12.76	14.03	7.74613	5.34385	1.83031	0.817102	1.01321	1.01321	20.773	0	0.805776	9.1018	47.7155	50.3715	6.15684	7.73723	35.48	3.03	198.83	41.4	90.51		16201	4.69633	1.54297	0.803563	5.05574	1.12851	1.32412	43.19	14.19	7.39	13.44	3	3.52
16301	59.06	315.73	205.33	66.07	83.18	21.16	18.99	7.31	11.83	7.58271	5.01701	0.768076	1.81397	2.2552	1.79762	29.8335	0	2.53819	6.25749	46.7545	24.2436	13.4802	6.86131	27.73	3.32	199.16	35.76	86.63		16301	4.12506	1.44289	0.829828	5.48312	0.657377	1.00101	37.68	13.18	7.58	14.68	1.76	2.68
16401	45.89	447.46	194.62	59.26	77.5	19.07	21.25	7.94	11.36	9.03715	4.39601	1.84665	1.71591	0.114394	0.980523	16.6689	3.20979	4.51235	1.97605	44.7072	51.2508	6.09204	3.13869	34.54	3	205.65	28.68	83		16401	3.56967	1.4325	0.742164	5.16559	1.04359	0.347864	32.37	12.99	6.73	13.81	2.79	0.93
16501	31.54	490.86	193.65	55.83	56.27	18.19	22.06	7.13	11.34	7.58271	5.57264	0.915154	3.41549	1.51981	1.30736	9.72352	0.250114	5.43899	5.50898	35.9329	49.8062	1.4906	15.5109	35.25	2.83	197.74	27.77	82.99		16501	3.94112	1.87709	0.754377	4.4808	2.40867	1.2516	35.63	16.97	6.82	11.85	6.37	3.31
16601	35.99	580.09	155.7	46.21	64.79	25.95	30.47	12.01	12.44	9.62546	4.65748	0.71905	2.95791	2.94157	1.07857	7.73462	0	0.161155	9.8503	27.2839	51.8789	10.3694	14.781	30.65	1.7	163.73	28.83	86.88		16601	3.71532	2.09334	1.04167	5.21565	3.3371	1.9091	33.42	18.83	9.37	13.66	8.74	5
16701	30.37	454.28	170.05	59.21	65.51	24.66	25.01	17.15	12.4	13.6293	4.26527	1.86299	3.02328	3.36646	1.99373	10.3234	0	5.88216	10.0599	27.9942	27.4468	0	21.1679	30.83	1.9	145.22	31.28	101.99		16701	3.49444	2.03591	1.66849	6.03546	2.2485	1.85148	31.29	18.23	14.94	15.81	5.89	4.85
16801	26.55	346.4	176.27	54.62	56.78	19.23	20.95	16.26	9.54	8.15468	5.55629	2.74546	0.768076	1.89568	3.48086	5.20903	3.16811	0.604332	11.4671	22.1447	52.8838	2.98121	18.8321	36.62	1.51	145.02	34.15	117.3		16801	3.43429	1.68794	1.38472	6.16613	1.66745	1.03405	30.58	15.03	12.33	16.16	4.37	2.71
16901	29.14	280	125.38	59.85	53.8	19.85	17.6	13.43	15.84	10.4262	4.15088	0.294157	2.27154	1.73226	4.29796	9.75509	0.250114	0	13.6826	22.9803	45.4097	2.39793	14.8175	39.56	2.47	188.14	38.56	129.49		16901	3.90506	1.77759	0.729035	4.85814	1.491	1.19737	34.71	15.8	6.48	12.74	3.91	3.14
17001	18.62	285.17	83.96	52.05	62.63	15.73	18.93	13.58	15.41	7.46831	6.76561	0.817102	2.01007	2.90888	2.50033	11.6809	0	1.20866	14.9401	36.685	48.9897	0	9.0146	37.04	2	208.62	43.53	125.81		17001	4.03503	2.03606	0.549771	4.54287	2.17002	2.21977	35.89	18.11	4.89	11.87	5.67	5.8
17101	31.63	302.51	49.45	57.05	57.13	11.52	14.06	12.1	12.21	9.47838	7.20684	1.4381	0.817102	2.85986	1.35639	10.6706	2.75125	2.13531	16.3473	45.2504	35.0465	0	17.0073	35.5	2.15	228.45	47.94	129.93		17101	4.45275	2.21006	1.09265	5.73634	2.28762	3.10654	39.57	19.64	9.71	14.92	5.95	8.08
17201	30.15	294.9	42.21	60.81	64.83	13.21	10.53	11.86	13.77	8.15468	9.64181	1.01321	3.25207	0.71905	1.38907	4.26193	0.708655	5.43899	12.5749	23.7742	37.81	1.87946	22.8467	41.63	3.02	218.92	44.56	123.5		17201	4.72072	2.03378	1.49324	7.04378	2.19732	3.39831	41.92	18.06	13.26	18.24	5.69	8.8
17301	36.08	330.33	75.59	62.31	76.92	10.35	7.78	12.06	16.98	8.8247	6.04656	3.26841	3.98746	5.03335	2.38594	13.4172	0	4.51235	8.92216	20.6405	42.0809	8.81401	12.8102	41.51	6.36	218.75	37.71	135.09		17301	4.4208	1.79258	1.48708	8.51784	2.43034	2.01881	39.36	15.96	13.24	21.94	6.26	5.2
17401	32.94	339.86	112.76	60.6	66.93	8.55	9.21	14.22	17.68	7.63173	8.59591	0.817102	2.5657	0.817102	1.45444	4.64077	0	0	15.5689	24.4845	56.8406	9.65652	10.7664	36.97	7.3	210.42	31.76	140.04		17401	3.9267	2.53746	1.0489	7.922	2.73132	1.01405	35.19	22.74	9.4	20.39	7.03	2.61
17501	35.24	379.33	123.35	73.37	73.79	6.85	14.63	19.76	17.22	9.83791	4.11819	0.016342	1.34005	3.93843	3.13767	11.081	3.00136	0.523754	9.1018	27.2421	39.757	11.7952	9.12409	23.13	7.33	209.1	29.66	130.44		17501	3.68751	3.22283	1.11124	7.60757	3.01968	1.40477	33.25	29.06	10.02	19.55	7.76	3.61
17601	28	381.61	102.66	68.67	67.07	16.3	17.84	11.39	13.08	5.04969	6.04656	0.80076	1.89568	3.02328	2.23886	5.5563	3.79339	8.05776	14.1317	28.6627	33.5391	28.4511	7.08029	19.58	5.17	204.18	29.38	118.47		17601	3.90987	4.13194	1.14125	7.12019	2.39027	1.55718	35.39	37.4	10.33	18.29	6.14	4
17701	23.63	414.46	110.14	64.15	75.7	11.02	16.4	10.64	13.75	10.7204	5.37653	0.817102	2.45131	3.44817	4.10185	10.2602	0	1.41011	4.13174	36.9774	48.8641	8.87882	5.10949	28.85	4.69	206.23	28.98	110.55		17701	3.33865	4.61073	1.22256	6.74136	2.07757	1.48678	30.34	41.9	11.11	17.23	5.31	3.8
17801	23.99	484.4	151.54	57.38	67.58	15.96	17.05	8.95	7.94	8.56323	2.18983	0	2.46765	0.147078	2.38594	11.2704	0	2.29646	14.7006	51.7266	20.0983	1.03694	3.50365	37.92	5.14	196.37	32.82	105.93		17801	3.05704	5.50289	1.31284	5.27525	2.27307	1.04101	27.71	49.88	11.9	13.53	5.83	2.67
17901	21.65	481.08	170.28	47.87	61.49	19.67	18.7	9.53	7.91	6.50413	5.88314	3.26841	2.23886	1.48713	0.0653682	2.55716	0	4.3109	17.2754	27.075	42.7718	4.3422	12.1898	44.92	7.22	188.73	38.97	99.28		17901	2.25304	5.93972	1.29394	3.634	1.51417	1.12204	20.32	53.57	11.67	9.36	3.9	2.89
18001	15.7	416.07	185.73	65.22	67.27	23.65	28.6	14.1	12.81	5.4419	5.80143	2.46765	6.27534	0.996865	4.11819	8.42916	1.79248	0	5.41916	24.2756	38.6893	0.518471	8.24818	41.44	7.18	171.65	38.56	86.78		18001	1.47497	5.63466	0.994878	1.92449	1.36464	0.944748	13.18	50.35	8.89	4.95	3.51	2.43
18101	12.83	227.46	206.73	45.45	63.4	18.81	27.4	9.1	11.92	7.3866	3.54622	4.41235	6.01387	1.79762	3.51354	3.06228	1.66742	0	3.56287	31.0443	30.2731	9.98057	11.1679	37.74	5.81	148	33.35	85.38		18101	0.625961	4.54782	0.479075	1.69531	1.30197	0.440545	5.54	40.25	4.24	4.31	3.31	1.12
18201	23.01	113.36	175.11	57.39	79.21	20.2	28.29	13.98	12.31	6.16095	4.67382	3.36646	3.23572	2.84352	1.07857	8.27131	0	0	10.8683	18.426	25.4998	0.194427	5.40146	32.61	3.58	135.51	25.87	85.89		18201	0.744791	3.20192	0.300429	2.39458	2.64285	0.724781	6.52	28.03	2.63	5.98	6.6	1.81
18301	13.9	148.99	146.4	49.2	72.82	20.34	24.69	11.54	10.85	6.53682	4.95164	4.69017	4.29796	3.21938	1.92836	7.98718	2.95968	0.926642	11.9162	20.4734	37.1191	2.2035	12.0073	30.2	2.56	151.65	18.68	87.45		18301	1.54338	3.36048	0.627933	3.39939	2.86823	0.813075	13.42	29.22	5.46	8.32	7.02	1.99
18401	23.76	244.85	139.99	67.6	76.61	20.09	24.69	12.97	11.39	8.57957	2.51667	0.588314	4.64114	1.56884	2.04276	11.1442	0.500227	5.27783	14.1916	19.0528	40.1967	3.17564	16.9708	31.78	1.45	176.39	16.09	89.69		18401	3.31343	4.37101	0.761178	4.33094	2.91742	1.33133	28.73	37.9	6.6	10.54	7.1	3.24
18501	28.16	267.59	92.21	65.58	69.7	12.91	17.13	11.51	10.77	8.5142	6.12827	1.55249	2.45131	1.242	3.97112	5.74572	0	0.483466	7.45509	32.8828	43.8395	0	14.4891	28.64	2	191.71	18.09	89.61		18501	3.84759	4.67009	0.830572	5.26691	1.86443	1.12192	33.4	40.54	7.21	12.91	4.57	2.75
18601	46.39	233	113.91	77.9	78.91	13.26	16.22	15.46	14.67	5.7524	8.05663	3.67696	3.82404	4.1999	1.96105	2.74658	0	4.91523	3.9521	25.2366	39.6942	2.59236	6.27737	31.69	2.15	202.89	29.4	98.3		18601	4.95309	3.3854	0.627307	4.4466	1.16973	1.05969	43.19	29.52	5.47	10.91	2.87	2.6
18701	51.01	172.93	93.1	60.78	79.31	8.7	11.53	9.76	13.12	8.67762	3.74233	1.40542	2.66375	3.84038	1.81397	5.30374	2.12597	10.596	16.7964	31.7129	44.2164	8.16592	13.3577	42.19	1.45	204.11	37.22	98.98		18701	4.79118	2.01469	0.591616	5.47304	0.817668	0.949153	41.95	17.64	5.18	13.32	1.99	2.31
18801	68.17	154.95	141.14	72.45	85.99	12.59	13.4	12.48	11.53	7.71344	5.78508	1.66689	1.14394	1.53615	1.55249	10.2286	1.33394	4.51235	18.8024	29.3313	69.5277	14.0635	8.43066	39.15	1.71	230.12	40.81	112.4		18801	5.23338	1.33978	0.705329	4.6839	1.09456	1.23913	45.78	11.72	6.17	11.34	2.65	3
18901	81.74	117.43	141.86	69.17	78.67	13.53	13.51	13.05	11.09	8.87373	4.64114	3.95477	3.56257	1.37273	3.20304	6.28241	0	0	4.04192	33.6348	29.3938	12.7674	16.0219	42.98	4.56	227.73	37.54	102.56		18901	4.51631	1.10712	0.924527	4.99085	1.55372	1.11686	39.08	9.58	8	12.11	3.77	2.71
19001	103.24	108.54	186.4	76.88	93.52	10.25	9.87	10.96	12.99	4.96798	6.65121	1.91202	1.4381	0.620998	0.964181	18.5631	3.16811	0	6.0479	13.6629	63.3726	0	18.6861	45.41	7.79	216.07	37.03	102.88		19001	4.74881	1.0831	1.11702	4.66984	2.53518	0.623471	40.6	9.26	9.55	11.31	6.14	1.51
19101	110.41	86.21	198.35	75.83	101.07	10.6	10.65	19.59	12.71	7.09245	6.01387	2.79449	0.833444	1.14394	0.490261	14.5853	0.291799	2.73964	15.6886	26.7407	73.7986	0	5.83942	53.96	7.77	198.69	42.69	97.47		19101	4.47156	1.26409	0.923846	5.84405	2.6673	1.17212	37.85	10.7	7.82	14.11	6.44	2.83
19201	105.42	81.8	182.88	68.12	84.49	8.9	12.45	10.95	13.74	11.7336	4.69017	1.1276	2.74546	0.947838	2.81083	10.0077	0.208428	0.564043	11.6168	28.6627	89.9401	0	8.13869	39.91	5.36	203.82	45.09	107.53		19201	4.95754	1.46097	0.823282	4.76545	2.3952	0.898201	41.67	12.28	6.92	11.46	5.76	2.16
19301	97.91	69.08	172.61	69.88	96.46	9.12	12.84	14	10.65	11.4231	5.65435	1.51981	1.22565	1.56884	2.59838	6.02985	8.75398	2.25617	5.20958	36.6014	55.082	0	14.6715	25.85	6.14	221.55	44.96	121.22		19301	4.54229	1.18265	1.21384	2.48947	1.4404	0.865903	37.87	9.86	10.12	5.98	3.46	2.08
19401	89.82	71.5	119.97	71.29	91.37	9.14	9.87	14.26	10.62	6.30803	3.6933	2.14081	3.26841	1.78128	2.5657	27.7815	4.25193	1.0878	21.9461	44.3311	84.4131	0	7.0073	15.9	7.45	226.09	32.83	131.04		19401	4.87865	0.694358	1.49517	2.28132	1.20311	0.832599	40.33	5.74	12.36	5.48	2.89	2
19501	87.29	66.6	126.72	72.2	92.79	10.67	15.99	18.59	16.98	14.5608	2.79449	4.6248	0.817102	1.53615	0.980523	29.6757	0.625284	6.40592	9.34132	24.8188	47.4195	0	4.41606	17.27	6.23	245.86	29.46	131.6		19501	4.77108	0.704209	1.21104	2.46161	1.24955	0.833033	39.16	5.78	9.94	5.91	3	2
19601	81.34	66.57	120.71	65.76	77.34	9.45	9.41	10.21	13.42	8.22005	1.71591	1.40542	1.25834	3.28475	3.28475	16.8267	1.50068	3.5857	5.7485	25.0695	45.2841	1.68503	14.1241	20.01	3.64	225.97	25.62	122.37		19601	4.69494	0.622799	1.00606	3.02066	1.13483	0.488145	38.22	5.07	8.19	7.24	2.72	1.17
19701	85.45	62.08	137.09	58.61	73.6	9.46	13.02	14.05	12.12	10.6714	3.72599	0.0653682	1.83031	1.09492	1.16029	16.4163	5.62756	2.61877	8.65269	28.3703	51.8161	22.6831	18.1387	29.33	2.78	194.96	26.36	113.44		19701	4.14275	0.766445	1.13118	2.44325	0.50463	0.420525	33.62	6.22	9.18	5.81	1.2	1
19801	77.64	75.47	129.86	66.77	78.43	11.75	14.99	16.65	16.11	7.95857	10.4426	1.56884	0.179762	3.51354	2.90888	14.6169	6.00273	8.90382	4.61078	26.2394	47.608	8.81401	14.4161	37.15	3.25	162.12	22.48	103.86		19801	4.11387	0.816605	1.27548	2.8011	0.761216	0.774045	33.35	6.62	10.34	6.55	1.78	1.81
19901	85.29	82.82	134.21	69.67	85.3	8.71	11.86	15.63	12.85	10.0504	5.45824	1.32371	0.751734	4.36333	4.33064	12.5648	4.08519	4.99581	11.8263	21.6015	29.1426	9.65652	6.60584	44.03	6.09	169.29	24.29	108.89		19901	4.89241	1.15347	0.783771	3.84456	0.686685	1.18092	39.7	9.36	6.36	8.79	1.57	2.7
20001	83.39	77.13	132.98	64.27	88.85	9.54	11.77	13.35	19.59	10.0667	5.638	1.58518	1.7486	0.539287	1.48713	9.15527	0.0833712	0	13.2036	36.1836	43.0858	5.18471	12.0438	39.66	6.63	176.4	29.78	120.25		20001	5.31052	1.21594	0.989492	5.14979	0.867146	1.30072	43.15	9.88	8.04	11.64	1.96	2.94
20101	76.01	71.5	123.44	67.8	88.09	14.97	12.29	16.47	15.09	4.78822	5.68703	1.99373	0.768076	0.898812	0.261473	8.52387	3.87676	0	22.0659	55.0692	30.9012	14.1283	9.12409	38.45	5.9	173.53	39.01	124.98		20101	5.52241	0.925721	1.23511	5.90395	0.55003	0.887145	44.98	7.54	10.06	13.31	1.24	2
20201	79.53	79.76	106.78	64.82	74.95	11.63	12.2	11.28	11.49	6.03021	8.05663	0	1.51981	2.30423	2.17349	13.7013	6.87813	0	10.479	42.1167	39.5058	2.07388	11.3504	35.8	2.15	176.89	38.12	118.31		20201	4.79124	0.831608	1.43174	4.74472	0.941803	0.138369	39.12	6.79	11.69	10.63	2.11	0.31
20301	71.77	80.62	99.92	39.82	64.44	8.1	10.57	10.13	13.75	8.13834	3.8077	1.6342	1.7486	3.88941	1.09492	10.0392	6.00273	0	11.7365	33.5931	52.3813	6.86974	10.1095	39.96	0.96	193.73	31.82	106.88		20301	4.59145	0.683127	0.850223	5.13586	1.30573	0	37.37	5.56	6.92	11.21	2.85	0
20401	54.22	81.29	121.7	57.04	68.84	6.74	16.24	12.17	14.32	3.20304	6.35705	1.61786	1.42176	3.00694	1.40542	11.3336	2.08428	5.35841	15.509	15.0835	63.3726	3.88853	5.62044	41.36	2.07	207.76	23.83	101		20401	4.1882	0.752046	0.858421	6.02055	1.2864	0	33.86	6.08	6.94	12.73	2.72	0
20501	75.3	96.66	152.68	61.1	78.21	5.69	13.32	9.63	15.61	6.03021	6.30803	0.833444	3.6933	0	1.01321	17.7107	3.58496	2.65906	16.8862	38.3563	67.7063	0	11.1679	38.73	4.83	211.61	29.95	99.25		20501	3.99538	1.0351	1.00385	5.65312	1.51846	0	31.96	8.28	8.03	11.69	3.14	0
20601	87.8	108.14	175.84	69.15	75.98	13.78	10.58	8.66	13.56	9.11886	9.00447	2.50033	2.89254	0.817102	2.30423	12.5332	6.6697	2.01444	14.2515	17.1308	73.673	0	7.08029	37.88	5.1	192.74	31.84	94.97		20601	4.48422	1.3526	1.44371	4.55709	1.72351	0.462525	35.44	10.69	11.41	9.36	3.54	0.95
20701	88.2	103.54	196.78	89.08	90.56	14.49	17.76	16.57	14.44	9.59278	7.25587	1.58518	3.03962	0.63734	1.11126	8.90271	6.00273	0	7.93413	29.2895	58.7877	0	7.70073	33.82	3.65	190.05	35.08	97.67		20701	4.47365	1.34883	1.46452	4.27525	2.49471	0.591882	35.19	10.61	11.52	8.74	5.1	1.21
20801	81.53	100.5	192.02	75.08	88.64	8.84	9.23	15.1	10.71	7.66442	7.20684	0.88247	1.92836	1.79762	2.74546	20.2994	2.79294	0	7.93413	13.6211	56.2754	5.37914	8.94161	36.12	1.5	193.18	35.02	92.8		20801	4.60927	1.4811	1.17576	4.09828	2.69287	0.884521	36.38	11.69	9.28	8.34	5.48	1.8
20901	64.79	78.93	187.78	64.73	76.6	7.57	11.9	14.05	11.14	7.40295	8.8247	3.20304	3.00694	4.73919	1.47078	14.9957	4.50205	1.73242	19.3713	29.8744	54.768	3.43487	11.1679	37.77	4.38	208.45	32.76	97.79		20901	4.31487	1.88304	1.05858	2.72005	2.3469	0.913228	34.28	14.96	8.41	5.54	4.78	1.86
21001	70.66	61.75	133.67	65.15	81.11	15.71	7.07	14.3	14.7	10.9328	3.17036	1.6342	5.26214	1.81397	1.83031	17.4581	9.21252	9.74989	12.3054	26.9914	49.4294	7.06417	11.7518	41.49	6.32	207.05	39.12	110.72		21001	4.09544	2.02755	1.34287	4.36757	1.34989	1.17381	32.48	16.08	10.65	8.93	2.76	2.4
21101	68.63	63.23	115.93	51.88	75.74	11.53	12.3	11.86	17.21	9.28228	8.33444	2.74546	1.71591	1.65055	1.34005	15.564	1.58405	2.09502	8.62275	24.5263	39.1918	5.24952	4.27007	42.35	7.62	203.89	41.1	112.65		21101	4.53588	2.14851	1.4586	5.74254	0.522929	0.905443	35.7	16.91	11.48	11.86	1.08	1.87
21201	66.56	100.24	120.59	61.15	80.06	11.55	11.18	12.97	14.17	10.5406	9.28228	4.65748	2.82717	0.80076	0.931496	12.3123	10.4631	3.14253	23.8024	31.4204	53.5119	5.63837	7.59124	39.88	6.35	206.52	48.71	111.68		21201	5.20498	1.95458	1.33284	7.02657	0.622668	0.493345	40.77	15.31	10.44	14.67	1.3	1.03
21301	75.45	147.57	150.96	62.37	69.68	14.57	12.54	15.27	16.26	6.92903	4.42869	1.11126	2.84352	2.48399	3.08865	16.5426	9.46263	8.50094	13.2934	26.9079	43.5255	5.37914	11.8978	32.77	4.54	208.01	43.86	105.19		21301	5.37931	1.6599	0.87734	4.86305	1.268	0.831088	42	12.96	6.85	10.24	2.67	1.75
21401	77.87	161.79	191.86	77.92	69.04	11.22	13.39	14.45	9.43	10.6714	6.35705	3.30109	5.09872	4.33064	1.55249	30.0861	6.12778	4.79437	15.6287	26.0722	62.1793	12.0545	7.48175	29.83	2.9	205.78	42.93	103.89		21401	5.35536	1.22984	0.770731	4.62977	1.23052	0.942926	41.76	9.59	6.01	9.82	2.61	2
21501	75.74	197.87	177.37	69.09	75.78	15.52	18.97	18.49	8.41	7.28855	7.17416	0.441235	5.53995	3.93843	0	16.953	6.91981	3.42455	10.2994	25.0695	39.3802	3.95334	11.6423	29.85	4.01	196	36.66	97.53		21501	5.11318	1.50931	0.649414	4.58584	1.06042	0.748804	39.84	11.76	5.06	9.86	2.28	1.61
21601	81.95	172.67	161.45	55.27	57.52	14.66	15.24	15.14	11.09	10.0504	5.04969	2.74546	2.85986	1.58518	1.81397	9.18684	0	3.26339	14.8802	32.3396	52.6954	2.13869	0.729927	35.64	6	181.11	27.59	91.54		21601	4.50509	1.78225	0.74271	4.19241	1.11524	0	35.06	13.87	5.78	9.21	2.45	0
21701	84.02	155.62	159.16	59.5	63.79	14.64	15.77	16.57	13.36	7.64808	0.817102	2.97425	4.39601	2.18983	1.87933	16.3848	0	3.2231	8.14371	24.6934	32.6598	3.17564	5.91241	39.56	5.02	177.81	27.7	101.49		21701	3.74741	1.85251	0.827334	2.83164	1.30829	0	29.17	14.42	6.44	6.32	2.92	0
21801	70.84	89	176.14	61.15	64.44	15.64	14.16	13.13	9.52	5.60532	3.15401	0.833444	4.70651	1.81397	2.66375	27.0238	0	3.46484	7.39521	26.9914	38.6265	0	19.5985	40.41	4.27	173.42	29.73	115.07		21801	3.93677	1.75626	0.759501	2.01003	1.59184	0.265306	30.53	13.62	5.89	4.47	3.54	0.59
21901	93.59	73.56	171.53	60.82	69.84	9.73	13.48	11.94	10.71	6.43876	8.66128	1.91202	1.56884	0	1.65055	17.9317	0	0	14.6707	21.6851	50.4971	0	12.3358	32.05	4.25	184.29	35.65	116.18		21901	4.02705	1.49357	0.582349	2.48926	1.07533	0.489616	30.98	11.49	4.48	5.44	2.35	1.07
22001	92.15	51.14	174.25	70.53	75.34	12.49	15.86	16.14	14.92	9.02081	3.85672	0.522945	3.59525	1.42176	1.79762	33.7482	0	0	10.2994	29.8744	47.8592	0	1.42336	28.11	4.28	196.72	34.95	118.93		22001	5.13584	1.31232	0.524926	4.41957	1.01846	0.93437	38.94	9.95	3.98	9.46	2.18	2
22101	71.75	43.62	153.61	52.44	53.71	8.36	12.66	6.82	7.02	4.55943	5.85045	1.91202	2.50033	0.212447	0.310499	5.17746	0.583599	0	4.19162	40.7796	48.6129	3.17564	3.72263	23.85	2.87	190.64	32.16	102.15		22101	5.21838	1.28834	0.595741	4.40259	0.776928	0.725132	39.33	9.71	4.49	9.35	1.65	1.54
22201	84.38	41.47	184.28	62.77	69.94	13.06	13.58	8.52	10.43	5.83411	7.94223	1.53615	2.43496	0.179762	2.09178	12.2175	6.25284	0.241733	2.30539	23.7324	31.4665	2.2035	3.72263	28.25	2.5	152.8	21.73	91.96		22201	5.49118	1.02646	0.654403	2.5211	1.42167	0.796136	41.62	7.78	4.96	5.32	3	1.68
22301	80.09	49.53	155.63	69.25	78.96	15.56	16.45	17.14	12.08	3.61159	10.1157	5.04969	1.87933	1.92836	3.39914	13.5435	5.33576	14.1817	10.5389	20.1809	25.8138	2.78678	8.9781	34.6	1.98	138.52	20.18	77.96		22301	4.7444	1.11602	1.01824	1.79252	1.2432	0.481861	36.39	8.56	7.81	3.72	2.58	1
22401	84.92	62.62	157.26	61.06	78.36	14.34	11.21	16.29	11.11	5.78508	10.5079	2.0591	2.3696	0.620998	4.47772	5.43002	1.54237	2.21588	19.9701	30.8772	31.0896	8.68439	5.10949	45.27	1.61	154.82	23.62	96.94		22401	4.48926	1.41718	1.59125	2.4285	1.14253	0.168165	34.56	10.91	12.25	4.91	2.31	0.34
22501	68.54	85.76	162	49.06	66.72	11.23	16.75	12.08	12.53	8.84105	4.9353	1.71591	3.3828	1.50347	1.16029	8.39759	0	0.483466	19.1916	32.4649	23.1759	4.3422	10.7664	46.04	4.18	159.67	23.4	102.85		22501	4.42799	2.35249	1.82972	2.99046	1.23077	0.406866	34.05	18.09	14.07	5.88	2.42	0.8
22601	68.4	181.95	213.83	59.04	70.52	17.74	21.49	12.14	16.34	5.78508	9.57644	5.70337	6.96171	3.10499	0.702708	15.5324	0	4.27061	14.0719	20.1391	17.5232	10.6287	10.146	41.85	8.43	133.47	30.73	112.47		22601	4.02287	3.19105	1.91123	2.62012	2.55822	0.515771	30.71	24.36	14.59	5.08	4.96	1
22701	44.76	277.25	186.01	48.51	51.62	21.18	31.7	11.63	14.13	6.70024	4.03648	5.37653	8.87373	0.735392	4.60846	8.61858	0	5.23754	11.1677	16.128	28.703	4.3422	2.73723	30.66	9.13	112.9	34.75	111.68		22701	3.5186	4.71464	1.63143	3.51	3.0212	0.494	26.83	35.95	12.44	6.75	5.81	0.95
22801	38.09	406.46	162.16	48.15	59.47	24.51	37.24	10.99	16.26	7.32124	1.09492	4.64114	7.86052	1.76494	1.22565	8.11346	0	1.85328	9.76048	5.05567	16.5183	1.03694	2.91971	29.69	8.12	102.14	39.87	115.13		22801	3.0676	7.26682	1.77563	3.8393	2.89669	0.291257	23.34	55.29	13.51	7.25	5.47	0.55
22901	36.65	549.03	171.81	36.59	55.34	35.62	47.8	13.59	14.88	4.02014	5.40922	7.77881	16.5381	1.37273	2.6801	5.74572	0	2.05473	11.5269	14.1225	15.011	5.37914	3.68613	25.98	4.73	93.86	34.82	102.11		22901	2.02682	8.96093	1.38002	3.39477	1.57846	1.0433	15.48	68.44	10.54	6.28	2.92	1.93
23001	24.84	356.04	196.21	33.94	44.99	30	56.61	12.03	13.89	4.78822	0.604656	4.72285	10.4262	4.52675	2.99059	6.69282	0	3.02166	14.7904	8.3147	7.59969	0	11.9708	23.45	3.58	71.33	29.54	73.88		23001	1.15687	6.96081	1.13209	2.42091	0.926454	1.65438	8.87	53.37	8.68	4.39	1.68	3
23101	3.29	75.49	46.94	10.36	11.05	7.54	10.4	2.87	3.19	0.261473	1.06223	1.99373	1.30736	0.604656	0.866128	6.28241	0	3.06195	5.2994	1.21169	4.83617	0	2.59124	15.72	3.78	42.44	18.49	43.29		23101	0.260205	3.19662	0.46967	2.39415	0.716007	1.23064	2	24.57	3.61	4.28	1.28	2.2
23201	0	0	0	0	0	0	0	0	0	0	0	0	0	0	0	0	0	0	0	0	0	0	0	9.11	3.09	17.93	7.34	21.5		23201	0.130059	0.612576	0.414887	1.79652	0.748079	0.3117	1	4.71	3.19	3.17	1.32	0.55
23301	0	0	0	0	0	0	0	0	0	0	0	0	0	0	0	0	0	0	0	0	0	0	0	1.42	2.85	2.32	3.34	13.63		23301	0.0402396	0.830754	0.423165	1.05337	1.12132	0	0.31	6.4	3.26	1.86	1.98	0
23401	0	0	0	0	0	0	0	0	0	0	0	0	0	0	0	0	0	0	0	0	0	0	0	6.57	2.31	3.03	8.45	29.25		23401	0	3.867	0.665207	2.04632	2.97748	0	0	29.88	5.14	3.67	5.34	0
23501	2.26	87.18	5.91	2.5	2.11	5.7	13.91	1.46	1.99	0	0	3.43183	1.42176	0	0	0	0	0	0.748503	2.21447	0	0	5.47445	17.89	3.41	11.19	14.9	49.47		23501	0.111139	7.82236	0.781848	2.21512	3.81555	1.22939	0.86	60.53	6.05	4	6.89	2.22
23601	14.81	801.22	64.61	11.89	11.98	56.75	82.42	14.39	8.83	2.43496	0.620998	9.26594	19.3817	0	0	4.86176	0	6.28505	6.28743	3.0919	0	2.98121	8.61314	32.36	3	31.81	20.73	86.22		23601	0.312938	12.2227	1.1302	1.35453	4.21285	2.21147	2.42	94.52	8.74	2.45	7.62	4
23701	6.32	318.49	20.84	6.59	6.64	32.08	35.63	8.26	5.82	0.686366	1.65055	6.03021	10.3935	0	0.964181	1.38907	0	0.402888	6.0479	1.58773	0	7.58264	4.05109	31.03	2.9	36.88	15.95	85.9		23701	0.498881	10.6128	1.15077	0.0111093	2.95508	2.083	3.88	82.54	8.95	0.02	5.32	3.75
23801	11.07	496.6	59.08	13.28	17.26	50.04	97.55	12.69	10.98	1.78128	2.04276	15.4923	13.8744	4.65748	1.32371	1.54692	0	0	12.6946	0	0	5.37914	12.5182	26.17	2.72	32.44	14.27	82.55		23801	0.381288	6.9674	0.868065	0	2.40539	1.07029	3	54.82	6.83	0	4.36	1.94
23901	9.33	375.49	83.82	9.85	13.23	32.83	73.24	9.53	5.05	1.6342	1.4381	8.72665	11.1453	0.571971	1.45444	0	0	0	3.9521	0	0	0	2.51825	21.09	4.92	24.52	12.35	56.74		23901	0.184426	3.71361	0.425309	0.346117	2.15362	0.769149	1.47	29.6	3.39	0.63	3.92	1.4
24001	18.25	453.03	127.17	11.11	23.88	55.68	86.56	5.88	8.2	2.46765	5.06603	9.77254	10.8838	1.86299	0.343183	2.08361	0	0	6.91617	2.88299	0.125615	0	0	27.74	5.35	33.52	19.09	59.36		24001	0.230932	4.17788	0.404751	1.04495	2.48588	0.995452	1.86	33.65	3.26	1.9	4.52	1.81
24101	20.95	337.8	118.08	20.97	24.65	72.26	109.59	9.93	6.11	2.23886	3.0723	10.8511	12.3873	0.261473	2.35325	11.081	0	0	14.4311	8.44005	4.96178	0	3.72263	21.85	3.62	36.94	16.61	45.07		24101	0.370362	3.95176	0.548135	1.10839	1.6127	0.554194	3	32.01	4.44	2	2.91	1
24201	25.07	301.03	87.32	63.22	78.84	96.47	120.94	14.57	15.44	9.21691	7.37026	5.80143	6.83097	0.980523	0.915154	9.91294	0	2.45762	3.44311	8.77431	0	0	4.89051	18.4	1.61	34.98	13.26	32.23		24201	0.25658	3.00248	0.493423	0.533077	0.53863	0.194351	2.08	24.34	4	0.96	0.97	0.35
24301	6.6	37.19	8.92	23.09	29.91	19.69	23.66	3.29	5.08	2.41862	2.43496	0.898812	1.92836	0.653682	0	0.347269	0	0.886354	0	0.710301	0	0	0.474453	13.58	0.24	47.33	4.76	27.18		24301	0.0780902	1.66344	0.135108	0	0	0	0.63	13.42	1.09	0	0	0
24401	27.39	42.26	68.29	55.6	65.34	13.75	18.76	13.08	11.23	5.53995	4.23259	6.74926	5.57264	0.228789	0	3.09385	0	0	4.07186	2.75764	6.34354	0	0.182482	21.92	1.21	74.62	4.53	34.92		24401	0	0.292278	0	0	0	0	0	2.35	0	0	0	0
24501	53.27	83.54	108.51	55.71	44	11.1	17.53	12.02	12.7	6.34071	4.6248	2.76181	2.59838	2.22252	2.30423	16.953	2.29271	1.61155	6.46707	18.426	18.9678	0	12.0803	29.33	3.35	129.84	16.38	51.38		24501	0	0	0	0	0	0	0	0	0	0	0	0
24601	70.83	122.64	117.82	54.65	48.34	11.63	14.99	11.39	15.48	10.6877	8.92276	1.11126	1.34005	2.0591	3.66062	11.5546	1.1672	1.69213	15.7485	28.997	20.9148	0	21.4599	33.75	4.87	177.86	32.71	80.17		24601	0.0238604	0.120558	0	0	0.0534897	0.160469	0.19	0.96	0	0	0.1	0.3
24701	50.2	118.65	52.75	39.61	52.62	11.45	12.92	7.98	16.93	6.03021	4.6248	8.13834	1.89568	4.36333	1.73226	17.2687	1.00045	2.01444	15.9281	19.1363	28.2633	3.24044	7.48175	28.71	3.75	199.45	37.18	105.99		24701	0.334177	0.340506	0.131646	0.721437	0.538386	1.07677	2.64	2.69	1.04	1.34	1	2
24801	50.41	117.46	29.59	36.93	50.79	15.7	12.86	16.13	13.43	6.32437	7.41929	1.48713	0.114394	3.79135	1.97739	26.0767	2.41777	6.96996	17.9042	20.0973	17.7745	14.8412	23.1022	22.97	4.27	187.16	34.21	122.61		24801	1.43456	1.2298	0.631965	1.5965	0.541187	1.08237	11.35	9.73	5	2.95	1	2
24901	65.43	149.65	60.42	42.97	51.88	14.42	11.14	13.9	12.59	5.37653	5.99753	0.735392	3.93843	1.65055	0.947838	11.2704	0	1.93386	12.515	18.426	28.3261	8.68439	9.56204	26.9	4.22	151.71	30.09	120.12		24901	3.05092	2.08251	1.41179	3.53708	0.352083	1.105	24.29	16.58	11.24	6.53	0.65	2.04
25001	57.52	162.39	83.14	45.51	50.17	8.13	11.1	13.59	11.38	8.75933	2.07544	3.15401	1.45444	2.53302	1.78128	10.9232	3.45991	14.9874	6.61677	20.3898	39.443	0	13.2117	28.85	4.19	118.17	34.93	107.42		25001	4.33412	2.37157	1.63733	5.45592	0	0.729634	34.65	18.96	13.09	10.02	0	1.34
25101	52.32	161.71	109.9	54.49	56.05	8.23	9.22	10.46	9.8	9.31496	5.98119	2.77815	4.33064	3.57891	0.898812	13.6066	0	0.805776	9.37126	21.7686	21.6685	0	0.474453	30.89	3.15	104.38	33.27	93.17		25101	4.49089	1.8394	1.48153	7.60829	0	1.48548	35.89	14.7	11.84	13.88	0	2.71
25201	44.06	140.31	154.62	44.52	63.15	7.44	10.3	8.8	14.95	6.09558	2.27154	2.46765	2.18983	2.02641	0.588314	4.23036	0	1.0878	0.389222	11.2395	17.7117	1.87946	8.24818	35.83	5.54	107.44	29.66	81.88		25201	4.41751	1.57447	1.15619	7.13915	0.0496157	1.10257	35.38	12.61	9.26	12.95	0.09	2
25301	51.77	210.99	178.6	54.9	75.12	9.24	15.68	10	11.77	5.98119	7.17416	6.40608	1.07857	0.441235	2.27154	14.7116	2.66788	2.25617	7.33533	15.6684	41.1388	3.43487	3.0292	46.33	6.65	132.89	24.59	75.21		25301	4.6997	1.94716	1.15929	5.398	1.35503	0.730057	37.58	15.57	9.27	9.76	2.45	1.32
25401	57.86	237.35	169.8	50.02	81.37	13.5	18.11	11.79	10.53	7.20684	8.3181	5.06603	3.92209	2.43496	1.27468	11.0179	4.25193	2.21588	4.13174	12.7854	49.1781	0	8.39416	48.69	6.32	155.19	24.51	70.3		25401	4.57264	1.96689	1.0501	5.53039	1.65746	0	36.36	15.64	8.35	10.01	3	0
25501	56.11	287.7	176.15	64.95	74.93	10.71	11.54	9.35	12.95	6.259	7.76247	3.62793	1.76494	0.571971	1.58518	1.3575	0	1.0878	12.8443	19.0528	41.4528	5.44395	1.49635	37.5	3.04	172.18	26.63	70.55		25501	4.12796	1.78452	0.963233	6.18512	1.40496	0	32.57	14.08	7.6	11.27	2.56	0
25601	61.7	265.62	199.89	70.93	83.85	11.73	17.89	15.05	18.74	6.20998	2.63107	1.51981	1.66689	1.87933	4.24893	1.2628	3.33485	0	7.93413	25.4455	27.698	8.36035	6.27737	30.32	2.18	178.32	28.1	83.03		25601	3.54755	1.73949	0.518038	5.00089	0.555654	0	27.94	13.7	4.08	9.18	1.02	0
25701	39.67	233.18	161.16	50.22	56.27	9.45	16.25	14.06	11.81	3.51354	7.63173	2.22252	4.24893	1.1276	1.02955	9.69195	0	0	6.28743	34.7212	28.3261	26.118	10.8394	27.14	2.23	161.88	30.61	99.67		25701	3.67319	1.8182	0.463113	3.89053	0.541103	0.297607	28.95	14.33	3.65	7.19	1	0.55
25801	39.13	260.19	168.98	58.29	65.17	10.25	14.86	11.74	12.46	6.92903	7.501	1.09492	2.8762	2.15715	2.66375	8.23974	0	1.49069	5.23952	25.153	22.9247	2.9164	4.05109	27.47	3.41	166.8	29.68	106.16		25801	4.00536	1.72057	1.23115	3.0148	1.00851	0.536442	31.59	13.57	9.71	5.62	1.88	1
25901	35.87	261.62	128.37	46.75	51.97	9.91	18.39	13.03	8.83	6.35705	4.44504	4.95164	1.87933	1.55249	1.6342	6.06142	6.00273	3.98859	15.7784	22.4789	36.8679	2.78678	3.57664	25.95	3	154.05	29.24	101.79		25901	4.22193	1.48821	1.65811	3.29202	4.80197	0.570901	33.05	11.65	12.98	6.17	9	1.07
26001	35.44	330.63	118	61.3	71.76	14.16	18.85	13.71	14.01	7.90955	9.31496	1.38907	1.81397	2.48399	2.63107	10.7338	4.37699	1.12809	6.58683	20.0138	34.1672	2.59236	14.2701	37.63	1.73	164.3	23.21	98.07		26001	3.43138	1.9189	1.41345	2.65771	13.2462	1.32885	26.68	14.92	10.99	5.02	25.02	2.51
26101	25.91	348.74	109.05	43.84	43.97	13.58	20.21	11.95	12.89	5.47458	7.45197	2.66375	1.73226	2.48399	3.64428	7.07165	2.37608	0	7.15569	24.8605	33.6647	0	18.4672	44.12	0.03	155.67	24.82	101.22		26101	2.95968	1.69769	0.462772	2.4914	29.4006	2.01634	22.96	13.17	3.59	4.72	55.7	3.82
26201	25.41	323.4	139.56	45	62.85	18.58	18.68	13.13	18	9.11886	1.61786	2.95791	3.87306	1.76494	3.64428	9.62881	7.87858	8.78296	15.3593	16.0444	31.7177	0	14.5985	44.56	2.09	163.04	28.92	105.26		26201	3.00244	2.08692	0.55934	4.15578	46.1307	2.75644	23.35	16.23	4.35	7.87	87.36	5.22
26301	19.44	308.99	176.49	50.42	68.77	17.56	23.91	13.12	11.64	8.08931	6.11192	3.15401	3.82404	2.59838	1.51981	18.7841	3.25148	1.24895	14.1617	14.2896	19.1562	0	12.3358	41.61	5.77	154.08	34.13	110.4		26301	3.89497	2.59451	0.977919	4.54555	54.1957	3.18454	30.31	20.19	7.61	8.55	101.94	5.99
26401	18.15	275.09	173.58	48.02	55.02	18.61	29.58	14.5	8.95	10.6387	9.38033	3.44817	2.2552	1.79762	1.50347	5.46159	0.208428	0	10.3593	32.9245	26.2535	0	5.69343	42.16	7.8	145.89	36.54	99.27		26401	4.29225	3.06589	1.06824	4.09453	55.5013	3.104	33.39	23.85	8.31	7.73	104.78	5.86
26501	17.46	255.63	165.3	47.53	55.83	20.25	27.97	12.74	11.39	5.26214	6.63487	3.95477	4.11819	1.30736	2.12447	0	2.79294	0	5.53892	32.256	33.5391	0	0.510949	36.8	4.66	129.64	25.8	83.55		26501	4.56261	2.52762	0.845979	2.06978	46.5206	3.4618	35.38	19.6	6.56	3.97	89.23	6.64
26601	20.2	323.58	210.51	52.52	51.62	19.14	32.62	15.86	13.17	4.59211	4.52675	4.29796	6.07924	3.15401	4.42869	6.75595	0.66697	0	7.09581	40.5707	23.4271	16.0726	9.05109	32.84	2.21	129.25	16.25	74.7		26601	3.80439	1.78476	0.871087	3.1931	38.5854	3.37364	29.48	13.83	6.75	6.19	74.8	6.54
26701	15.52	347.71	204.55	53.81	53.38	25.57	37.5	17.23	11.62	6.35705	1.87933	2.30423	3.92209	0.539287	5.80143	16.732	1.62574	0	13.6228	11.8662	16.7068	0	10.365	33.76	2.56	132.03	11.39	78.05		26701	3.1848	1.74592	0.849195	4.70132	31.5359	3.87833	24.79	13.59	6.61	9.14	61.31	7.54
26801	16.99	329.99	197.12	51.82	51.77	29.72	50.32	13.22	11.56	3.43183	8.6286	2.82717	6.04656	2.97425	5.65435	10.1339	1.83417	0.362599	5.11976	25.738	4.52213	10.0454	11.9343	41.41	4	137.16	21.26	101.94		26801	2.08163	1.62472	0.881918	5.57657	23.4329	2.35615	16.31	12.73	6.91	10.84	45.55	4.58
26901	18.22	274.05	168.86	41.04	42.87	37.38	57.54	12.43	14.36	3.02328	3.25207	4.59211	8.44884	3.36646	2.41862	14.459	1.25057	5.55985	7.87425	20.348	13.1895	18.6002	1.93431	35.72	3.19	136.35	30.9	112.89		26901	1.64201	1.36474	0.484591	4.72495	15.9563	1.26442	12.91	10.73	3.81	9.23	31.17	2.47
27001	18.56	286.06	147.58	31.63	29.63	50.39	74.37	14.23	13.11	9.1352	4.96798	5.65435	6.71658	1.35639	2.33691	8.58701	2.12597	2.37704	8.65269	20.3063	4.58494	3.24044	5.80292	32	0.68	134.39	35.18	121.16		27001	2.00545	1.58886	0.369592	4.48118	6.83137	0.509804	15.79	12.51	2.91	8.79	13.4	1
27101	22.9	267.6	116.32	28.03	24.83	82.91	134.67	17.54	11.69	3.05596	4.21625	5.65435	9.41302	3.31743	0.245131	3.44112	0.333485	1.65184	16.8263	27.66	3.07756	5.37914	4.92701	29.31	0.49	135.07	31.45	113.03		27101	2.90667	2.09842	0.430055	4.34475	2.57843	0.0913616	22.98	16.59	3.4	8.56	5.08	0.18
27201	14.8	314.7	147.39	19.6	17.83	107.7	155.9	12.05	9.08	4.49406	5.29482	10.3772	15.672	1.16029	0.490261	4.10408	3.08474	1.85328	7.48503	14.0807	16.1415	0	10.4015	30.94	2.65	119.56	29.36	117.31		27201	3.13746	2.82396	0.956786	3.09239	0.20616	0.487744	25.02	22.52	7.63	6.15	0.41	0.97
27301	21.36	317.01	188.94	20.69	14.86	129.82	221.3	11.03	11.53	5.83411	2.61473	9.26594	17.0284	2.72912	0.653682	3.59897	0	1.49069	11.7365	11.7826	6.21793	0	19.2336	30.84	5.38	94.53	27.15	118.29		27301	2.75488	3.62465	1.35753	2.21192	0	0.861851	22.14	29.13	10.91	4.44	0	1.73
27401	13.55	329.66	168.94	15.95	12.8	116.22	185.46	16.5	12.75	4.0038	4.60846	9.90328	15.5249	1.65055	1.30736	0	0	0.402888	6.97605	6.39271	7.7253	0	5.51095	38.68	6.94	67.52	24.09	121.62		27401	2.50492	4.63856	1.77226	3.18327	0.46035	1.06272	20.24	37.48	14.32	6.5	0.94	2.17
27501	14.55	192.44	159.62	8.6	15.15	100.67	149.84	11.24	8.79	3.51354	3.39914	10.1648	9.98499	2.76181	0.817102	0	2.58451	2.98137	15.6886	6.35093	6.28073	0	11.4964	35.63	4.89	52.75	24.21	117.76		27501	3.01625	6.9641	1.56504	3.85329	1.46076	1.22296	24.38	56.29	12.65	7.94	3.01	2.52
27601	13.34	133.77	195.13	14.63	16.22	76.38	117.2	15.02	16.03	3.72599	4.24893	6.78195	14.8222	1.65055	0	0	0.875398	6.20448	11.5269	5.38993	0	2.07388	23.7591	37.41	4.05	52.93	29.61	118.56		27601	3.07124	9.20382	1.53067	3.35654	2.76195	1.44811	24.8	74.32	12.36	7	5.76	3.02
27701	13.48	119.47	189.16	10.99	10.87	56.07	89.95	17.58	12.5	4.96798	2.12447	3.25207	7.25587	2.48399	2.95791	0.505118	0	0.443177	10.1198	2.1309	0	15.6838	17.5547	33.1	3	66.68	32.7	117.44		27701	2.13106	10.82	0.927034	3.44377	3.53851	1.11319	17.08	86.72	7.43	7.27	7.47	2.35
27801	17.73	361.73	190.72	11.21	13.46	65.7	115.86	12.73	16.17	1.27468	6.0629	6.6839	12.7305	3.6933	2.82717	4.73548	0	5.68072	14.1317	2.79942	0	15.1653	18.4672	34.71	2.61	85.41	29.37	135.41		27801	1.26866	8.49095	1.07193	4.15457	3.22354	0.453822	10.06	67.33	8.5	8.88	6.89	0.97
27901	16.1	649.76	94.25	17.68	20.71	94.04	173.27	13.41	17.5	2.0591	2.76181	7.40295	11.0799	3.36646	3.43183	3.44112	0	1.00722	5.41916	7.56262	5.21301	20.674	2.88321	30.32	2.1	95.94	25.92	145.78		27901	0.919023	5.86722	1.05669	3.83136	2.34345	0	7.21	46.03	8.29	8.24	5.04	0
28001	15.77	747.92	58.57	21.08	15.9	111.63	148.89	15.69	17.35	3.72599	6.19363	7.23952	12.6814	2.77815	2.64741	4.6092	1.37563	0	7.93413	7.18658	0	0	16.5693	29.1	2	113.02	28.89	148.82		28001	1.21646	4.01982	1.71124	2.97684	1.65226	0	9.49	31.36	13.35	6.45	3.58	0
28101	15.64	682.77	63.76	20.29	18.52	106.21	164.96	11.27	22.3	2.51667	3.97112	13.6619	16.8813	4.47772	3.66062	5.36688	2.04259	6.1239	8.77246	12.869	0	0	7.33577	30.88	2.05	127.55	26.68	128.53		28101	1.86412	5.10473	1.83058	3.89374	1.41131	0	14.45	39.57	14.19	8.47	3.07	0
28201	15.3	634.26	105.68	18.13	24.72	89.69	134.69	13.66	12.29	6.45511	4.41235	7.84418	16.4238	3.64428	1.27468	6.56654	0	6.1239	11.497	4.34537	12.059	0	5.29197	29.33	1.84	127.71	33.41	116.82		28201	2.87481	8.35673	1.79498	4.29294	1.67563	0	22.23	64.62	13.88	9.3	3.63	0
28301	25.76	533.52	155.61	22.34	17.53	57.77	113.2	12.84	14.68	9.42936	3.0723	9.64181	15.3942	0.898812	0.63734	7.51363	0	1.04751	10.4192	6.6434	16.4555	0	16.3869	29.56	2	114.3	34.8	104.93		28301	2.5559	10.4928	1.54519	4.01097	1.65955	0.22439	19.75	81.08	11.94	8.58	3.55	0.48
28401	23.44	679.18	171.89	19.91	22.35	69.2	103.29	16.68	13.79	3.59525	8.23639	15.0674	21.6532	3.28475	1.242	5.68258	0	0	7.72455	0	7.41127	0	13.2117	26.03	1.01	100.24	30.93	109.27		28401	1.87772	9.81387	1.34675	5.20776	2.10566	1.20324	14.57	76.15	10.45	11.08	4.48	2.56
28501	26.36	473.82	110.33	13.37	20.96	39.9	81.11	16.16	18.57	7.32124	3.6933	11.178	13.809	4.0038	5.99753	6.37712	2.45945	0	19.2515	3.46794	1.82141	0	8.21168	25.87	1.05	102.78	23.92	118.28		28501	1.87038	6.83662	0.854738	6.20566	1.41187	1.87624	14.53	53.11	6.64	13.23	3.01	4
28601	27.03	383.33	58.37	21.86	17.17	39.32	64.35	19.15	20.36	6.63487	7.25587	11.0145	13.8744	2.0591	6.79829	7.29264	3.58496	2.29646	19.1018	9.60996	3.83125	6.61051	14.9635	27.15	1.62	117.41	22.74	130.97		28601	2.5553	5.52516	0.486419	5.68352	2.16871	1.44425	19.91	43.05	3.79	12.16	4.64	3.09
28701	26.7	250.03	30.89	17.87	15.39	28.02	43.51	11.31	17.25	5.16409	2.0591	12.0604	10.557	3.43183	6.11192	5.14589	0.875398	1.04751	16.976	8.39827	1.50738	10.5638	24.708	46.82	2.86	149.78	30.52	144.57		28701	3.28155	5.78148	0.634271	3.64798	1.41918	1.0702	25.61	45.12	4.95	7.84	3.05	2.3
28801	30.9	204.33	32.25	16.24	21.52	20.63	33.16	11.66	24.05	3.13767	1.66689	8.87373	10.7367	4.21625	4.1999	16.2269	0	3.02166	19.1617	14.3314	15.0738	10.2398	7.18978	59.65	2.68	172.53	34.77	160.04		28801	3.22842	6.64168	1.43771	2.62936	1.34275	1.10414	25.15	51.74	11.2	5.62	2.87	2.36
28901	28.22	180.98	47.34	28.06	26.73	16.98	27.29	14.7	18.17	6.58584	6.11192	3.88941	2.28789	1.6342	3.05596	11.523	2.25102	12.8924	15.0599	9.025	14.9481	10.1102	11.4599	58.13	2.88	185.02	37.89	164.07		28901	2.80508	6.64864	2.15198	1.75748	0.978488	1.91423	21.69	51.41	16.64	3.7	2.06	4.03
29001	34.96	149.67	68.53	29.7	26.15	13.18	15.11	17.81	17.29	6.70024	2.02641	0.588314	4.03648	4.83724	5.16409	15.0273	3.04305	10.9586	11.3772	39.7769	21.3545	4.27739	21.7518	38.85	2.9	197.12	39.32	154.03		29001	2.54502	6.46886	2.10541	1.82677	2.48885	1.63829	19.51	49.59	16.14	3.78	5.15	3.39
29101	45.71	119.51	82.75	29.8	25.77	12.45	10.12	8.13	13.77	5.9485	2.64741	1.04589	1.6342	1.50347	3.4972	13.2594	8.46218	4.83466	14.1018	16.6712	6.90881	6.22165	9.34307	31.25	2.81	182.67	36.68	125.09		29101	3.47643	6.06536	1.82224	1.85472	3.02484	1.02446	26.48	46.2	13.88	3.82	6.23	2.11
29201	38.06	68.51	43.96	26.06	20.79	6.86	9.32	11.97	10.41	4.0038	1.27468	0.522945	2.66375	2.6801	2.32057	5.96671	5.58587	2.77993	10.988	21.9776	14.6341	0	7.15328	18.23	2	127.21	27.76	87.16		29201	4.26343	4.78896	1.43735	2.88943	4.12984	0.75884	32.45	36.45	10.94	5.94	8.49	1.56
29301	18.53	28.03	17.91	14.9	13.78	6.07	6.46	7.38	8.37	0.245131	1.79762	0.294157	3.87306	0.588314	0.555629	3.40955	1.25057	2.1756	1.82635	7.89688	3.4544	0	0	10.54	0.6	73.76	15.43	49.35		29301	4.49853	2.81191	1.13709	3.32331	3.76316	1.14361	34.3	21.44	8.67	6.8	7.7	2.34
29401	15.37	6.26	23.84	8.3	7.45	3.73	1.96	2.67	3.31	3.23572	2.97425	0.473919	0	1.02955	0	1.13652	0	0	0	5.26458	0	0	4.37956	5.37	0	69.89	13.58	43.97		29401	4.47926	1.6437	0.719039	3.22115	2.92653	2.50916	34.2	12.55	5.49	6.56	5.96	5.11
29501	48.15	25.05	74.74	26.84	29.41	9.48	8.67	8	8.76	6.07924	3.92209	1.69957	0	2.77815	0.817102	11.965	0	0	6.73653	25.5291	13.378	0	1.71533	16.77	0.93	133.82	25.19	65.8		29501	3.37576	1.07078	0.651095	2.43954	1.38208	2.74448	25.82	8.19	4.98	4.96	2.81	5.58
29601	60.44	38.11	87.63	43.72	49.31	6.66	11.29	12.93	10.13	5.09872	4.10185	2.2552	0	2.30423	1.7486	9.15527	0	1.0878	8.8024	26.4483	48.0476	15.5541	7.40876	35.2	1	191.62	37.41	104.64		29601	2.63052	0.417399	0.568235	1.64275	1.23452	2.03131	20.23	3.21	4.37	3.34	2.51	4.13
29701	68.22	46.4	84.22	47.34	55.13	10.17	7.25	14.57	14.05	9.33131	8.6286	3.35012	1.99373	1.38907	3.64428	10.2918	5.2107	2.25617	11.6467	37.3953	47.2939	0	11.0584	44.76	0.93	236.12	43.93	126.63		29701	2.06634	0.303493	0.597946	1.73128	0.909908	0.442658	16	2.35	4.63	3.52	1.85	0.9
29801	75.83	40.33	95.02	60.55	58.68	17.45	8.71	10.53	12.36	6.04656	7.8115	1.20931	2.09178	2.50033	3.95477	15.6271	8.54555	1.97415	5.20958	36.685	61.3628	0.129618	15.5839	42.57	2.26	224.83	39.94	135.48		29801	3.18614	0.692751	0.746731	3.68146	0.314571	0.363722	24.79	5.39	5.81	7.49	0.64	0.74
29901	82.41	40.03	123.47	55.76	76.49	11.9	15.74	12.42	14.3	6.94537	2.59838	1.91202	1.38907	1.51981	1.4381	14.8063	9.546	1.36982	7.99401	36.7685	39.9455	5.24952	11.8613	36.14	3	222.04	38.68	120.17		29901	4.08194	0.898284	1.42932	5.38885	0	0.489896	31.9	7.02	11.17	11	0	1
30001	96.28	51.82	134.62	64.66	74.65	14.09	8.83	14.75	11.17	7.90955	5.36019	2.17349	5.03335	1.55249	2.90888	18.9104	8.42049	0	6.64671	38.6487	86.5485	15.5541	11.9343	45.21	3.23	217.58	39.64	109.42		30001	4.87273	1.03268	1.70329	6.2905	0	0.492214	38.22	8.1	13.36	12.78	0	1
30101	112.5	58.91	115.52	63.28	79.45	13.56	15.42	12.5	13.83	8.95544	8.36713	0.326841	1.92836	2.99059	2.59838	17.395	4.00182	6.92967	21.0479	29.7073	36.2398	0.58328	11.6058	54.21	1.96	219.96	45.28	98.75		30101	5.51981	0.792189	1.61117	5.693	1.42201	0	43.27	6.21	12.63	11.49	2.87	0
30201	82.76	63.69	57.94	73.26	86.24	9.92	15.31	15.65	14.46	6.71658	4.98432	5.06603	0.63734	5.98119	0.735392	15.7218	2.08428	8.13834	23.1437	27.1168	46.4146	7.38821	10.0365	63.07	3.6	226.3	46.72	103.43		30201	5.37047	0.76997	1.29144	4.59029	1.91595	0.26943	41.71	5.98	10.03	9.2	3.84	0.54
30301	94.87	77.6	104.68	63.43	69.59	7.13	12.63	9.43	9.43	10.5896	6.27534	1.96105	2.30423	1.56884	3.15401	19.4155	0.833712	1.49069	14.3413	25.9887	55.3961	9.4621	7.33577	51.69	3.84	201.32	38.3	105.52		30301	5.03627	0.770804	1.06246	4.34873	2.17686	0.808833	38.68	5.92	8.16	8.71	4.36	1.62
30401	87.49	93.13	130.47	65.95	86.19	9.96	15.62	12.96	16.34	7.15781	5.19677	1.51981	1.48713	1.65055	0.915154	17.837	2.62619	0	6.88623	28.412	32.0946	4.407	13.1022	36.58	3.82	180.56	28.18	105.36		30401	4.44888	0.717857	0.880589	3.71232	1.10718	1.1673	33.9	5.47	6.71	7.41	2.21	2.33
30501	80.35	99.45	163.5	66.63	85.86	10	10.74	11.19	8.56	6.19363	5.47458	1.99373	0.866128	1.20931	2.18983	6.34555	0	0	4.67066	26.0304	51.5648	0	5.29197	26.22	2.14	154.54	23.52	96.91		30501	4.01663	0.810924	0.71005	3.77285	0.830028	1.1067	30.66	6.19	5.42	7.5	1.65	2.2
30601	69.46	104.46	167.59	56.82	79.6	13.12	9.25	8.07	12.45	5.81777	2.72912	1.30736	2.69644	1.30736	1.83031	4.32507	0	0	12.6048	32.4232	73.987	0	11.2409	25.3	1.74	171.72	33.63	94.56		30601	3.76753	0.801464	0.689389	3.06592	0.50261	0.789097	28.91	6.15	5.29	6.1	1	1.57
30701	83.79	100.94	157.56	58.84	70.5	9.68	13.3	10.71	15.47	9.33131	5.86679	0.653682	1.6342	0	3.15401	9.37626	0	4.91523	11.8862	23.0639	60.0438	0	9.30657	26.2	1.59	177.48	35.62	106		30701	3.62129	0.795202	0.706847	2.35107	0.268978	0.702332	27.87	6.12	5.44	4.72	0.54	1.41
30801	88.16	89.48	159.86	79.71	80.85	11.11	13.36	13.09	9.99	7.74613	3.33378	0.245131	0.817102	2.8762	1.14394	9.8498	0	1.77271	13.4431	27.0332	63.1842	0	12.8102	26.72	2.83	189.2	38.08	116.64		30801	3.52344	0.591146	0.979167	1.96087	0	0.637158	27.06	4.54	7.52	3.97	0	1.29
30901	97.94	62.08	173.55	73.47	80.47	11.7	13.73	13.65	15.76	9.57644	6.86366	0.817102	0.228789	1.20931	1.99373	7.35578	1.37563	1.97415	9.43114	33.217	56.5266	8.81401	23.0657	30.09	4.34	194.47	33.97	128.02		30901	3.86031	0.495748	1.12195	1.86909	0.250851	0.821415	29.59	3.8	8.6	3.8	0.51	1.67
31001	80.3	51.65	142.03	56.13	77.15	7.18	11.97	13.01	14.45	6.89634	7.1905	0.817102	3.85672	2.3696	4.05283	6.47183	15.507	3.74686	8.50299	24.1502	35.3605	12.7025	17.5182	36.28	4.66	212.29	31.57	126.8		31001	4.51283	0.440053	0.692071	1.85424	0.493148	0.986296	34.56	3.37	5.3	3.76	1	2
31101	95.81	42.52	145.39	61.47	75.07	13.87	9.38	15.2	13.06	9.46204	8.61226	0	1.6342	5.638	2.64741	5.90357	7.33667	0.926642	7.18563	47.423	30.7128	5.37914	12.0438	31.41	5.44	197.26	28.2	125.7		31101	5.04392	0.757048	0.792597	1.62407	0.987279	1.34764	38.31	5.75	6.02	3.29	2	2.73
31201	78.67	28.3	156.69	62.8	72.97	12.42	9.09	9.68	15.52	3.82404	6.03021	0.392209	2.45131	1.83031	3.51354	15.9744	1.20888	6.04332	12.5449	39.944	51.3764	13.6747	14.4161	23.09	5.45	198.74	28.63	110.58		31201	4.37209	1.09635	0.988704	1.45937	1.10439	1.17834	32.9	8.25	7.44	2.96	2.24	2.39
31301	81.56	39.05	171.36	77.27	83.01	8.07	9.25	13.67	10.58	8.53055	7.32124	2.64741	1.58518	3.15401	3.31743	16.4795	8.79566	9.74989	13.7725	38.8994	49.6806	2.46274	10.4745	19.26	4.87	204.07	32.92	102.31		31301	3.6646	0.926173	1.39394	2.13546	0.973811	0.87989	27.42	6.93	10.43	4.32	1.97	1.78
31401	84.69	31.51	168.12	64.06	81.77	10.47	11.01	7.13	8.54	3.79135	6.40608	1.47078	4.18356	2.0591	0	19.447	2.25102	2.09502	9.67066	21.4762	77.8183	1.81465	13.0292	21.69	5.19	221.19	38.93	88.19		31401	3.13609	0.487806	1.48608	3.86804	0.5164	0.531296	23.53	3.66	11.15	7.79	1.04	1.07
31501	97.14	36	173.9	82.13	88.84	10.6	7.83	13.07	11.05	8.85739	4.46138	4.8209	2.2552	0.473919	1.50347	18.4684	2.79294	2.09502	2.99401	34.0945	86.9882	8.94363	5.87591	25.63	5.37	230.14	37.41	93.19		31501	3.18745	0.209841	1.48748	4.97417	0.875454	1.28831	24	1.58	11.2	10	1.76	2.59
31601	90.37	29.73	141.44	68.45	86.27	8.07	10.43	11.91	7.38	7.1905	7.68076	0.931496	0.506603	2.45131	0.506603	20.4573	2.16765	0	8.98204	22.6461	92.7036	0	14.635	28.09	7.16	233.14	30.48	113.78		31601	3.67415	0.516719	1.04406	3.91321	0.99194	2.0682	27.66	3.89	7.86	7.89	2	4.17
31701	87.32	34.91	120.31	71.35	84.96	7	8.57	12.28	9.74	7.56637	6.50413	0.71905	0.457577	0	2.07544	9.72352	5.2107	0	10.2395	32.1725	74.6779	3.6293	8.72263	35.4	6.74	243.22	31.1	126.08		31701	4.27152	0.90451	0.835443	2.76742	0.608333	1.9347	32.16	6.81	6.29	5.55	1.22	3.88
31801	93.21	35.63	143.1	72.17	81.75	10.83	7.92	13.19	13	6.04656	8.79202	2.71278	0	1.56884	3.05596	22.4778	1.66742	0	8.89222	34.8048	48.6757	1.68503	12.1898	39.91	6.71	241.05	33.71	120.37		31801	4.5004	1.15827	1.279	2.01552	0.923993	1.30984	33.92	8.73	9.64	3.97	1.82	2.58
31901	80.45	38.13	154.17	68.19	84.93	10.85	9.3	13.06	11.14	7.41929	3.57891	2.3696	1.6342	2.69644	3.87306	13.796	0	0	7.90419	41.1139	38.5637	14.5172	8.75912	37	4.6	244.73	37.71	107.15		31901	4.8578	1.00438	1.37622	3.45972	1.84449	0.823246	36.71	7.59	10.4	6.64	3.54	1.58
32001	91.59	62.83	153.35	75.22	96.28	13.22	14.04	18.79	13.44	5.76874	7.02708	1.32371	0.833444	3.64428	2.8762	17.7423	0	5.11668	12.6647	27.3675	51.7532	6.86974	27.1898	32.58	4.17	224.01	33.11	111.2		32001	5.27472	0.746547	1.13634	4.12323	2.03205	0.537579	39.92	5.65	8.6	7.67	3.78	1
32101	77.19	58.31	146.16	79.3	72.85	10.59	9.09	9.19	16.03	5.60532	6.78195	0.588314	1.79762	1.07857	1.6342	29.5494	0.625284	5.47928	12.9042	20.933	57.9084	3.88853	8.43066	35.06	3.35	193.02	30.82	112.37		32101	5.58531	0.627503	1.00745	5.14851	1.05709	0.46008	42.19	4.74	7.61	9.4	1.93	0.84
32201	86.79	75.43	167.17	59.37	71.79	8.38	11.9	7.72	14.76	7.23952	6.6839	0.620998	3.51354	0	0	12.9752	5.91936	3.78715	7.06587	27.3675	54.0771	1.4906	8.21168	39.29	6.05	169.64	28.28	95.92		32201	5.76042	0.545584	1.22624	4.30127	1.05179	0.824826	43.5	4.12	9.26	7.77	1.9	1.49
32301	73.32	81.49	138.04	50.03	86.91	12.01	8.69	7.86	13.05	4.64114	6.86366	5.09872	1.20931	2.10812	5.22945	18.5315	0.333485	2.29646	10.479	39.0666	36.4283	0.648089	8.13869	40.71	7.21	174.38	28.16	84.33		32301	5.58287	0.577447	1.53546	4.30759	1.11307	1.66961	42.25	4.37	11.62	7.74	2	3
32401	95.38	98.32	152.53	53.56	66.07	8.42	10.52	13.13	12.54	6.50413	3.03962	0.620998	0.915154	1.61786	1.22565	19.1313	0	3.10224	10.9281	25.8633	43.5255	9.20286	6.16788	32.37	7.3	178.07	25.62	75.07		32401	4.51332	0.744533	1.37442	4.29651	0.811501	2.18438	34.25	5.65	10.43	7.73	1.46	3.93
32501	79.55	95.03	178.15	49.98	74.71	12.22	10.97	10.55	12.5	6.0629	4.9353	0.196105	2.61473	1.17663	2.58204	24.2141	0	3.54541	6.88623	33.1335	62.6189	10.8231	7.62774	34.06	4.51	179.65	26.14	75.45		32501	3.07229	0.844152	1.19213	3.30662	0.111147	2.85647	23.22	6.38	9.01	5.95	0.2	5.14
32601	84.72	113.44	157.81	45.84	69.52	10.17	9.39	8.57	10.48	7.1905	5.45824	1.242	5.2458	2.58204	5.14774	8.71329	0.333485	0	8.44311	29.8744	90.5682	10.2398	11.2409	32.31	2.27	169.27	26.75	79.76		32601	2.61863	1.10701	0.701061	1.72952	0.792232	2.01963	19.61	8.29	5.25	3.1	1.42	3.62
32701	77	67.69	167.33	52.9	56.89	8.78	7.79	7.31	9.48	5.86679	3.84038	2.02641	4.06917	2.2552	2.50033	11.523	3.04305	0	8.14371	28.2867	57.2803	15.2301	10.073	39.82	5.08	169.98	31.52	92.93		32701	3.24688	1.33171	0.942729	2.33973	1.12487	2.01914	24.04	9.86	6.98	4.16	2	3.59
32801	80.36	57.34	167.58	57.36	61.88	7.43	7.62	11.68	9.28	5.45824	6.92903	0.277815	0.228789	1.56884	1.58518	17.837	0	0	5.4491	44.4983	48.6129	21.5814	18.1022	38.19	7.79	193.55	29.65	93.04		32801	3.25297	1.23056	0.814941	2.34211	0.907356	1.70129	23.95	9.06	6	4.13	1.6	3
32901	90.16	53.24	180.51	58.81	86.01	8.6	10.24	14.51	13.77	7.0761	9.64181	0.539287	5.36019	1.76494	1.58518	18.8788	0.250114	2.49791	10.6287	39.6097	41.8297	14.258	10.2555	48.8	7.61	197.34	26.67	86.2		32901	2.74688	0.7407	0.712001	2.32153	0.188696	2.02419	20.1	5.42	5.21	4.06	0.33	3.54
33001	99.09	37.52	165.53	45.69	73.39	9.4	13.88	9.18	9.72	9.00447	7.59905	0	1.99373	2.09178	2.14081	12.186	6.00273	5.55985	13.4731	33.1335	36.4911	14.4524	4.48905	54	6.12	197.13	25.22	84.91		33001	2.71332	0.706093	0.797954	1.65545	0	1.36804	19.79	5.15	5.82	2.88	0	2.38
33101	84.08	28.58	158.22	65.58	81.57	8.32	9.71	10.57	11.4	8.10565	7.05976	1.6342	0	0.849786	1.37273	12.9437	0.625284	6.1239	8.77246	21.2673	73.5474	5.63837	6.42336	59.08	3.77	176.67	26.12	87.01		33101	2.86626	1.10431	1.08501	4.22989	0	1.50575	20.79	8.01	7.87	7.36	0	2.62
33201	83.51	18.08	149.56	61.94	83.05	11.61	14.1	17.24	12.51	13.4332	3.21938	3.26841	0	2.45131	2.77815	7.29264	2.45945	3.14253	7.66467	23.7742	43.2743	5.37914	9.89051	61.98	2.78	179.15	24.62	84.11		33201	3.33569	1.48994	1.15915	5.99486	1.34799	0.819032	24	10.72	8.34	10.54	2.37	1.44
33301	88.65	23.73	150.34	54.76	65.45	11.13	12.73	14.84	14.51	6.99439	6.76561	1.35639	0.817102	2.90888	0	5.80886	4.46036	2.65906	8.89222	27.66	74.6779	29.164	5.76642	60.71	2.02	185.19	24.59	85.85		33301	3.38416	1.64268	1.20943	5.19859	1.68786	0.562618	23.98	11.64	8.57	9.24	3	1
33401	107.36	30.69	191.83	64.8	80.66	7.67	18.44	9.49	10.93	7.32124	10.3445	1.91202	0.310499	2.02641	0.490261	15.564	0	4.63321	9.01198	18.7603	75.0548	3.11083	7.55474	49.52	2.86	188.39	23.94	93.92		33401	3.36725	1.69654	1.16404	2.89276	1.59966	0.0947532	23.46	11.82	8.11	5.19	2.87	0.17
33501	81.98	30.64	176.51	56.39	64.09	6.64	13.36	9.97	7.84	6.6839	6.3734	1.242	0.506603	3.0723	2.77815	14.0802	0	2.05473	15.2096	16.128	69.3393	0	7.40876	41.45	5.06	183.41	30.48	93.45		33501	3.25437	1.52094	1.01299	2.25629	0.792751	0.554371	22.36	10.45	6.96	4.07	1.43	1
33601	110.83	31.18	184.43	61.78	74.05	7.15	7.34	13.16	8.79	3.87306	6.40608	0.392209	1.56884	2.74546	0	17.5844	0	2.49791	6.91617	32.5067	44.656	5.24952	17.8467	42.15	8.57	182.02	29.03	83.4		33601	3.37529	1.10745	0.607404	2.79357	1.09983	0.549915	22.95	7.53	4.13	5.08	2	1
33701	82.77	30.56	143.82	51.4	58.04	9.08	8.94	11.2	8.49	2.92523	6.86366	0.16342	1.69957	2.46765	0.473919	19.9522	5.37744	5.31812	14.491	34.9301	47.608	0	9.45255	47.96	6.85	181.79	28.02	72.84		33701	4.19917	0.613827	0.83865	3.11073	0.998303	0.435723	28.39	4.15	5.67	5.64	1.81	0.79
33801	93.05	28.96	163.27	54.03	68.04	9.32	9.05	11.91	10.91	4.70651	6.74926	1.47078	1.84665	2.40228	1.42176	16.6373	1.50068	8.90382	8.47305	19.9302	39.757	0	6.64234	39.27	3.38	192.81	28.32	71.33		33801	4.80511	0.376785	0.953044	2.36491	0.140434	0.561737	32.52	2.55	6.45	4.21	0.25	1
33901	74.59	22.38	132.91	45.87	60.24	9.07	12.79	7.91	7.28	2.89254	4.15088	0.817102	2.07544	0.996865	2.97425	20.4257	0.291799	0	4.88024	29.5402	51.7532	0	10.8029	37.92	1	174.99	26.61	80.06		33901	4.34116	0.51366	0.673628	1.47242	0.131263	0.570707	29.58	3.5	4.59	2.58	0.23	1
34001	68.17	25.31	132.34	54.42	68.35	9.14	12.65	10.84	7.63	5.89948	6.29169	4.21625	2.53302	2.61473	1.11126	16.4795	6.58633	0	11.0778	21.7686	50.3715	0	11.6423	37.49	1.3	175.01	35.16	86.97		34001	3.47919	0.57671	0.39758	0.0919693	0.574808	0.379373	23.89	3.96	2.73	0.16	1	0.66
34101	69.51	30.01	141.6	52.75	59.51	10.98	11.17	11.39	12.6	5.06603	3.41549	2.74546	1.27468	3.4972	1.37273	13.0068	1.1672	3.18282	6.0479	24.0667	44.2792	0	13.2117	35.43	2.06	178.15	40.2	97.08		34101	2.88731	0.578338	0.297931	0.254831	0.579161	0	19.77	3.96	2.04	0.44	1	0
34201	71.54	22.94	162.97	54.9	61.21	10.23	9.84	9.74	10.9	6.81463	6.81463	1.20931	0.441235	2.50033	0	10.5759	8.83735	3.42455	5.83832	18.9692	59.7926	2.33312	4.52555	32.09	2.66	182.93	45.69	93.27		34201	3.28235	0.29491	0.256572	0.631914	0.307098	0.555139	22.26	2	1.74	1.07	0.52	0.94
34301	74.08	30.84	180.57	52.14	72.25	9.01	9.25	15.01	10.57	5.58898	7.41929	1.4381	0.817102	3.62793	1.6342	14.2064	3.04305	0	10.9581	25.7798	48.0476	3.04602	6.78832	30.53	2.52	185.43	38.79	90.33		34301	4.17841	0.134067	0.415607	1.20433	0	0.602165	28.05	0.9	2.79	2	0	1
34401	77.21	21.08	145.52	58.06	65.26	5.59	5.7	9.5	8.54	7.59905	3.51354	2.43496	0	3.33378	0.849786	11.4599	3.91845	1.65184	5.35928	16.2116	75.62	5.31433	13.1387	40.4	3.69	195.64	27.85	93.42		34401	4.92766	0.368634	0.701157	1.06073	0.280422	0.493787	32.75	2.45	4.66	1.74	0.46	0.81
34501	81.34	30.27	151.06	52.58	63.76	10.2	11.16	10.75	8.97	7.3866	3.70964	2.04276	1.29102	0.63734	1.60152	10.9232	3.79339	4.59292	12.1557	24.9023	50.3087	0	10.073	49.73	5.08	197.72	27	98.79		34501	5.09822	0.741338	0.840082	1.61772	0.612774	0	33.56	4.88	5.53	2.64	1	0
34601	74.82	24.5	128.44	53.19	71.89	14.98	10.69	11.83	8.28	8.89007	6.12827	1.60152	1.16029	0.996865	2.2552	12.2491	3.50159	0.443177	9.37126	33.3842	78.9488	0	1.93431	50.1	6.01	173.54	26.02	92.37		34601	4.27202	0.907021	0.825955	1.58119	0.796769	0	27.93	5.93	5.4	2.56	1.29	0
34701	73.6	21.81	139.01	58.99	80.88	9.71	11.11	14.34	9.84	8.97178	4.21625	1.47078	2.45131	2.14081	1.19297	11.965	5.33576	5.7613	10.9281	30.0416	63.3098	3.88853	4.05109	47.39	3.32	152.31	27.45	84.54		34701	4.23927	0.953299	0.833753	1.47513	1.14592	0	27.66	6.22	5.44	2.33	1.81	0
34801	85.38	20.55	155.06	58.92	78.13	10.57	10.11	9.4	9.25	7.12513	7.20684	1.35639	0.016342	1.7486	4.78822	20.8677	1.50068	0.886354	4.28144	17.0472	60.7975	17.4984	5.0365	39.79	1.88	143.85	24.14	84.53		34801	4.56198	0.954762	0.841173	2.79718	1.31015	0	29.72	6.22	5.48	4.27	2	0
34901	96.77	24.16	155.34	55.55	65.78	9.35	9.09	10.6	14.78	5.39287	12.0931	2.12447	1.61786	2.54936	2.54936	22.2883	3.04305	0	4.46108	29.5402	51.4392	4.3422	4.67153	36.92	0.87	153.05	22.06	75.83		34901	4.32067	0.910503	0.597278	3.48393	0.981957	0.0941603	28.14	5.93	3.89	5.18	1.46	0.14
35001	70.36	23.21	135.8	50.7	61.42	7.69	9.43	8.76	12.09	2.95791	5.9485	2.02641	0	0.915154	1.76494	30.4965	0.333485	0.68491	6.13772	34.8883	47.2939	1.03694	7.0438	32.42	1.23	156.83	26.93	69.7		35001	3.17995	0.676161	0.547368	3.59646	0.155486	0.676027	20.74	4.41	3.57	5.32	0.23	1
35101	63.5	17.79	148.92	55.18	58.42	4.86	9	10.55	8.97	7.40295	7.15781	0.702708	3.23572	2.20618	2.10812	26.1714	0	2.65906	7.39521	27.9524	57.0919	0	6.56934	37.74	1.96	160.13	37.01	73.56		35101	2.57906	0.603413	0.617197	4.40026	0	0.674886	16.84	3.94	4.03	6.52	0	1
35201	71.3	20.04	156.56	49.46	60.35	10.05	7.93	11.11	9.54	7.97492	2.48399	0.326841	0.457577	0.245131	2.82717	7.60834	1.70911	3.34397	10.479	32.7156	32.283	0.648089	16.7518	43.67	1.77	153.42	44.88	82.98		35201	2.78231	0.586724	0.697893	4.7135	0	0.410748	18.02	3.8	4.52	7	0	0.61
35301	71.67	23.45	164.03	53.25	55.26	8.97	10.08	14.83	5.45	7.23952	8.87373	0.817102	2.23886	1.32371	3.75867	9.47096	1.7508	0	4.28144	28.8299	47.3567	11.0823	5.36496	40.94	1.69	160.42	42.11	86.89		35301	3.43971	0.912033	0.579815	3.17854	0	0.388935	21.95	5.82	3.7	4.74	0	0.58
35401	75.31	25.81	158.11	55.18	69.06	9.14	9.84	13.63	10.41	9.28228	3.4972	0.947838	1.30736	2.8762	1.40542	11.523	1.41731	0	9.04192	30.2923	48.3617	4.27739	6.56934	30.51	5.09	172.17	34.39	93.02		35401	4.55329	1.12042	0.6557	1.19449	0	0.796325	28.61	7.04	4.12	1.8	0	1.2
35501	59.16	21.93	132.94	51.95	58.66	10.5	12.33	12.74	9.13	5.04969	9.57644	2.14081	0.588314	2.10812	3.4972	24.3088	2.16765	0.765487	7.03593	28.1613	54.454	3.88853	4.70803	31.53	6	177.5	31.91	88.82		35501	4.30157	1.51197	0.892415	1.33985	0.415815	1.32005	26.8	9.42	5.56	2.03	0.63	2
35601	65.17	24.93	133.31	50.69	67.68	8.02	11.99	9.19	14.23	9.05349	4.29796	1.81397	3.4972	0.228789	1.6342	21.4675	8.33712	2.61877	16.1976	31.9218	54.768	1.4906	5.40146	36.09	5.56	175.4	42.66	93.9		35601	4.0044	1.55118	1.71548	3.08466	0.970975	0.759606	24.86	9.63	10.65	4.67	1.47	1.15
35701	61.72	23.82	126.76	46.6	61.13	4.93	10.72	10.88	12.91	7.28855	4.75553	1.6342	1.6342	2.45131	1.61786	20.9624	4.41867	3.26339	7.48503	11.4902	39.9455	1.74984	3.90511	37.17	0.62	153.64	46.68	79.14		35701	3.34616	1.5668	2.16583	3.9808	1.33137	0.998528	20.78	9.73	13.45	5.98	2	1.5
35801	49.01	19.09	117.13	51.25	59.56	9.26	7.98	10.54	8.48	3.74233	8.30176	2.82717	0.114394	2.04276	1.58518	13.2909	4.29362	0	7.87425	36.4343	66.7014	9.00844	6.13139	28.56	1.36	145.58	45.71	82.58		35801	3.0526	1.46454	1.71799	3.5219	0.764755	1.25447	19.03	9.13	10.71	5.25	1.14	1.87
35901	61.29	16.15	87.44	42.59	50.37	9.55	7.45	6.19	10.19	5.62166	6.48779	2.18983	1.09492	5.50727	0.88247	7.32421	0	0	6.37725	9.94422	35.9258	1.55541	9.12409	26.65	5.07	144.03	33.21	83.21		35901	2.84013	1.54714	0.940357	3.16648	0.85928	1.19758	17.88	9.74	5.92	4.68	1.27	1.77
36001	64.59	19.7	129.31	42.39	55.45	10.64	7.57	8.95	12.89	7.71344	3.30109	3.15401	2.46765	2.09178	0	13.7645	0	0	7.63473	29.958	37.6216	3.82372	12.9927	30.52	9.08	173.96	34.67	99.17		36001	2.65083	1.08736	0.399118	4.04444	1.12157	0.59817	16.87	6.92	2.54	5.95	1.65	0.88
36101	90.27	22.05	126.94	49.9	60.2	8.74	9.23	13.42	11.13	6.35705	5.80143	1.51981	1.61786	1.04589	1.09492	13.8907	0	0	14.4311	30.6683	54.3283	0	23.1022	33.52	9.74	184.53	25.73	111.79		36101	2.85856	0.925704	0.45737	3.71161	2.35636	0	18.25	5.91	2.92	5.45	3.46	0
36201	84.89	25.97	126.18	45.24	70.59	15.91	9.16	13.23	9.64	4.16722	6.3734	1.7486	4.57577	2.61473	3.1867	12.5017	0	4.91523	23.3832	29.0806	69.9674	4.407	10.5839	30.04	8.01	199.74	30.91	118.27		36201	2.87769	1.18558	0.497127	3.78939	2.04832	0.539391	18.35	7.56	3.17	5.55	3	0.79
36301	74.46	27.3	104.58	60.94	57.14	18.28	11.73	12.3	13.98	9.06983	4.80456	0.653682	2.77815	0.588314	1.20931	12.7858	0	6.40592	21.3473	34.9301	59.2273	2.98121	14.0146	28.98	5.91	201.51	34.06	113.72		36301	3.76891	1.47629	0.88671	3.7376	1.8688	0.913787	24.1	9.44	5.67	5.44	2.72	1.33
36401	82.14	24.54	117.58	50.67	56.63	9.98	7.89	12.55	15.83	4.03648	1.61786	0.16342	2.0591	1.25834	3.20304	3.2517	2.25102	1.93386	7.51497	61.4619	61.3	3.30525	15.1825	40.64	3.9	210.43	43.38	110.58		36401	3.73938	1.40344	1.02637	3.21091	0.701951	1.3622	23.9	8.97	6.56	4.62	1.01	1.96
36501	80.19	24.15	140.89	58.65	64.6	10.78	8.53	12.36	14.39	5.89948	5.98119	0.915154	3.93843	4.5104	0.620998	6.97694	1.87585	0	11.1377	56.5734	56.1498	0	7.84672	48.83	3.08	212.86	39.77	106.42		36501	3.48413	1.21748	0.901311	1.82345	1.07013	2.02762	22.15	7.74	5.73	2.59	1.52	2.88
36601	78.82	21.46	138.63	57.85	87.17	15.79	9.61	11.89	18.42	4.49406	5.73606	2.35325	2.95791	3.21938	2.77815	9.5341	3.20979	0	5.38922	31.0861	70.0302	0	15.5474	54.34	2.64	215.75	43.01	106.15		36601	2.93836	1.52737	1.13357	1.34685	0.712622	3.45621	18.43	9.58	7.11	1.89	1	4.85
36701	68.56	28.84	155.51	61.79	70.18	13.97	11.83	11.16	15.62	12.2402	4.46138	0.670024	2.89254	0.228789	0.16342	9.40783	4.6271	0	16.1976	37.061	75.9341	0	16.3869	44.24	3.08	206.65	38.32	96.99		36701	3.90024	1.67084	1.21103	1.71575	0.717885	4.73804	24.09	10.32	7.48	2.39	1	6.6
36801	69.99	27.13	176.09	59.81	76.39	10.85	13.08	10.05	14.8	9.39667	3.98746	1.1276	2.6801	4.41235	1.61786	13.7329	5.16902	0	15.0599	37.9384	64.0007	0	12.2993	47.15	5.85	189.88	30.85	90.57		36801	4.63444	1.42005	1.37572	2.33732	0.0723629	3.43	28.23	8.65	8.38	3.23	0.1	4.74
36901	78.69	24.09	151.53	53.52	73.75	7.94	9.29	12.09	15.55	3.74233	3.15401	0.653682	1.22565	2.22252	2.48399	17.2687	0.0833712	3.34397	7.60479	46.086	20.9148	0	11.0584	49.11	7.99	194.48	21.59	95.11		36901	5.62238	0.802252	1.22571	3.81321	0	2.14539	33.99	4.85	7.41	5.19	0	2.92
37001	69.71	25.31	147.77	48.59	58.04	9.3	11.38	14.55	13.29	4.8209	5.80143	0.555629	3.03962	3.84038	1.11126	5.27217	0	0	8.47305	53.6904	56.087	4.92548	10.8029	41.09	8.36	183.56	23.9	89.85		37001	5.35547	0.396763	1.46254	5.32932	0	0.961514	32.26	2.39	8.81	7.15	0	1.29
37101	68.58	21.47	142.25	54.81	59.17	9.46	12.8	10.54	12.81	5.37653	6.09558	2.53302	0.539287	1.51981	6.11192	17.6476	0	2.57848	12.9042	37.1864	53.8259	9.72133	10.146	40	7.58	182.05	33.5	89.94		37101	5.09725	0.701165	1.30192	7.43995	0	1.06177	30.46	4.19	7.78	9.81	0	1.4
37201	63.77	22.09	133.97	51.07	62.52	7.59	10.34	12.64	9.81	7.01074	5.93216	1.97739	1.6342	1.66689	0.931496	11.3652	0	4.02888	15.0599	40.2783	51.3764	1.4906	8.17518	43.03	5.86	163.42	38.02	85.46		37201	5.0489	0.841764	0.910789	7.28336	0	0.764256	29.99	5	5.41	9.53	0	1
37301	75.52	20.75	155.96	65.39	75.06	11.31	14.51	15.09	12.4	4.78822	4.77188	2.28789	0.784418	3.4972	1.6342	5.80886	0	0	15.1198	59.7489	51.3136	0	15.7299	50.55	5.21	194.26	39.49	92.03		37301	4.9486	0.946528	0.604023	6.89359	0	0.351558	29.33	5.61	3.58	9.02	0	0.46
37401	79.14	25.49	167.81	59.82	58.32	6.35	15.72	15.14	16.25	5.42556	5.71971	3.26841	0.849786	3.03962	3.4972	19.1629	3.45991	1.36982	7.72455	36.3507	39.9455	0	20.365	46.96	2.14	205.67	33.76	100.11		37401	4.91522	0.721237	0.776977	6.04501	0	0	29.1	4.27	4.6	7.98	0	0
37501	92.37	29.95	166.01	63.22	68.24	9.7	8.92	17.19	11.89	6.84732	5.09872	1.27468	3.26841	2.54936	1.40542	10.3865	0	2.1756	17.9341	13.4122	70.2814	5.8328	17.7737	52.53	1.96	190.51	27.58	90.62		37501	5.25076	1.02022	0.947109	6.92229	0	0.316361	30.88	6	5.57	9.19	0	0.42
37601	62.58	28.15	170.68	51.02	91.71	8.9	14.97	10.55	11.82	8.87373	6.09558	1.99373	0.294157	2.22252	1.17663	12.3438	3.45991	3.70657	14.0719	29.0388	84.9155	17.8873	12.8102	55.83	3.85	165.5	25.41	89.82		37601	5.91737	1.00402	0.76292	6.00899	0	0.753951	34.36	5.83	4.43	7.97	0	1
37701	72.53	21.29	152.7	57.39	78.71	9.74	9.49	14.91	7.12	4.21625	5.39287	1.14394	2.30423	2.58204	3.66062	9.81823	11.0884	9.30671	8.50299	37.5206	65.8221	3.17564	10.1095	52.99	5.08	160.16	25.35	90.6		37701	5.78649	0.967029	0.646428	4.17557	0	0.763359	33.21	5.55	3.71	5.47	0	1
37801	76.45	23.16	126.47	57.86	60.3	7.72	12.12	10.44	10.61	11.227	6.11192	2.94157	2.61473	3.05596	0.784418	12.6911	3.87676	10.1931	9.91018	45.125	54.5168	3.82372	22.3358	54.79	6.08	176.79	29.73	100.37		37801	5.42664	0.835948	0.969419	2.8506	0	0.524699	30.9	4.76	5.52	3.64	0	0.67
37901	60.09	22.1	130.99	53.72	75.76	6.14	7.46	8.49	13.18	9.15154	8.6286	1.6342	1.32371	2.45131	0.915154	12.407	4.71047	3.26339	12.9641	36.6014	76.5621	1.55541	12.2628	52.86	5.17	173.47	33.59	99.59		37901	4.62253	0.51771	1.46187	3.62698	0.207712	0.798894	26.34	2.95	8.33	4.54	0.26	1
38001	67.95	23.74	124.06	53.65	64.67	16.38	13.16	11.73	11.93	9.06983	3.35012	1.20931	0.490261	3.15401	1.6342	21.8148	5.2107	3.30368	7.48503	34.6794	76.1225	3.43487	10.8394	51.23	4.66	184.98	41.13	86.88		38001	4.56353	0.440217	1.34521	5.32641	0.818189	1.23547	26.02	2.51	7.67	6.51	1	1.51
38101	88.72	19.07	154.41	58.25	76.03	14.22	9.81	8.69	11.97	12.7141	6.63487	0.424893	1.14394	6.04656	0	23.4249	13.0476	3.78715	6.88623	13.83	57.3431	5.96242	5.14599	45.43	2.16	204.81	43.35	92.96		38101	4.68501	0.348847	0.86514	4.90448	0.831268	1.16378	26.86	2	4.96	5.9	1	1.4
38201	87.59	23.79	134.04	60.08	79.44	9	9.95	13.55	10.28	6.53682	9.51107	0.817102	0.817102	3.79135	3.00694	22.0042	2.66788	2.90079	14.8204	41.866	72.7309	7.19379	8.43066	46.96	1.31	236.33	51.63	94.52		38201	4.89031	0.373914	0.746097	3.90308	0.415762	0.848495	28.25	2.16	4.31	4.6	0.49	1
38301	69.71	16.37	96.38	47.05	81.04	11.79	13.25	17.24	13.57	10.6877	6.29169	2.18983	1.6342	4.37967	1.89568	13.9223	6.54464	0.282022	10.0898	38.1473	62.6817	7.2586	8.24818	54.42	2	226.49	52.83	126.54		38301	5.30288	0.737087	0.38149	3.09894	0	1.63147	30.72	4.27	2.21	3.59	0	1.89
38401	66.47	15.63	38.91	59.96	75.89	9.2	13.4	14.83	13.04	5.26214	4.78822	4.34698	2.6801	4.3143	3.85672	12.3438	19.9674	3.06195	9.19162	46.3367	66.1989	4.99028	4.89051	70.13	4.56	214.89	48.39	131.09		38401	5.39998	1.06369	0.350513	3.14135	0	1.76481	31.12	6.13	2.02	3.56	0	2
38501	58.21	21.55	33.35	56.69	74.55	7.98	11.44	13.37	14.97	7.02708	5.70337	0	2.22252	4.10185	2.59838	14.8063	9.67106	0.523754	3.83234	39.3173	41.4528	14.1283	12.4818	77.38	5.23	204.23	45.13	132.42		38501	5.40705	1.24684	0.320016	2.96581	0	1.55437	30.92	7.13	1.83	3.32	0	1.74
38601	61.42	17.17	22.63	64.94	68.99	7.16	11.41	13.87	16.97	7.0761	8.90641	2.46765	1.47078	4.23259	1.53615	21.8464	5.71093	5.88216	13.3533	37.3535	65.3824	0	12.1533	58.66	4.95	215.58	45.93	131.21		38601	5.78489	1.50148	0.677067	2.68515	0	0.910068	32.98	8.56	3.86	2.98	0	1.01
38701	58.74	20.24	42.44	51	53.98	8.42	8.17	14.46	13.55	6.96171	3.59525	1.61786	2.32057	3.6933	4.0038	25.8557	4.75216	5.7613	12.8743	29.3313	91.0706	1.10175	14.0876	31.85	2.17	213.78	47.38	132.79		38701	6.72318	1.71451	0.79158	2.36425	0.613623	1.80477	38.39	9.79	4.52	2.62	0.68	2
38801	62.7	19.57	94.9	56.6	62.44	8.77	8.66	18.65	22.58	11.1616	7.76247	0	4.05283	1.51981	3.82404	35.674	9.75443	2.05473	11.2874	32.2978	69.9046	5.44395	18.0292	35.13	1.91	197.27	40.05	134.4		38801	6.94754	1.72247	1.12502	1.31991	0.910284	1.82057	39.77	9.86	6.44	1.45	1	2
38901	58.7	24.06	99.92	55.86	69.07	8.9	10.56	13.38	17.64	2.15715	5.03335	1.07857	1.96105	2.17349	2.40228	13.1331	9.25421	3.5857	1.01796	29.4148	82.8429	4.21258	8.21168	45.15	1.63	192.29	34.09	123.8		38901	5.38596	1.25134	1.27914	2.81007	1.68971	0.532627	30.99	7.2	7.36	3.06	1.84	0.58
39001	64.67	20.24	166.79	55.97	66.13	6.98	12.5	10.42	10.99	3.3828	4.57577	3.51354	0	3.20304	3.77501	14.2064	0.250114	8.86354	7.60479	22.9385	58.4736	8.87882	10.9489	56.3	2.43	210.69	39.57	122.35		39001	5.21257	0.839003	1.48732	2.83905	0.989507	0.166459	30.07	4.84	8.58	3.07	1.07	0.18
39101	68.64	25.63	174.09	56.16	65.07	13.96	17.54	10.83	12.46	7.89321	5.29482	1.9447	0	1.27468	1.55249	20.331	0	5.68072	8.89222	23.6488	65.1312	1.87946	12.5547	49.93	4.16	212.45	40.78	112.98		39101	6.55089	0.682638	1.80708	3.25607	0.832518	0.92502	37.81	3.94	10.43	3.52	0.9	1
39201	59.76	28.44	154.87	67.3	62.99	5.74	10.1	16.02	12.76	4.8209	7.76247	0.817102	1.50347	0.571971	0.245131	18.6262	8.75398	4.27061	17.6048	36.6432	62.6189	4.3422	9.92701	46.61	5.62	209.85	37.41	112.52		39201	6.92492	0.764058	1.58862	2.93879	0	0.921251	40.06	4.42	9.19	3.19	0	1
39301	53.79	25.74	172.03	56.13	52.4	8.09	11.91	11.61	12.26	7.48466	1.45444	0	1.40542	1.92836	2.69644	15.4692	4.0435	2.45762	11.1976	35.724	61.0487	9.07324	16.9343	48.23	4.41	186.81	27.42	102.13		39301	4.64801	0.559482	1.69222	3.40005	0.379793	0.506391	27	3.25	9.83	3.76	0.42	0.56
39401	57.43	20.69	151.78	57.38	57.75	6.41	9.81	10.22	12.9	5.09872	5.34385	0.817102	1.99373	2.40228	2.95791	8.58701	10.8383	0.886354	9.22156	14.9581	48.6757	2.52755	20.8759	46.78	2.97	182.84	23.9	92.7		39401	3.06611	0.0837455	1.53818	5.00402	0.888813	0	17.94	0.49	9	5.63	1	0
39501	55.12	16.7	135.89	43.78	66.26	11.54	10.78	9.6	7.55	7.99126	5.49093	2.18983	1.14394	1.32371	2.38594	34.4112	6.87813	0	13.3533	38.5652	48.9897	0	9.12409	47.9	3.78	174.44	23.98	88.99		39501	3.11215	0.0558158	1.17044	3.50926	0.875126	0	18.4	0.33	6.92	4.01	1	0
39601	54.45	21.97	153.31	56	59.98	9.61	13.19	11.36	8.34	7.32124	7.6971	0.261473	1.47078	1.9447	2.66375	24.4035	9.96286	0	1.1976	41.9495	61.5512	5.96242	19.5985	46.9	4.01	166.77	22.22	101.5		39601	3.83926	0.259091	0.730167	4.09613	0.286382	0.59012	22.82	1.54	4.34	4.72	0.33	0.68
39701	52.83	21.22	150.45	59.59	60.57	13.34	14.36	8.59	12.49	4.65748	5.34385	0.817102	1.47078	1.242	2.20618	9.34469	3.96013	0	8.23353	23.1057	68.7112	5.44395	12.0073	48.19	2.85	153.2	23.5	106.71		39701	3.98942	0.35551	0.67245	4.36533	0	0.862713	23.79	2.12	4.01	5.06	0	1
39801	50.34	19.89	135.72	59.77	63.93	13.39	11.72	10.82	11.31	1.6342	6.24266	2.45131	0.63734	1.55249	4.02014	12.7858	0.291799	0	6.13772	36.9357	61.1115	4.60143	7.55474	39.06	0.7	152.62	23.86	98.97		39801	3.03001	0.615732	0.691231	6.32368	0.370966	0.862713	18.06	3.67	4.12	7.33	0.43	1
39901	55.7	13.35	138.23	50.31	64.41	9.28	9.36	8.52	7.89	3.43183	4.26527	2.61473	1.89568	1.29102	0.996865	15.0904	1.79248	0	5.23952	24.6516	52.821	0	5.51095	38.9	1	154.35	21.83	86.74		39901	2.74382	0.716143	0.660797	4.76217	0.862713	0.0603899	16.36	4.27	3.94	5.52	1	0.07
40001	53.34	19.89	150.95	49.85	65.07	10.31	15.04	15.58	11.07	6.04656	5.18043	1.6342	1.55249	4.90261	4.37967	7.29264	1.66742	2.01444	15.988	22.0193	33.8532	0	8.10219	42.33	2.49	153.82	18.8	96.5		40001	3.25246	0.833191	0.699345	4.19624	0.854631	0	19.44	4.98	4.18	4.91	1	0
40101	63.39	17.82	150.23	49.29	61.79	16.61	13.18	14.6	10.35	8.44884	7.35392	1.48713	0.817102	2.82717	5.49093	7.70305	3.33485	1.24895	12.4251	16.4623	39.3174	0	5.10949	47.8	2.75	140.62	20.62	97.28		40101	4.00359	0.541927	0.932115	2.93443	0.252244	0.0924893	24.01	3.25	5.59	3.49	0.3	0.11
40201	56.12	16.69	141.7	54.53	57.63	11.36	12.88	16.36	16.2	8.28542	4.67382	1.58518	1.6342	3.6933	2.71278	14.8694	3.58496	2.33675	16.0479	36.6014	45.5981	1.4258	13.2482	38.65	2.34	144.47	28.23	92.71		40201	4.07534	0.238848	1.0914	2.21999	0	0.828355	24.57	1.44	6.58	2.68	0	1
40301	59.73	23.09	146.6	52.6	58.53	12.29	12	9.04	15.55	7.77881	4.77188	0.849786	1.6342	4.91895	3.15401	14.7747	7.83689	12.1672	15.2994	33.5095	62.3049	3.95334	22.7007	43.25	1.68	156.52	32.94	85.17		40301	4.15443	0.177455	0.940343	1.89151	0.530951	1.11997	25.05	1.07	5.67	2.28	0.64	1.35
40401	68.63	21.68	173.72	62.59	71.8	13.16	13.59	14.65	11.53	8.59591	1.99373	0.130736	4.0038	1.19297	1.51981	18.7841	5.87767	15.4709	9.58084	44.9579	69.5905	0	17.8832	54.17	2	166.72	36.17	96.83		40401	3.15933	0.412375	0.573667	2.58839	0.954052	1.36056	19	2.48	3.45	3.12	1.15	1.64
40501	59.61	25.94	172.57	58.9	85.43	9.62	9.81	9	12.49	8.72665	1.37273	0.686366	0.996865	3.70964	1.58518	12.407	0	3.30368	6.85629	34.3869	63.7495	10.7583	10.6204	60.47	2.16	178.88	36.94	109.18		40501	2.99872	1.02684	0.407398	4.34195	1.73678	1.34807	17.96	6.15	2.44	5.25	2.1	1.63
40601	74.84	27.55	128.48	72.72	79.54	11.25	15.15	18.42	16.86	9.87059	3.88941	0.996865	3.17036	0.228789	4.5104	13.3541	0	8.21892	15	38.3145	61.4884	3.04602	11.5328	48.71	1.62	173.83	49.19	131.67		40601	3.20851	1.18753	0.753272	4.44973	1.73869	1.14539	19.21	7.11	4.51	5.4	2.11	1.39
40701	83.26	26.26	87.31	76.88	85.87	11.88	17.33	16.73	13.09	5.89948	6.09558	2.27154	1.6342	1.38907	3.8077	25.6979	5.04396	7.73545	12.0958	29.7073	59.5414	9.4621	6.60584	35.35	3.14	183.62	48.84	141.88		40701	3.94601	1.12672	0.978156	4.88596	1.32053	1.238	23.64	6.75	5.86	5.92	1.6	1.5
40801	69.55	28.67	68.27	69.17	70.26	19.63	16.33	12.48	14.04	4.83724	5.88314	0.522945	0.964181	4.49406	3.70964	10.86	1.83417	1.85328	11.497	22.3954	55.1448	3.6293	14.781	32.34	3.76	203.49	47.25	158.09		40801	4.61355	0.554296	1.15716	4.55936	0.5408	0.92352	27.55	3.31	6.91	5.48	0.65	1.11
40901	67.65	23.79	74.69	83.46	71.3	14.14	15.39	17.82	10.64	9.7562	3.46451	2.94157	1.17663	2.41862	3.93843	14.6484	0	2.1756	4.82036	29.7909	54.768	11.0823	25.438	35.07	4.03	238.04	38.62	145.98		40901	4.64653	0.726869	1.34335	3.56883	0.436657	0.839725	27.36	4.28	7.91	4.25	0.52	1
41001	63.42	24.18	95.58	56.37	63.81	12.37	12.1	11.02	10.74	5.1314	6.259	0.620998	2.76181	3.70964	1.40542	17.3319	0	0.443177	5.2994	23.3982	64.0635	15.8134	9.92701	43.01	4.41	241.2	35.66	127.5		41001	5.19497	0.709904	2.0273	1.3915	1.33247	0.210834	29.93	4.09	11.68	1.65	1.58	0.25
41101	82.2	29.97	155.93	67.85	65.97	12.45	15.38	12.94	12.38	7.30489	4.96798	0.817102	0.833444	1.55249	2.95791	14.7116	0	4.91523	11.3174	51.1417	105.893	1.4258	3.17518	40.39	3.79	220.45	29.04	97.41		41101	5.28258	1.01426	2.2134	2.19976	1.69865	0.594528	30	5.76	12.57	2.59	2	0.7
41201	82.78	19.57	172.24	56.99	71.4	10.48	13.95	14.56	11.72	13.4495	8.77568	0.653682	1.45444	1.53615	0.506603	13.7329	0	7.41314	8.20359	30.8772	107.024	15.0357	1.38686	38.63	3.73	193	28.11	85.89		41201	5.80562	0.697027	1.69933	2.52593	1.27581	0.856249	32.9	3.95	9.63	2.95	1.49	1
41301	75.05	19.12	146.74	55.34	73.12	7.66	12.76	9.04	7.12	7.45197	7.15781	0.16342	1.79762	3.17036	0.866128	13.1646	0	3.90801	7.42515	40.905	66.5758	5.05509	8.24818	34.8	4.23	186.04	30.65	83.19		41301	5.36987	0.779158	1.36879	2.79449	1.035	1.104	30.6	4.44	7.8	3.24	1.2	1.28
41401	84.03	33.24	165.81	54.23	56.23	7.91	14.28	7.12	13.78	9.82157	3.31743	1.48713	1.6342	0.392209	2.22252	8.4923	13.256	0	18.7425	39.9022	42.7718	0	3.90511	50.71	7.81	191.09	31.3	96.96		41401	5.37316	0.862294	1.25059	3.42412	1.725	0.905623	30.72	4.93	7.15	3.97	2	1.05
41501	73.29	18	152.56	48.26	66.4	8.13	11.93	13.72	15.91	5.49093	4.3143	1.78128	0.522945	3.17036	1.50347	20.8361	4.0435	1.97415	8.65269	32.2142	48.9897	0	11.5693	77.55	8.19	196.59	32.73	107.67		41501	4.58652	0.730149	0.995024	3.62034	1.80583	0.868186	26.32	4.19	5.71	4.17	2.08	1
41601	80.36	31.46	163.14	62.42	73.79	11.8	9.8	11.29	14.66	9.47838	5.57264	0.817102	0.294157	0.996865	3.05596	24.2772	0	4.63321	4.88024	30.7936	64.3147	11.1471	14.927	79.79	7.12	199.29	30.86	123.31		41601	4.15694	0.872121	0.678897	3.41516	1.51005	0.412629	23.88	5.01	3.9	3.89	1.72	0.47
41701	61.56	30.43	113.3	66.8	78.06	7.66	8.94	8.78	10.24	10.4099	7.3866	1.6342	1.6342	3.17036	2.3696	25.6663	5.7943	0	10.509	29.4148	69.6533	8.16592	16.8613	71.89	4.14	206.99	31.05	119.67		41701	3.51509	0.830871	0.273473	2.16927	0.892704	0	20.18	4.77	1.57	2.43	1	0
41801	73.3	31.49	93.47	62.32	68.59	12.58	10.29	11.7	5.9	6.259	4.18356	1.25834	0	2.58204	0.915154	19.8259	3.04305	6.96996	10.3593	42.9941	34.1672	2.2035	6.93431	54.01	2.87	209.81	27.79	116.81		41801	3.99518	1.23304	0.208989	1.88558	0.1373	0	22.94	7.08	1.2	2.06	0.15	0
41901	72.15	23.06	125.18	54.9	64.34	9.22	7.35	12.42	12.83	5.89948	5.49093	1.19297	1.35639	1.55249	0	17.1424	1.41731	5.55985	13.982	49.5122	52.6954	1.62022	13.0657	49.59	2.5	194.36	25.77	104.42		41901	4.53191	0.877762	0.408343	1.91229	0.286844	1.37685	25.97	5.03	2.34	2	0.3	1.44
42001	89.13	27.58	145.29	62.18	80.84	12.4	6.39	14.63	10.68	7.95857	5.42556	0	0.277815	2.32057	0.179762	13.3541	2.04259	4.14975	19.6108	34.2616	53.1978	9.4621	4.37956	47.16	3	192.59	22.26	93.17		42001	4.80891	0.679463	0.542517	1.1523	1.01079	2.02158	27.39	3.87	3.09	1.14	1	2
42101	91.9	30.64	165.2	65	74.36	12.91	11.94	12.01	10.35	6.42242	9.46204	0	0.424893	5.49093	3.12133	7.29264	7.87858	0	16.9461	29.582	58.7249	12.3785	6.42336	41.55	2.93	211.58	21.79	88.22		42101	3.83086	0.508302	0.713748	1.33212	1.04892	1.95098	21.63	2.87	4.03	1.27	1	1.86
42201	96.67	27.07	163.21	72.79	87.18	14.17	11.5	13.56	8.21	5.88314	3.43183	2.01007	2.02641	4.57577	2.41862	15.0904	10.7132	2.77993	7.15569	26.4483	100.115	23.0072	7.26277	37.34	2.88	246.31	23.35	87.03		42201	3.16315	0.437154	0.826328	2.00021	0.481333	0.192533	17.8	2.46	4.65	1.87	0.45	0.18
42301	99.53	27.65	154.98	70.85	68.41	11.05	10.88	14.29	11.83	5.68703	3.33378	4.47772	0.964181	2.48399	1.6342	7.98718	0	0.564043	9.13174	21.6851	85.732	4.27739	10.073	34.58	3.7	252.5	26.02	95.77		42301	3.38556	0.5056	1.19164	4.09873	0	0.571666	18.95	2.83	6.67	3.8	0	0.53
42401	75.03	24.2	159.72	65.42	76.52	8.76	12.72	13.69	10.2	9.93596	4.69017	0.866128	1.48713	1.66689	1.6342	10.2602	0	5.31812	14.2814	25.2784	62.4933	8.16592	8.43066	38.27	5.32	230.34	26.02	103.42		42401	5.652	0.414264	1.30583	6.15205	1.41887	1.08311	31.38	2.3	7.25	5.68	1.31	1
42501	81.57	29.03	129.8	64.19	69.16	10.42	11.23	13.83	10.67	7.63173	5.91582	0.947838	0.359525	5.39287	3.26841	12.8489	0	4.27061	10.479	41.4482	46.289	0	12.0073	50.23	5.25	193.91	25.08	104.63		42501	7.06042	0.517413	1.25813	11.7301	2.16622	2.22037	38.89	2.85	6.93	10.83	2	2.05
42601	78.31	23.37	145.53	61.95	80.36	15.93	10.12	10.85	13.11	8.69397	6.91268	2.61473	2.58204	2.10812	2.71278	28.7286	3.58496	2.82022	11.0778	30.5429	65.8221	0	12.2628	57.03	3.84	184.61	23.29	101.89		42601	6.84972	0.851892	0.941086	14.0743	2.17028	2.46327	37.63	4.68	5.17	12.97	2	2.27
42701	83.69	31.83	159.75	61.82	73.69	15.02	11.85	11.95	12.65	5.86679	4.41235	1.6342	3.21938	3.59525	2.33691	9.40783	9.71275	4.14975	14.7605	28.5374	49.9318	9.39729	12.1898	52.15	2.76	186.04	24.46	103.01		42701	5.38926	1.05965	0.70643	10.2011	0.204238	3.08506	29.6	5.82	3.88	9.49	0.19	2.87
42801	68.65	25.4	138.57	50.85	71.71	9.45	12.8	12.68	12.33	4.91895	8.98812	0.522945	2.32057	2.0591	1.76494	13.8907	15.9656	0.161155	9.5509	29.582	91.0078	6.74012	10	43.49	1.83	192.74	28.58	106.99		42801	4.09523	0.889793	0.623584	5.02209	1.04716	2.38282	22.46	4.88	3.42	4.7	0.98	2.23
42901	79.1	20.95	122.07	71.54	78.83	10.9	11.21	7.86	11.39	9.00447	5.99753	0.212447	2.0591	4.5104	1.61786	27.9393	3.79339	0.846065	14.6407	32.6739	38.4381	5.37914	0	42.67	1.53	207.98	33.33	103.49		42901	3.78009	0.3634	0.788889	2.42956	2.14058	1.81949	20.7	1.99	4.32	2.27	2	1.7
43001	76.65	26.34	141.26	67.99	80.83	6.27	12.05	6.89	14.3	11.4721	9.18423	1.42176	3.77501	1.242	2.18983	10.5759	9.62938	3.34397	13.9521	20.7241	67.9575	0	2.15328	49.11	3.78	222.18	38.07	103.31		43001	4.05479	0.210046	1.03562	6.03431	2.16284	1.08142	22.2	1.15	5.67	5.58	2	1
43101	104.85	26.02	122.99	56.29	68.78	6.3	9.38	12.2	11.02	6.07924	4.9353	0.817102	0.392209	1.01321	1.71591	16.8899	5.5025	5.80159	15.0898	17.1726	60.1066	0	0.875912	52.64	6.07	230.97	38.68	98.95		43101	4.78712	0.514607	1.34604	5.8086	0.554754	0.565631	26.14	2.81	7.35	5.34	0.51	0.52
43201	101.43	25.03	157.62	73.98	76.05	10.03	13.3	11.06	12.23	5.93216	6.32437	0	0	2.63107	1.55249	13.4803	0	9.18585	2.57485	36.8103	52.4441	0	1.16788	57.32	5.4	210.7	37.15	102.3		43201	5.48398	0.593959	1.70994	6.90389	0	1.07705	29.73	3.22	9.27	6.41	0	1
43301	79.82	23.76	152.59	62.3	65.97	7.48	12.22	9.37	14.13	7.17416	5.7524	0	1.242	3.36646	0.80076	13.4488	0	2.29646	11.5269	56.6152	55.082	0	8.28467	49.74	4.26	193.81	30.33	98.2		43301	5.71776	0.709179	1.7988	6.86953	0	1.06339	30.96	3.84	9.74	6.46	0	1
43401	73.85	23.78	169.99	54.65	83.66	9.68	11.8	12.8	11.14	8.28542	6.3734	0.817102	1.25834	1.53615	2.04276	11.965	8.25375	3.02166	4.4012	34.0109	76.625	0	11.4599	43.29	2	170.8	26.75	107.82		43401	5.93934	0.878133	1.3815	7.4406	0	0.305201	32.33	4.78	7.52	7.07	0	0.29
43501	84.66	32.6	159.11	64.16	75.66	13.48	10.61	12.66	13.48	11.5865	3.33378	0.817102	1.58518	1.6342	2.81083	17.837	2.58451	8.29949	12.2754	5.68241	47.7964	0	6.56934	39.27	3.6	166.49	24.89	105.2		43501	4.97771	1.0109	0.866484	4.12548	0	0	27.23	5.53	4.74	3.92	0	0
43601	77.88	24.69	167.01	58.07	77.54	12.95	11.98	14.69	8.95	8.98812	5.11506	0.326841	0	3.0723	3.21938	18.9104	7.58678	3.78715	10.8982	13.4539	55.1448	0	5.47445	42.34	4.47	154.32	24.95	102.73		43601	3.844	0.637925	0.678138	4.18446	1.00856	0	21.03	3.49	3.71	3.9	0.94	0
43701	91.47	25.42	147.64	68.81	84.99	12.83	12.54	12.81	11.75	6.79829	8.07297	1.81397	2.35325	2.10812	0.931496	16.1638	15.6738	0	5.56886	38.5652	46.0378	0	16.7518	40.56	4.96	149.61	25.29	89.95		43701	3.14346	0.196123	1.23906	4.67797	1.09554	0	17.15	1.07	6.76	4.27	1	0
43801	86.51	16.84	174.26	75.95	82.14	11.05	9	13.06	11.25	9.03715	4.65748	1.1276	1.73226	3.02328	1.48713	11.3652	6.91981	0	7.45509	32.9663	30.4616	0	7.77372	49.67	2.47	163.33	23.7	84.26		43801	3.85246	0.363579	1.66181	5.301	0.8928	0	20.98	1.98	9.05	4.75	0.8	0
43901	90.79	18.46	109.64	69.36	83.16	13.1	13.96	9.81	10.08	3.54622	3.03962	0.817102	1.40542	3.79135	0.375867	16.5426	6.41958	0	17.3054	35.5151	60.9859	0	9.56204	53.91	3.1	162.4	25.95	84.21		43901	4.06949	0.503842	1.55767	5.3478	0	0	22.05	2.73	8.44	4.74	0	0
44001	79.36	21.26	91.06	66.13	69.58	10.57	10.43	13.91	14.96	8.95544	5.55629	0.817102	0.817102	3.70964	2.22252	7.89247	5.00227	0	13.8623	21.9776	51.502	0	8.9781	62.88	5.17	190.39	28.33	97.2		44001	4.87587	0.694173	1.33281	6.00111	0	0	26.34	3.75	7.2	5.21	0	0
44101	79.74	26.28	51.81	68.26	65.53	11.57	12.22	12.72	12.8	4.42869	4.91895	3.51354	1.53615	4.03648	2.35325	13.8592	10.0462	7.57429	18.4132	36.4343	45.7866	0	15.6934	58.34	5.18	199.14	35.58	106.59		44101	4.66667	0.759003	1.33333	8.30418	0.0116305	0	25.27	4.11	7.22	7.14	0.01	0
44201	73	27.88	83.9	60.83	70.39	10.15	10.83	13.92	14.48	8.64494	4.42869	2.14081	2.97425	5.58898	2.81083	31.6015	10.8799	5.64043	15.5689	42.0749	48.4873	9.85095	21.1679	60.63	4.56	224.15	42.9	106.18		44201	5.0822	1.06102	1.24522	8.99868	1.14487	1.11052	27.59	5.76	6.76	7.86	1	0.97
44301	85.58	21.82	119.2	62.25	64.49	8.27	11.43	13.44	13.44	4.18356	6.20998	2.23886	1.4381	0.326841	3.39914	33.3378	6.83644	2.65906	13.503	34.1362	92.3896	0.907324	9.05109	48.29	3.78	220.93	43.33	105.4		44301	4.71907	0.866881	1.09695	7.61773	1.12688	1.64525	25.64	4.71	5.96	6.76	1	1.46
44401	79.09	22.37	107.79	67.58	69.88	6.87	14.71	12.95	12.73	11.5865	6.91268	1.79762	2.61473	4.21625	3.66062	15.1535	2.33439	17.1227	14.0719	25.1948	111.671	5.05509	17.8467	53.7	4.74	225.61	39.98	105.6		44401	5.24259	1.20926	0.968519	4.68954	0.830205	3.11888	28.31	6.53	5.23	4.18	0.74	2.78
44501	76.42	22.08	103.15	68.17	81.85	7.04	11.44	14.27	8.28	5.50727	10.2955	4.11819	2.84352	3.46451	0.964181	23.8668	9.33758	3.50513	13.1138	38.7323	71.2863	15.8782	6.93431	44.54	3.95	221.3	31.67	112.56		44501	5.22639	1.48532	1.18899	3.7247	0.538511	2.2438	28.22	8.02	6.42	3.32	0.48	2
44601	88.83	25.95	97.79	58.15	81.98	7.23	10.92	12.55	10.99	6.86366	5.04969	1.35639	1.01321	0.670024	3.44817	15.1851	10.8799	2.69935	14.0419	41.6989	80.0794	0.388853	10.6934	44.68	4.41	214.1	28.72	107.24		44601	5.74215	1.54661	1.50757	5.80677	1.11028	3.07548	30.89	8.32	8.11	5.23	1	2.77
44701	90.16	18.92	122.73	68.1	84.46	10.55	11.78	11.97	17.9	7.74613	11.2433	1.6342	3.33378	2.3696	0.784418	13.4488	8.42049	0.644621	18.5329	20.4734	83.9734	5.37914	8.79562	35.29	4.39	192.22	22.63	100.17		44701	5.58844	1.16085	1.12922	7.8217	1.09855	2.19711	30.04	6.24	6.07	7.12	1	2
44801	86.78	19.51	151.17	66.84	85.16	13.05	8.22	12.12	14.77	6.45511	11.0309	1.81397	2.27154	1.29102	3.00694	22.604	9.75443	0	16.7365	31.0026	70.2186	2.52755	14.5255	45.91	4.44	176.47	23.19	98.7		44801	6.23377	1.07511	1.23823	9.99815	0.278619	1.62885	33.63	5.8	6.68	9.33	0.26	1.52
44901	89.75	23.7	167.27	67.95	69.53	10.24	10.58	9.76	9.74	8.17102	3.36646	0.179762	2.61473	2.82717	1.04589	18.6578	2.95968	0	11.7964	43.9133	66.8898	11.2119	9.52555	49.33	4.09	183.18	27.32	94.67		44901	6.60646	1.38833	0.957909	8.09499	0.126649	0	36.07	7.58	5.23	7.67	0.12	0
45001	90.19	21.87	151.75	67.88	74.76	12.03	12.97	7.16	9.97	5.37653	4.54309	0.424893	0.179762	1.9447	2.22252	22.6356	3.08474	3.2231	11.6467	24.3591	61.2372	25.5347	6.16788	46.34	5.19	182.18	30.63	96.08		45001	7.35946	0.916755	1.02023	7.90337	1.0468	0	40.54	5.05	5.62	7.55	1	0
45101	86.87	34.56	149.11	57.72	70.03	12.84	9.33	8.63	12.06	4.11819	6.03021	2.58204	3.48086	0.866128	0	8.808	6.25284	3.46484	10.5389	39.7769	74.3639	16.4615	13.1387	38.94	6.22	182.88	32.39	84.2		45101	7.00449	0.968188	1.25306	5.239	1.8658	1.2017	38.85	5.37	6.95	4.97	1.77	1.14
45201	73.15	32.66	141.21	54.89	50.19	11.52	15.02	4.48	8.89	4.54309	4.3143	1.29102	4.24893	0.996865	1.34005	6.31398	4.46036	3.06195	11.9461	46.7545	103.192	3.30525	12.4453	32.62	6.55	176.35	29.89	80.07		45201	5.81331	0.689836	1.35991	5.66467	2.77432	2.10975	32.36	3.84	7.57	5.37	2.63	2
45301	77.89	63.33	157.81	47.11	60.83	8.03	11.04	9.15	10.81	3.30109	2.59838	3.6933	1.09492	0.735392	2.74546	11.1757	0	4.06917	13.1737	35.8075	54.3283	0	6.0219	38.33	5.49	179.46	32.18	70.92		45301	4.69133	0.957231	1.28824	4.62176	2.1008	2.1008	26.22	5.35	7.2	4.4	2	2
45401	62.48	78.21	168.2	55.99	66.41	18.19	14.32	11.38	9.77	5.06603	5.2458	2.48399	6.89634	0.71905	1.6342	6.97694	0	9.58873	8.26347	31.5039	55.082	7.51783	3.57664	48.99	4.56	172.72	31.69	80.63		45401	4.5289	1.47561	0.653638	6.94374	2.14454	0.843243	25.29	8.24	3.65	6.67	2.06	0.81
45501	86.38	118.05	138.47	43.88	55.48	19.72	25.42	10	12	6.76561	2.02641	1.78128	6.0629	2.85986	0	4.76705	0	8.05776	9.01198	25.6126	32.8482	3.24044	7.62774	58.84	4.06	178.8	38.59	94.68		45501	4.59396	1.48268	0.430571	6.31912	2.98779	1.04104	25.5	8.23	2.39	6.07	2.87	1
45601	71.72	125.4	139.63	62.65	69.05	20.67	36.26	14.53	16.51	4.21625	6.76561	6.76561	7.22318	2.85986	1.61786	10.0708	6.71138	11.6435	11.4072	31.7964	22.9247	7.38821	12.3358	52.34	2.42	174.91	37	104.18		45601	5.25882	1.56079	0.353489	7.68003	4.432	1.04775	29.01	8.61	1.95	7.33	4.23	1
45701	66.32	114.8	144.95	55.64	63.62	19.57	27.05	11.82	8.18	2.30423	6.16095	11.1943	10.8348	4.60846	1.48713	12.5648	1.62574	3.50513	13.5329	29.2059	27.7608	6.15684	5.80292	42.55	2	172.69	33.96	96.68		45701	5.59922	1.90812	0.633018	4.94585	4.40803	1.09673	30.87	10.52	3.49	4.69	4.18	1.04
45801	75.94	80.12	150.93	54.77	71.44	20.87	38.28	14.01	11.01	4.11819	5.16409	6.58584	8.15468	2.32057	1.79762	7.89247	5.5025	7.65487	9.2515	24.2338	21.1661	9.33248	9.05109	31.83	0.81	174.15	26.07	85.04		45801	5.954	2.18265	0.812401	3.37944	3.61251	1.05939	32.98	12.09	4.5	3.19	3.41	1
45901	86.59	63.66	152	53.14	81.27	20.69	24.53	11.39	10.87	4.88627	5.37653	9.10252	6.24266	3.25207	3.43183	9.40783	1.12551	2.25617	6.67665	29.7909	64.9428	14.7116	7.9562	41.29	2.58	181.39	27.93	86.81		45901	5.56737	2.39864	0.640239	1.15508	4.51437	1.04911	30.87	13.3	3.55	1.09	4.26	0.99
46001	81.73	33.56	154.2	58.67	72.94	15.37	21.76	12.79	11.81	9.42936	8.08931	3.70964	8.98812	2.53302	1.37273	10.5128	2.87631	3.34397	4.52096	26.0722	61.7396	16.0726	5.94891	54.79	3.96	185.45	27.16	98.81		46001	5.03165	2.34738	0.358503	2.65219	4.2499	0	27.93	13.03	1.99	2.49	3.99	0
46101	77.71	34.62	131.65	51.41	57.94	13.49	21.56	12.78	7.89	10.5079	8.17102	5.1314	3.51354	4.24893	1.40542	12.3123	3.75171	0	7.51497	30.2505	40.5107	0	10.292	53.2	4.3	188.67	32.82	106.74		46101	4.62499	2.32061	0.045113	4.12358	4.78764	1.03893	25.63	12.86	0.25	3.85	4.47	0.97
46201	80.17	28.72	141.09	68.27	67.78	12.67	17.91	10.37	8.58	11.6682	7.90955	0.80076	3.39914	1.01321	1.69957	10.8285	2.62619	3.34397	11.2275	28.7881	62.933	0	6.27737	43.04	2.91	191.68	37.7	103.98		46201	4.45967	1.54672	0.388033	3.10593	3.24662	1.08221	24.71	8.57	2.15	2.87	3	1
46301	76.82	29.85	116	66.71	75.86	8.98	15.33	9.75	12.8	7.01074	5.31116	2.90888	0.784418	1.81397	1.29102	9.69195	1.7508	1.4504	6.10778	35.5568	65.8849	10.1102	15.3285	38.19	4.7	201.9	37.01	105.2		46301	3.95936	0.940279	0.847525	2.20261	1.75775	0.846322	21.77	5.17	4.66	2.03	1.62	0.78
46401	66.64	24.24	91.09	49.43	68.87	10.92	11.15	17.15	16.59	7.63173	4.8209	1.9447	0.768076	2.27154	0.604656	11.4599	1.62574	2.98137	10	30.9608	47.608	11.3416	10.9124	37.8	5.77	209.55	32.14	112.32		46401	3.95871	0.646283	1.07161	4.72181	1.09301	0	21.5	3.51	5.82	4.32	1	0
46501	62.85	29.87	130.21	56.24	61.12	8.4	8.65	14.14	11.8	8.04029	3.87306	2.17349	4.11819	4.90261	2.23886	6.85066	0	2.1756	7.93413	30.0416	30.964	24.3681	12.6277	45.58	5.63	226.45	33.89	112.4		46501	4.18459	0.553488	0.906383	7.50037	1.10462	0	22.53	2.98	4.88	6.79	1	0
46601	82.92	26.08	132.48	58.76	62.14	10.26	9.07	10.24	11.79	9.82157	5.45824	5.08238	2.46765	2.15715	1.02955	14.9641	7.92027	0	13.4431	26.6572	59.1645	11.9248	6.56934	45.93	5.13	209.62	41.68	100.15		46601	4.95443	0.491518	1.00546	9.3843	0.414343	0	26.51	2.63	5.38	8.38	0.37	0
46701	80.25	29.61	153.83	52.6	70.86	14.6	8.99	12.17	15.79	7.41929	9.88694	0.980523	0	5.32751	2.14081	30.6544	5.87767	0	11.7066	18.5932	86.5485	13.221	7.15328	49.25	4	195.64	43.09	92.39		46701	4.74937	0.517943	1.17799	6.09366	0	0	25.4	2.77	6.3	5.38	0	0
46801	79.57	33	145.22	67.99	78.19	8.62	10.39	12.42	14.47	6.34071	7.05976	0.817102	2.38594	0.686366	1.11126	29.9914	3.45991	0	7.87425	17.4233	78.5092	9.91576	6.45985	46.35	2.82	193.75	32.71	100.32		46801	4.23467	0.385647	1.15135	3.58423	0	0	22.73	2.07	6.18	3.13	0	0
46901	87.56	41.94	103.85	67.65	80.87	9.99	11.76	15.73	13.72	6.97805	8.26907	1.6342	2.51667	0.359525	2.97425	28.2866	0	0	10.988	15.2924	50.0575	5.63837	15	46.26	1	190.88	27.89	110.52		46901	3.56812	0.53012	1.08063	2.18053	0.677113	0	19.25	2.86	5.83	1.9	0.59	0
47001	78.74	44.01	98.93	70.2	86.04	8.33	11.52	14.72	12.49	11.178	7.63173	0.817102	2.69644	2.09178	1.01321	19.2261	0	7.57429	14.0719	33.3424	68.6484	15.3597	12.1898	40.02	1.76	191.9	32.03	123.84		47001	3.74038	0.745493	1.09241	3.69996	1.11444	0	20.27	4.04	5.92	3.32	1	0
47101	75.27	49.13	101.34	57.3	64.57	9.43	7.86	13.17	13.19	7.3866	4.77188	0.817102	2.20618	2.8762	1.66689	17.9317	1.459	5.7613	5.05988	7.43727	45.6609	11.0175	5.47445	33.01	1.99	173.52	40	113.83		47101	4.38408	1.13327	0.710136	3.18043	2.61855	0.763303	23.83	6.16	3.86	3	2.47	0.72
47201	74.42	55.27	114.06	56.86	62.42	9.32	15.42	14.62	14.27	8.74299	6.45511	0.212447	0	2.02641	4.0038	8.87114	2.00091	3.34397	7.45509	25.3619	29.9591	5.05509	9.89051	37.37	4.07	152.45	36.61	105.77		47201	4.98411	0.910542	0.594789	4.17511	2.20495	1.02081	27.15	4.96	3.24	4.09	2.16	1
47301	65.02	70.49	136.81	55.13	67.33	8.66	16.04	9.51	10.01	6.99439	4.02014	0.604656	0.571971	2.53302	2.61473	8.05032	1.83417	0	15.479	30.8354	57.2175	9.72133	10.5839	41.21	3.76	135.22	31.92	96.92		47301	3.84113	1.12651	0.99646	5.4001	2.0263	1.01315	20.97	6.15	5.44	5.33	2	1
47401	72.71	70.05	152.73	66.42	71.33	9.66	10.2	10.66	13.24	7.86052	4.16722	2.17349	2.18983	2.3696	0.179762	17.9001	2.12597	0	9.13174	28.7045	45.7866	19.6371	11.6058	45.76	3.04	154.88	27.3	100.31		47401	3.3951	0.754669	1.03973	7.36492	0.0307298	0.491677	18.58	4.13	5.69	7.19	0.03	0.48
47501	65.77	75.6	136.44	52.06	67.39	7.1	14.67	10.92	7.83	4.11819	5.26214	0.866128	1.66689	0.980523	1.92836	13.8276	5.5025	0	12.0359	61.7544	48.9897	8.29554	14.3066	33.86	1.31	161.84	28.14	100.13		47501	3.39002	1.00296	0.559836	8.6812	0.933794	1.02615	18.59	5.5	3.07	8.46	0.91	1
47601	75.79	67.51	118.17	62.77	67.79	13.5	10.39	20.61	11.46	5.65435	6.55316	1.86299	0.473919	2.28789	3.03962	13.7645	1.29225	0.241733	7.51497	52.6876	58.5364	19.3779	2.66423	31.66	1	168.55	22.26	106.4		47601	3.80231	0.737407	0.155532	8.60112	1.70592	1.02151	20.78	4.03	0.85	8.42	1.67	1
47701	87.19	54.56	152.15	70.62	83.59	10.75	14.87	9.2	10.69	4.85359	5.04969	0	1.87933	1.40542	3.95477	16.7005	6.25284	3.54541	7.57485	33.4677	45.6609	41.8017	7.18978	36.46	0.48	181	18.28	116.13		47701	3.11477	0.616332	0.380838	6.48659	1.86936	0.286023	16.93	3.35	2.07	6.35	1.83	0.28
47801	91.64	46.09	173.22	78.49	81.85	15.74	11.82	13.75	15	10.5896	4.08551	0.0980523	1.07857	2.95791	2.33691	9.40783	0.416856	2.90079	6.70659	33.4677	55.7101	4.14777	10.9854	35.65	0.29	202.11	20.16	114.42		47801	2.76324	0.219803	0.825646	1.80024	1.03462	0.941504	14.96	1.19	4.47	1.74	1	0.91
47901	84.1	35.31	150.4	74.02	71.01	10.9	7.57	9.69	14.91	9.54375	3.28475	2.0591	2.61473	2.17349	2.2552	7.51363	5.7943	3.38426	3.26347	18.2171	84.5387	11.7304	8.83212	32.89	1	203.41	26.54	115.39		47901	3.46987	0.316115	0.876249	3.47196	0.0846819	1.05852	18.77	1.71	4.74	3.28	0.08	1
48001	85.34	27.69	110.58	72.25	83.19	9.84	12.02	12.87	16.46	8.71031	4.78822	1.11126	3.74233	2.14081	3.03962	13.4803	12.5057	3.2231	4.79042	24.1085	56.2754	2.85159	10.365	21.67	2.66	185.78	28.06	122.96		48001	4.11455	0.367699	0.654504	4.3615	0	0.915915	22.38	2	3.56	4	0	0.84
48101	84.24	25.84	103.87	59.71	77.07	9.09	13.14	10.56	14.4	9.29862	7.01074	0.0490261	2.12447	4.39601	1.99373	10.9232	9.79612	0	7.39521	22.3118	48.3617	0	19.854	18.54	4.84	179.74	31.84	127.61		48101	5.3837	0.19221	0.659004	5.07998	1.00483	0	29.41	1.05	3.6	4.55	0.9	0
48201	76.74	22.38	107.62	70.49	72.16	10.48	12.21	14.86	10.71	11.2597	3.98746	1.14394	0.506603	0.817102	1.07857	17.9001	2.83462	1.41011	13.8922	44.4983	40.0711	4.08296	30.5839	27.06	7.98	174.83	32.35	133.81		48201	5.76694	0.559561	0.730893	4.76456	1.12372	0.123609	31.64	3.07	4.01	4.24	1	0.11
48301	62.16	20.66	96.92	71.49	79.02	7.99	12.05	7.86	19.92	9.36399	5.85045	0.441235	5.06603	2.38594	0.947838	17.2372	0	5.27783	13.982	45.71	39.5686	1.23137	13.9051	35.8	8.12	186.38	37.26	125.49		48301	6.18638	1.08453	0.774664	5.83645	0.922715	2.16782	33.94	5.95	4.25	5.25	0.83	1.95
48401	80.29	20.17	107.79	61.12	81.28	12.18	9.71	12.32	12.92	7.41929	3.82404	0	0.196105	2.69644	3.12133	12.7227	0	3.30368	13.5928	64.5121	44.2164	10.7583	12.9927	38.98	7.44	190.42	38.75	119.14		48401	5.48051	1.47742	1.27653	6.66582	0.888046	3.01497	30.01	8.09	6.99	6.08	0.81	2.75
48501	78.63	15.83	123.19	45.43	74.21	11.21	7.24	10.69	10.9	6.97805	4.28162	1.32371	1.58518	3.21938	1.51981	25.0665	0	0.0402888	10.8982	41.1557	55.3961	10.7583	12.2628	34.8	4.48	230.49	42.81	95.82		48501	4.65312	1.26168	1.46031	5.28702	1.10146	2.66554	25.3	6.86	7.94	4.8	1	2.42
48601	102.65	28.59	175.98	84.23	81.89	9.25	8.92	8.77	11	7.66442	6.22632	0.490261	2.14081	1.50347	4.5104	19.2892	0	3.30368	8.44311	14.1225	113.367	0.518471	3.0292	34.37	4.12	220.28	34.86	81.25		48601	3.74182	0.910374	1.32283	6.67951	1.04646	1.11325	20.14	4.9	7.12	6	0.94	1
48701	95.03	29.22	116.19	72.96	79.85	10.96	14.29	7.96	14.17	4.52675	8.26907	1.4381	1.25834	0.817102	1.14394	15.8165	0	0	7.24551	18.2589	65.0684	15.5541	9.05109	28.44	3.58	188.48	26.35	79.6		48701	3.42804	0.28738	0.42174	10.2961	0.547192	0	18.37	1.54	2.26	9.22	0.49	0
48801	89.56	32.47	107.85	61.27	83.69	7.76	8.21	13.06	13.77	8.74299	4.96798	0.016342	0.686366	2.71278	0	17.9948	0	0	1.40719	10.4456	22.7991	4.27739	10.5474	26.39	4.63	148.67	24.9	78.44		48801	3.2739	0.186547	0.0839462	11.4575	1.12789	0	17.55	1	0.45	10.26	1.01	0
48901	64.03	46.89	116.63	54.58	73.3	10.58	12.16	14.79	15.66	7.84418	6.6839	0.817102	1.68323	2.82717	1.6342	23.3617	0	0.443177	2.48503	27.075	47.9848	1.03694	15.8029	31.47	4.37	166.92	31.03	94.36		48901	4.70117	0.33007	0.149184	8.08504	2.40094	0	25.21	1.77	0.8	7.24	2.15	0
49001	66.49	42.55	135.14	53.05	60.62	12.75	14.17	12.85	16.43	7.90955	11.7826	0.490261	2.40228	2.71278	2.22252	19.3523	0	3.34397	7.00599	26.8661	22.9875	0.324044	11.4234	37.27	3.05	198.32	33.9	90.13		49001	5.76574	0.915437	0.188361	5.19274	2.51262	0	30.61	4.86	1	4.65	2.25	0
49101	68.57	62.84	166.12	60.27	73.75	13.28	14.78	12.09	13.57	9.34765	9.51107	2.64741	2.32057	2.74546	3.61159	6.66125	3.45991	14.2219	11.3473	37.3953	38.5637	5.05509	4.74453	31.92	1.79	205.05	33.05	93.74		49101	6.32737	1.27537	0.538702	5.82927	1.94309	0.122839	33.24	6.7	2.83	5.22	1.74	0.11
49201	66.78	48.02	169.98	51.02	68.9	15.04	15.99	11.47	14.22	6.74926	9.4457	0.947838	3.39914	1.25834	3.74233	15.2798	1.12551	5.27783	11.4671	16.8801	45.0329	0	4.70803	29.73	1	189.27	26.74	91.03		49201	5.38628	1.30033	1.48337	7.75903	0.702326	1.25973	28.25	6.82	7.78	6.96	0.63	1.13
49301	71.31	44.9	170.28	61.79	71.53	12.41	16.06	13.87	7.88	11.4394	9.26594	0.817102	5.83411	2.10812	2.6801	21.436	4.29362	0	10.5389	37.3953	53.9515	0	19.854	31.76	1.41	185.63	24.44	92.42		49301	4.5825	1.08573	1.67138	8.51168	1.45508	2.18809	24.1	5.71	8.79	7.78	1.33	2
49401	82.79	40.48	148.42	49.58	63.33	14.39	13.36	12.37	10.41	7.45197	6.74926	0.375867	3.00694	2.23886	0.670024	8.99742	2.58451	0	18.9222	25.7798	54.0143	0.0648089	15.8394	34.43	1.72	179.68	18.61	88.09		49401	3.45188	1.13857	1.72308	9.57923	2.143	1.74655	18.13	5.98	9.05	8.94	2	1.63
49501	93.15	41.04	148.75	53.32	67.28	11.45	15.72	7.3	10.33	4.49406	6.07924	0.63734	4.21625	1.40542	1.51981	5.52473	5.83599	3.5857	5.98802	38.398	37.3076	7.45302	7.88321	30.2	2	177.67	24.42	93.38		49501	3.48648	1.03792	1.33228	9.42453	2.48126	1.50154	18.24	5.43	6.97	8.85	2.33	1.41
49601	88.62	28.75	145.81	51.34	69.69	12.41	10.7	6.13	11.35	3.70964	6.11192	3.88941	3.00694	2.46765	1.9447	22.5093	0	10.6362	17.1557	51.4759	51.6904	4.86067	10.6934	26.93	1.38	190.85	32.31	98.24		49601	4.23441	0.968468	1.75283	8.29189	1.61081	1.08108	22.08	5.05	9.14	7.67	1.49	1
49701	85.14	31.86	122.52	62.77	75.15	9.55	10.44	11.17	17.48	1.27468	2.58204	0	2.63107	1.76494	2.69644	8.20817	6.29453	5.72101	10.6587	41.3228	30.65	3.75892	21.5328	25.31	1.57	198.84	40.37	101.18		49701	4.36463	1.11229	1.48882	5.58852	3.03918	1.70328	22.72	5.79	7.75	5.02	2.73	1.53
49801	73.43	27.04	148	61.63	82.2	10.11	11.8	13.56	15.71	4.05283	5.18043	0	4.85359	0.63734	3.15401	4.32507	7.5451	4.27061	15.0299	50.1389	32.0946	1.94427	12.3723	34.02	3.34	193.29	39.16	93.42		49801	3.92923	0.87939	1.65635	3.10567	2.43448	1.13761	20.33	4.55	8.57	2.73	2.14	1
49901	87.71	39.61	120.66	70.59	76.76	12.78	9.9	8.13	19.92	8.13834	7.1905	0	0.147078	2.33691	2.92523	11.523	0	9.06498	14.9701	54.1918	57.5943	20.5444	8.54015	39.78	4.06	178.34	40.48	92.86		49901	3.44375	0.728485	1.74135	2.62715	2.80229	2.77894	17.68	3.74	8.94	2.25	2.4	2.38
50001	87.51	35.41	138.43	71.41	76.73	10.79	13.75	11.14	11.46	10.3772	7.23952	3.98746	0.817102	4.18356	2.63107	27.4027	0	0	13.7425	36.7267	54.5796	25.4051	7.18978	41.42	5.55	173.65	38.21	103.11		50001	3.43564	0.844734	2.1705	4.21574	2.38538	2.56251	17.57	4.32	11.1	3.57	2.02	2.17
50101	76.57	43.9	149.53	66.1	81.8	7.09	11.24	11.12	17.44	8.95544	4.36333	3.8077	1.96105	1.65055	2.51667	22.7303	0	4.19004	12.6647	23.4817	55.1448	17.0447	9.74453	35.73	4.39	184.86	44.44	114.01		50101	4.35416	0.878282	1.78009	4.72137	2.93905	2.13642	22.21	4.48	9.08	4	2.49	1.81
50201	91.72	31.53	145.52	54.75	79.13	10.14	10.6	11.33	12.46	8.74299	5.96485	1.4381	1.60152	0.817102	1.55249	10.7338	0	5.80159	11.1377	39.1919	44.2792	20.5444	4.0146	33.51	4.03	208.75	43.95	104.84		50201	7.12853	0.921321	1.57327	3.46512	2.06977	0.360465	36.52	4.72	8.06	2.98	1.78	0.31
50301	88.05	46.37	149.43	65.62	76.62	16.55	12.09	12.75	13.79	4.75553	6.61853	2.20618	2.89254	0	1.1276	15.7534	0	0	16.6467	29.4566	58.5992	0	12.6642	37.35	4	233.2	40.36	93.15		50301	7.20663	0.728804	1.1688	2.09288	1.14993	0	37.18	3.76	6.03	1.82	1	0
50401	91.66	50.98	172.7	56.02	74.13	13.77	9.98	9.88	13.75	7.87686	2.22252	2.45131	2.53302	2.12447	1.56884	10.86	0	1.61155	12.4251	18.0082	57.0919	5.37914	11.2409	37.36	5.61	228.53	33.6	91.11		50401	5.46932	0.57856	1.2574	4.56721	0.302157	0.488099	28.36	3	6.52	3.93	0.26	0.42
50501	99.97	57.29	160.8	66.28	76.73	12.83	10.35	10.79	9.39	11.7826	6.17729	2.45131	0.343183	1.9447	1.38907	8.77643	3.16811	1.69213	6.10778	24.1502	64.8172	10.2398	7.08029	34.52	5.26	216.14	26.42	104.2		50501	3.88418	0.634545	0.976815	5.9792	0.998514	1.18871	20.2	3.3	5.08	5.03	0.84	1
50601	87.92	52.93	124.02	42.51	67.32	11.54	16.14	11.35	8.43	7.17416	10.4099	0.817102	1.16029	4.54309	2.07544	9.31312	4.3353	0	5.50898	37.4788	42.4578	8.0363	10.9124	30.99	3.85	202.56	28.25	104.86		50601	4.52891	0.473398	0.59606	8.75892	1.21652	1.21652	23.63	2.47	3.11	7.2	1	1
50701	92.03	53.08	101.18	54.36	62.17	10.67	18.09	9.05	15.24	8.75933	6.11192	0.996865	2.14081	2.01007	2.81083	5.52473	2.83462	0	13.1737	41.9495	59.9182	18.8594	10.1095	33.99	5.55	206.11	32.08	104.42		50701	5.62198	0.668786	0.398992	7.34436	1.10534	0.871989	29.59	3.52	2.1	5.98	0.9	0.71
50801	62.54	57.87	90.19	57.29	61.2	9.28	9.86	6.63	11.63	3.88941	6.22632	3.10499	3.36646	3.00694	1.65055	8.52387	2.25102	0.644621	15.0599	30.3758	41.5157	2.85159	10.6934	44.38	6.56	203.12	42.17	94.61		50801	5.69014	0.591306	0.589417	6.48757	0	1.24283	30.12	3.13	3.12	5.22	0	1
50901	73.97	99.24	148.54	52.45	58.56	12.04	12.29	11.09	11.01	6.71658	6.48779	1.86299	1.89568	1.89568	1.14394	23.4249	3.96013	11.7643	18.503	26.2811	42.709	12.7025	21.0584	58.42	6.45	212.98	43.4	77.19		50901	6.00865	0.445851	0.965071	4.12965	0.0497548	1.46777	31.94	2.37	5.13	3.32	0.04	1.18
51001	74.02	125.16	166.75	44.48	46.96	9.33	15.81	10.18	16.52	8.64494	2.95791	1.38907	3.64428	1.30736	2.18983	9.34469	3.45991	4.23032	13.6228	36.2254	26.1279	0.58328	14.8175	57.66	6.18	206.22	39.93	73.38		51001	5.43813	0.472881	0.957021	4.75386	1.24447	1.69247	28.98	2.52	5.1	3.82	1	1.36
51101	61.02	150.54	160.84	34.32	44.55	14.67	11.37	10.93	14.24	9.69083	4.47772	1.6342	1.34005	2.15715	3.41549	4.70391	0.66697	0.564043	9.76048	28.7881	32.3458	4.14777	9.67153	53.66	6.06	172.73	26.92	89.9		51101	5.30959	0.83056	1.21678	6.1492	1.2473	1.2473	28.32	4.43	6.49	4.93	1	1
51201	37.28	109.76	171.19	41.54	41.34	14.34	10.98	10.91	12.14	3.74233	4.75553	1.6342	3.26841	1.6342	2.15715	8.11346	0	4.39148	7.69461	20.8076	9.35829	1.23137	3.43066	47.75	3.98	115.37	16.69	92.05		51201	5.00355	1.32831	1.11003	5.41522	1.18655	0.719505	26.82	7.12	5.95	4.29	0.94	0.57
51301	31.44	105.5	180.4	27.03	33.24	17.61	17.5	15.79	10.67	5.52361	2.15715	0	3.31743	3.25207	2.99059	12.9121	0	1.57126	5.20958	5.43171	9.10706	5.37914	10.8394	48.8	4.24	91.51	11	93.08		51301	4.96659	1.29168	1.44921	3.11785	1.26229	0	26.8	6.97	7.82	2.47	1	0
51401	39.05	126.46	181.09	29.06	30.41	20.97	25.95	10.05	8.27	2.59838	4.06917	4.11819	4.52675	3.6933	1.4381	17.1424	0	1.04751	15.1497	7.14479	14.3201	0	9.19708	38.26	5.77	107.25	12.39	80.75		51401	3.97543	1.2242	1.33432	2.55465	1.27733	0	21.66	6.67	7.27	2	1	0
51501	50.7	132.17	167.54	39.29	40.31	17.83	27.5	8.4	9.47	5.04969	4.21625	4.11819	5.70337	1.02955	4.77188	13.0384	0	2.29646	10.3293	30.6683	30.2103	0	6.0219	27.94	6.29	162.25	15.7	82.2		51501	2.45477	0.797571	1.01658	1.7717	1.81049	0	13.45	4.37	5.57	1.37	1.4	0
51601	58.07	106.09	156.61	51.78	57.64	21.26	24.12	8.66	9.92	8.122	6.52048	1.56884	5.60532	1.69957	1.50347	16.5742	0	6.36563	15.3892	27.5346	54.3912	0	6.42336	36.51	5.52	201.96	27.66	73.37		51601	1.26001	0.527743	0.865571	0.89165	1.29225	0	6.9	2.89	4.74	0.69	1	0
51701	78.63	67.06	182.59	58.52	80.33	20.65	17.4	17.8	13.67	7.79515	3.59525	1.60152	3.98746	1.99373	2.46765	19.5733	0	0.32231	5.62874	37.2699	50.2459	13.0266	7.9927	46.03	3.17	222.13	28.13	85.81		51701	2.28487	0.778101	0.794578	1.56996	1.09769	0	12.48	4.25	4.34	1.23	0.86	0
51801	83.81	52.95	194.01	65.99	71.15	25.96	21.63	10.53	12.64	9.42936	6.47145	1.4381	4.28162	0.392209	3.0723	6.40869	0	2.69935	7.69461	34.9719	48.0476	3.11083	11.5693	46.35	4.22	205.31	27.46	100.17		51801	3.51597	1.28718	1.2561	4.01408	0.681636	0	19.23	7.04	6.87	3.18	0.54	0
51901	93.82	40.52	189.29	57.06	72.65	13.08	19	13.45	15.53	5.7524	7.6971	2.6801	4.95164	0.294157	3.36646	10.8916	0.708655	0.644621	3.23353	19.2199	49.7434	2.9164	11.1314	44.13	3.62	183.93	23.75	104.06		51901	4.43444	1.662	1.40897	4.85981	1.26229	0	24.36	9.13	7.74	3.85	1	0
52001	82.62	22.55	172.37	61.71	73.55	12.29	12.58	14.2	10.15	10.8675	10.8021	1.30736	2.09178	3.77501	1.58518	9.37626	6.6697	0	7.45509	22.3954	57.2803	19.7019	2.37226	42.23	2.83	172.35	28.26	100.32		52001	4.08825	1.34763	1.2243	5.47833	1.26229	0.340818	22.54	7.43	6.75	4.34	1	0.27
52101	72.29	19.98	166.77	53.22	72.51	14.05	11.54	10.49	10.77	7.10879	8.02394	1.47078	3.8077	3.0723	2.28789	18.9735	7.79521	0.68491	2.72455	24.192	73.7358	20.35	3.46715	48.54	1.71	174.11	30.72	96.51		52101	3.82506	1.12226	0.737947	4.1908	1.03508	3.40818	21.2	6.22	4.09	3.32	0.82	2.7
52201	78.22	21.29	167.24	66.04	80.3	11.23	10.05	10.86	15.95	7.63173	5.85045	1.51981	5.58898	1.55249	6.01387	16.6058	7.37835	5.80159	15.1497	40.0693	59.4157	3.37006	12.5182	41.97	1.33	191.16	27.47	98.45		52201	3.47651	1.14034	0.51915	3.4208	1.26229	6.03374	19.42	6.37	2.9	2.71	1	4.78
52301	84.95	17.43	147.99	53.39	61.79	10.15	10.99	15.25	15.49	6.48779	3.75867	2.38594	1.16029	1.11126	0	34.7584	1.62574	7.8966	13.982	40.1529	72.1656	1.94427	4.16058	49.39	2.09	228.49	27.6	101.17		52301	3.85079	1.00331	0.635551	1.53999	2.2595	6.58915	21.57	5.62	3.56	1.22	1.79	5.22
52401	83.5	21.74	160.59	54.79	69.82	11.37	13.31	10.02	13.73	7.09245	8.30176	0.866128	2.3696	2.59838	0.817102	27.7184	3.45991	2.1756	17.0958	25.1948	54.7052	0	6.42336	49.91	5.18	252.9	30.05	96.35		52401	4.96326	1.10334	0.77484	2.63597	3.20901	3.52737	27.8	6.18	4.34	2.07	2.52	2.77
52501	68.32	26.46	146.9	49.72	59.98	9.96	9.16	10.31	9.86	9.41302	5.08238	0.686366	0.817102	1.48713	0	10.2602	2.45945	0	12.7844	23.4399	68.3344	0	7.62774	46.03	5.58	249.64	35.89	93.38		52501	5.13913	1.01889	0.967051	4.55089	3.86761	0.95401	28.75	5.7	5.41	3.53	3	0.74
52601	77.22	20.26	151.19	50.91	54.19	5.39	9.11	10.22	6.39	3.15401	4.90261	2.38594	0	3.43183	3.00694	13.5435	0.958769	0	10.5988	25.9469	38.3753	0	13.1022	43.55	9.12	209.43	38.88	88.7		52601	4.56921	0.941403	1.03984	3.77256	2.17999	0	25.53	5.26	5.81	2.89	1.67	0
52701	84.96	18.18	162.02	54.31	66.6	10.25	7.11	9.01	9.37	9.57644	7.55002	2.43496	0.817102	3.0723	2.95791	24.5614	2.37608	6.28505	11.2275	26.7825	35.0465	0	15.6934	42.31	7.98	185.47	38.54	97.93		52701	3.55484	0.601725	0.847072	2.62659	0.564718	1.30016	19.85	3.36	4.73	2	0.43	0.99
52801	91.72	22.08	156.72	52.34	60.8	9.72	5.99	10.85	7.82	2.45131	4.77188	0.016342	1.50347	0.0326841	2.51667	18.3737	9.21252	0.402888	6.22754	35.0972	52.4441	3.56449	19.5255	40.7	7.47	167.19	39.35	101.09		52801	3.68864	0.573788	0.741292	2.50395	1.32484	1.32484	20.7	3.22	4.16	1.89	1	1
52901	92.22	27.68	132.37	55.95	66.76	12.02	10.45	14.89	14.17	5.2458	3.35012	2.45131	1.76494	2.0591	2.64741	17.4266	10.7966	0	11.3473	37.2699	63.1214	1.81465	10.6204	42.86	4.84	169.22	35.98	95.5		52901	4.00352	0.84192	0.827829	4.66344	2.38471	1.00688	22.73	4.78	4.7	3.52	1.8	0.76
53001	71.36	20.73	128.52	62.33	85.02	10.32	7.22	7.5	11.77	8.57957	8.66128	0	0	1.96105	0.751734	25.1296	1.70911	1.57126	3.32335	32.5485	49.3666	0	9.05109	41.89	5.01	184.31	35.25	89.02		53001	5.38721	0.957726	0.815455	6.89789	2.17828	0	31.05	5.52	4.7	5.32	1.68	0
53101	69.73	14.38	110.91	46.83	55.72	4.72	9.09	7.19	9.88	7.01074	2.8762	2.18983	2.09178	0.620998	1.01321	11.302	4.12688	2.90079	8.74251	20.0138	55.8357	0.388853	7.73723	36.76	6.55	207.5	34.15	91.56		53101	6.06339	0.795283	1.19894	7.62124	1.20871	0	35.3	4.63	6.98	5.99	0.95	0
53201	77.39	17.46	134.26	62.33	68.94	8.26	12.04	12.15	12.25	6.47145	5.81777	2.79449	4.44504	1.07857	0.996865	8.23974	4.21025	2.21588	13.2635	29.5402	56.7778	4.99028	5.07299	31.88	5.2	215.65	40.85	101.59		53201	5.48223	0.636117	1.00377	6.52026	0	0	32.06	3.72	5.87	5.23	0	0
53301	77.76	23.23	120.39	47.63	57.17	9.34	4.4	10.48	11.26	6.53682	4.0038	1.40542	0	2.38594	2.04276	11.9018	2.00091	0.523754	7.36527	41.866	57.7828	0	9.05109	32.53	5.04	209.49	50.99	110.36		53301	5.34035	0.8212	1.15274	5.21607	0	1.35964	31.41	4.83	6.78	4.22	0	1.1
53401	80.08	26.4	101.33	52.8	60.73	5.43	8.33	10.25	9.44	7.45197	3.26841	0.80076	0	2.28789	1.73226	13.9539	5.37744	2.82022	12.7246	22.4789	34.8581	0	9.41606	43.13	4.84	205.07	50.42	113.25		53401	4.85918	1.42311	0.954935	6.18961	0.690426	2.42255	28.75	8.42	5.65	5.11	0.57	2
53501	87.23	34.7	128.36	54.96	60.38	9.77	11.98	11.8	11.38	5.50727	4.11819	0.980523	1.61786	1.56884	1.38907	21.1518	11.3802	0	12.4251	16.4205	25.1229	0	18.8321	45.5	4.35	207.19	43.82	108.2		53501	5.12238	2.01068	1.05066	7.74277	1.19857	2.19338	30.52	11.98	6.26	6.46	1	1.83
53601	70.89	42.45	137.36	61.74	58.59	12.2	7.91	13.33	11.41	9.5601	5.09872	1.68323	2.0591	2.61473	0.555629	14.5853	4.0435	6.72823	12.3353	39.0248	33.6019	0.58328	10.9489	46.15	4.13	203.85	32.15	92.87		53601	4.64201	1.65368	0.878624	7.34743	1.20846	0.676737	27.79	9.9	5.26	6.08	1	0.56
53701	76.59	46.73	167.16	54.05	81.09	11.54	8.95	16.86	13.92	7.82784	2.33691	1.58518	1.22565	2.85986	0.817102	4.00938	6.75307	11.2406	3.9521	22.7296	20.9777	7.71226	7.37226	37.24	3.33	202.76	29.64	85.48		53701	5.31166	1.14585	0.674815	4.3282	0.221959	0	31.8	6.86	4.04	3.51	0.18	0
53801	81.65	44.62	186.07	54.63	58.87	8.49	11.43	9.29	9.98	6.76561	7.30489	0.784418	1.29102	1.91202	0.735392	12.2175	0	3.82744	12.2156	21.6851	19.9727	2.46274	5.10949	33.18	4.16	175.89	25.28	79.32		53801	4.55447	0.727708	0.850393	2.3375	0	0	27.1	4.33	5.06	1.87	0	0
53901	83.09	44.86	180.18	47.64	68.46	8.15	8.81	14.46	10.08	7.28855	8.22005	0.588314	1.32371	1.07857	1.01321	8.52387	2.87631	4.6735	9.2515	34.4705	52.5069	2.52755	13.7226	28.11	4.72	150.87	19.97	75.35		53901	4.18549	0.892928	0.829027	4.28623	0	0	24.89	5.31	4.93	3.45	0	0
54001	84.89	42.85	156.87	72.5	77.21	12.61	13.04	8.29	12.27	4.36333	7.3866	0.261473	4.28162	0.817102	2.58204	5.36688	4.87722	0	2.09581	26.7825	43.3371	13.8691	7.08029	35.42	2.73	129.24	20.19	74.21		54001	3.57197	1.02629	0.653552	5.88077	0	0	21.37	6.14	3.91	4.79	0	0
54101	79.68	38.78	129.91	73.81	78	6.98	8.4	5.82	14.19	6.84732	4.54309	0	1.27468	1.84665	2.77815	14.4274	2.62619	0	9.76048	33.0917	23.6156	4.99028	6.60584	36.42	1.11	148.7	20.85	80.92		54101	2.77415	0.955745	0.197798	6.48321	0	0	16.69	5.75	1.19	5.31	0	0
54201	77.95	44.79	145.16	60.07	66.87	11.27	10.18	7.34	11.2	4.95164	3.85672	0.0653682	0	2.17349	4.34698	9.8498	0	0	5.77844	37.3117	33.9788	0	5.9854	33.65	0	166.15	24.81	84.7		54201	1.94136	0.669264	0.543051	2.99131	0	0	11.69	4.03	3.27	2.45	0	0
54301	88.46	32.3	148.43	68.72	87.05	11.85	10.22	11.55	13.8	10.655	10.4262	1.7486	0	1.69957	3.10499	17.4897	0.125057	6.04332	4.37126	38.9412	51.7532	0	0	29.7	0.23	168.03	26.17	88.04		54301	2.25445	0.343283	1.24605	2.89364	0	0.195351	13.66	2.08	7.55	2.37	0	0.16
54401	96.83	28.75	151.51	69.43	76.14	13.47	10.98	10.61	8.57	10.2791	4.24893	1.48713	0.817102	0.196105	3.8077	3.03071	5.33576	3.98859	6.55689	12.4929	69.0881	1.29618	4.81752	24.9	1.36	157.19	30.88	80.67		54401	3.06857	0.354255	1.42522	3.54532	0	2.16387	18.71	2.16	8.69	2.9	0	1.77
54501	77.9	43	166.3	82.61	101.24	15.67	12.82	9.86	12.32	9.34765	4.72285	1.60152	1.7486	1.65055	2.41862	17.395	15.5487	6.72823	8.74251	25.3619	47.0427	12.5081	6.78832	24.49	2.52	152.29	33.57	92.91		54501	3.5437	0.37699	1.06541	8.50617	0	2.46914	21.62	2.3	6.5	6.89	0	2
54601	70.09	36.06	122.28	57.53	65.8	9.5	8.84	7.78	10.02	5.98119	6.35705	0.817102	3.15401	2.27154	1.16029	18.3737	7.50341	3.30368	7.24551	33.5095	22.3594	2.33312	9.16058	21.37	3.52	156.67	30.98	98.04		54601	4.01046	0.481123	0.761229	8.46946	0	1.95545	24.34	2.92	4.62	6.8	0	1.57
54701	84.24	44.07	151.27	68.41	81.85	11.39	7.25	7.72	11.77	6.99439	7.59905	1.42176	0.277815	1.60152	1.7486	13.4803	8.75398	0	15.5689	39.7769	83.2197	7.97149	6.42336	23.51	3.37	172.53	31.91	110.38		54701	4.24357	0.410561	0.693134	7.15488	0.570407	0	25.53	2.47	4.17	5.77	0.46	0
54801	83.71	44.02	113.58	63.19	76.4	7	8.41	12.32	8.21	8.15468	3.52988	1.19297	1.25834	0.016342	0.817102	13.0068	0.708655	1.77271	8.89222	26.9079	57.4059	13.4802	10	22.93	3.31	204.6	34.85	100.18		54801	4.51241	0.680802	0.721046	3.97855	1.23942	0	26.91	4.06	4.3	3.21	1	0
54901	88.07	38.79	82.38	49.83	71.11	11.86	13.73	11	8.46	10.3935	5.1314	1.83031	0.915154	2.43496	1.02955	22.9197	1.79248	6.24476	13.7126	34.4705	67.7691	10.6935	11.1679	29.8	3.81	234.13	38.12	109.29		54901	3.66457	0.697691	0.533429	4.90072	1.39664	0	21.64	4.12	3.15	3.93	1.12	0
55001	92.89	33.93	64.03	49.34	59.46	7.08	14.99	11.11	10.51	5.47458	7.15781	3.03962	1.58518	4.78822	6.61853	7.98718	8.87904	9.26642	12.3653	20.9748	57.8456	4.01815	7.9927	35.46	4.28	227.49	34.68	122		55001	4.19997	0.78824	0.67077	9.29665	1.61192	0.524811	24.67	4.63	3.94	7.44	1.29	0.42
55101	92.43	41.14	68.31	51.32	72.13	6.24	10.67	11.04	11.58	8.44884	5.86679	3.13767	0.245131	1.50347	0.522945	16.4163	6.62801	6.80881	8.83234	37.0192	47.0427	7.77707	19.6715	47.91	4.68	211.39	30.05	123.38		55101	4.81596	0.67499	0.687013	10.5424	2.3932	1.22728	28.04	3.93	4	8.59	1.95	1
55201	107.48	41.81	117.12	50.55	70.59	12.34	12.6	7.96	9.62	6.11192	2.71278	0	1.22565	1.87933	1.6342	9.18684	0.0833712	3.90801	10.1198	25.1112	41.8925	8.81401	14.3431	55.64	6.27	195.8	33.72	108.91		55201	4.91004	0.729471	0.92226	9.28397	1.98594	1.90066	28.27	4.2	5.31	7.62	1.63	1.56
55301	98.61	46.88	180.86	72.04	77.14	8.66	13.44	10.25	9.43	3.92209	4.5104	0.424893	1.9447	0.817102	3.59525	16.6689	6.79475	3.74686	16.4371	44.7072	90.2541	11.4712	2.91971	52.53	5.04	197.83	31.9	81.63		55301	4.28417	0.620843	1.32987	5.21727	0.986717	1.64042	24.29	3.52	7.54	4.23	0.8	1.33
55401	89.89	40.45	157.09	68.99	73.98	6.16	10.47	11.16	11.57	7.3866	5.45824	1.37273	4.80456	0.817102	0.490261	15.6271	0	1.89357	1.52695	33.0499	78.3208	10.7583	9.08759	41.7	4.22	182.16	29.15	66.29		55401	4.63042	0.400863	1.66937	7.3615	0.0625978	1.25196	25.99	2.25	9.37	5.88	0.05	1
55501	83.64	42.69	144.32	65.02	76.65	11.94	11.5	10.81	13.24	9.11886	5.2458	1.04589	0.702708	2.45131	1.40542	17.4266	2.79294	6.36563	7.09581	22.6879	98.2307	5.37914	10.6934	33	3.83	172.04	20.3	65.59		55501	3.40153	0.698576	1.73211	6.54346	1.24164	0.235912	18.99	3.9	9.67	5.27	1	0.19
55601	95.59	32.75	145.7	77.1	85.58	11.32	9.63	9.35	14.19	6.92903	2.54936	1.242	0.931496	1.68323	4.24893	9.62881	6.9615	2.25617	8.26347	20.8912	40.6363	5.24952	4.23358	33.22	5.32	161.42	22.23	86.53		55601	3.79567	0.624582	1.63462	6.72026	1.56766	0	21.27	3.5	9.16	5.53	1.29	0
55701	81.89	30.12	138.83	71.48	77.79	14.15	10.66	11.62	15.39	4.83724	4.24893	1.1276	1.99373	3.03962	0.539287	23.8353	3.96013	4.47206	10.8982	39.359	55.3333	5.37914	15.8394	37.4	4.4	184.96	25.24	94.24		55701	4.62837	0.422051	1.59067	7.03985	2.07832	0	26.1	2.38	8.97	5.86	1.73	0
55801	90.86	36.33	134.04	76.98	83.48	11.57	12.11	9.58	12.59	6.34071	3.90575	3.03962	2.09178	2.85986	4.6248	20.0153	4.3353	3.34397	9.16168	41.1975	35.7374	0	9.89051	37.29	2.03	201.25	26.9	101.85		55801	5.29002	0.0741344	1.48269	9.35183	2.40407	0	29.97	0.42	8.4	7.78	2	0
55901	95.91	43.94	108.36	68.29	80.21	11.55	14.03	11.99	8.32	10.1648	6.78195	1.55249	0.392209	3.98746	2.76181	24.151	2.83462	2.8605	3.44311	26.1558	49.4294	0	19.0876	42.58	1	200.85	30.13	103.31		55901	4.78064	0.414719	0.965928	10.3375	1.75497	0	27.32	2.37	5.52	8.6	1.46	0
56001	95.23	33.77	136.07	56.92	74.08	11.89	11.22	12.56	9.76	3.44817	6.50413	0	1.48713	3.46451	6.29169	27.1185	3.20979	1.813	11.2575	44.2894	68.0832	5.24952	7.9562	46.98	1	191.53	35.87	110.86		56001	4.92879	0.68019	0.73716	8.63771	0.862573	1.11416	28.55	3.94	4.27	7.21	0.72	0.93
56101	100.85	38.63	127.34	60.05	74.49	7.42	11.72	17.36	9.06	6.53682	6.79829	0	3.02328	2.12447	4.90261	19.668	3.20979	2.01444	12.0958	31.5457	41.5785	23.8497	5.47445	43.42	0.39	183.94	40.48	111.94		56101	4.43773	0.680372	0.830054	7.40368	0	1.2019	26.09	4	4.88	6.16	0	1
56201	90.98	31.29	130.73	64.44	75.78	8.53	11.36	11.23	8.02	3.0723	5.34385	0	2.27154	1.6342	1.51981	17.5213	0.250114	2.90079	5.95808	33.217	45.7866	20.8685	9.89051	41.2	1	198.95	35.96	107.81		56201	3.87381	0.341906	0.840448	5.53204	0	0.986995	23	2.03	4.99	4.54	0	0.81
56301	82.78	23.51	101.01	68.49	85.19	8.58	9.44	14.42	15.05	10.8511	5.7524	0.653682	3.25207	0.817102	0.735392	19.6049	0	0.362599	7.96407	39.0248	71.8516	14.0635	15.8029	37.6	1.83	198.26	33.39	109.71		56301	3.3108	0.16772	1.05664	5.31206	0	0	19.74	1	6.3	4.29	0	0
56401	96.29	21.64	136.98	70.35	70.14	13.69	14.14	9.98	11.48	10.655	2.22252	0.16342	1.01321	3.93843	2.38594	17.1109	2.16765	3.34397	5.1497	41.866	56.401	1.16656	9.59854	37.03	3.58	202.94	30.97	106.95		56401	3.64546	0.0421148	0.963587	4.86227	0	0	21.64	0.25	5.72	3.88	0	0
56501	81.46	25.16	138.4	62.19	76.7	11.69	9.32	14.44	13.93	4.95164	3.75867	0.817102	1.61786	1.83031	4.08551	18.0895	1.29225	4.14975	5.80838	36.3925	70.407	14.9709	8.75912	30.27	4.52	195.14	34.65	107.63		56501	3.44182	0.146027	0.967853	4.8996	0	0	20.27	0.86	5.7	3.89	0	0
56601	85.36	22.75	166.61	64.61	71.81	8.66	13.31	11.08	13.83	6.30803	6.60219	1.65055	2.46765	2.54936	0.898812	18.8788	1.41731	5.84188	15.5988	40.1529	48.8641	2.9164	15.146	33.98	3.93	191.03	35.45	107.76		56601	4.4375	0.171464	0.91562	8.67393	0	0	25.88	1	5.34	6.97	0	0
56701	78.58	19.61	155.36	66.03	79.08	9.67	16.87	14.51	18.2	4.96798	5.67069	1.71591	2.18983	4.5104	3.3828	11.7756	2.00091	6.4865	17.6647	29.2895	46.5402	2.46274	15.0365	31.36	4.09	207.49	35.73	109.78		56701	4.33319	0.303358	0.749776	7.68594	0.553388	1.03299	25.14	1.76	4.35	6.25	0.45	0.84
56801	85.75	19.72	174.17	60.58	72.31	7.92	9.77	16.04	14.37	13.4332	2.89254	2.22252	0.261473	4.86993	4.8209	14.5221	0	2.53819	9.7006	33.1335	53.9515	0	6.31387	32.38	3.68	223.98	30.5	107.29		56801	4.05007	0.363799	0.750012	5.91158	2.05567	1.21637	23.49	2.11	4.35	4.86	1.69	1
56901	86	23.45	198.83	78.43	84.17	14.41	11.99	16.34	15.12	6.14461	7.66442	2.40228	0.130736	1.56884	3.48086	12.4701	4.79385	0.846065	15.2695	30.919	75.8713	3.37006	4.27007	41.92	2.99	249.14	37.2	99.77		56901	3.43161	0.687353	0.969168	1.61794	2.97415	1.08259	19.97	4	5.64	1.36	2.5	0.91
57001	89.29	30.27	189.88	79.57	91.55	11.18	12.72	14.22	15.31	9.49473	6.16095	2.40228	3.13767	3.61159	2.61473	10.9232	2.08428	0.443177	15.2096	34.2616	74.6779	4.08296	7.22628	50.46	2.65	233.64	43.2	95.55		57001	3.79637	0.913181	1.34754	0.991127	3.2468	0	22.2	5.34	7.88	0.87	2.85	0
57101	94.32	23.53	168.56	62.62	79.82	12.58	10.9	13.18	14.34	6.52048	4.15088	1.16029	0	0.473919	4.39601	19.7312	0.250114	7.17141	7.27545	35.2226	71.3491	13.9339	20.6204	57.33	3.16	231.89	51.05	106.81		57101	3.87051	1.1883	1.43074	1.44777	2.19887	0	22.67	6.96	8.38	1.33	2.02	0
57201	109.28	30.37	160.23	70.92	89.55	14.82	8.02	11.55	11.11	3.46451	8.22005	2.17349	3.17036	2.14081	1.87933	17.2687	13.4228	6.20448	7.96407	21.7269	68.0204	1.10175	9.70803	49.39	4.85	227.05	51.15	110.21		57201	4.63392	1.10948	1.56793	3.01389	1.30811	0	27.19	6.51	9.2	2.88	1.25	0
57301	99.29	30.11	163.83	75.55	91.23	14.82	14.14	11.22	13.19	10.0667	6.70024	2.23886	4.16722	1.06223	4.5104	13.1646	2.29271	8.17863	13.5629	30.7101	71.4748	4.66624	9.23358	50.94	4.33	241.01	48.78	102.97		57301	4.66921	0.763743	1.76392	5.97392	1.18029	0	27.45	4.49	10.37	5.77	1.14	0
57401	104.89	41.86	172.42	72.82	95.66	12.72	11.78	17.1	13.74	9.4457	8.23639	3.10499	2.46765	4.90261	3.61159	13.1015	5.41913	1.12809	23.1437	49.7629	59.981	5.50876	14.3066	36.66	4.6	243.66	41.43	99.79		57401	4.87667	0.324773	1.27203	5.21211	1.05295	0	28.83	1.92	7.52	4.95	1	0
57501	82.21	40.39	109.39	73.53	75.46	13.14	15.2	13.94	13.45	8.5142	1.56884	0.539287	0.457577	1.9447	1.79762	17.395	7.83689	2.69935	9.13174	46.8381	80.519	24.4978	10.9124	27.59	3.3	235.16	34.4	107.29		57501	4.67037	0.350739	0.642742	4.79545	0.88683	0	27.83	2.09	3.83	4.38	0.81	0
57601	83.9	40.59	83.78	74.95	83.82	12.04	11.62	11.18	15.08	9.88694	3.64428	0.735392	3.6933	4.83724	4.55943	28.0656	3.12642	0.644621	13.6228	25.1948	49.1781	7.3234	10.8029	24.15	5.05	208.25	34.81	114.12		57601	4.65597	0.601417	0.422662	3.43726	0	0	27.87	3.6	2.53	3	0	0
57701	84.24	51.35	89.63	82.77	86.14	12.69	12.11	11.16	12.14	10.2791	3.1867	4.18356	2.17349	3.97112	5.22945	9.18684	1.91754	2.1756	13.982	21.5179	52.4441	12.1841	19.3796	40.04	6	181.86	37.57	113.99		57701	3.79431	0.940241	0.786868	4.57581	0	0	22.76	5.64	4.72	3.9	0	0
57801	86.59	42.05	69.33	68.96	84.34	11.29	12.1	10.29	11.73	7.10879	6.3734	0.898812	1.02955	1.92836	5.53995	11.302	0	1.16838	16.4072	24.2338	30.9012	10.9527	11.2774	48.39	4.85	172.93	42.92	115.4		57801	2.92132	1.03762	0.887722	5.26507	0	0	17.54	6.23	5.33	4.45	0	0
57901	79.81	43.38	93.9	82.86	91.81	13.85	11.93	17.3	13.88	8.9391	7.33758	1.06223	1.58518	3.92209	1.22565	13.7645	0.875398	1.73242	4.43114	33.3006	76.5621	8.87882	9.81752	42.61	2.91	190.97	37.85	112.03		57901	2.82404	0.881061	0.990571	6.2116	0	0.36678	17.02	5.31	5.97	5.25	0	0.31
58001	92.51	32.49	129.88	74.75	82.21	13.62	11.78	14.43	12.69	8.122	7.48466	0.490261	2.50033	1.48713	1.51981	21.0255	15.507	7.17141	10.0299	22.1865	52.5697	0	16.4599	29.75	3	206.17	31.81	113.69		58001	3.70723	0.732881	1.26484	6.06283	0	1.17954	22.51	4.45	7.68	5.14	0	1
58101	106.49	35.02	153.08	92.85	100.88	13.2	9.97	15.01	17.75	9.2496	4.15088	2.71278	2.07544	1.7486	0.784418	12.5017	4.66879	4.39148	4.97006	38.3563	51.6904	6.48089	13.3577	27.33	3.82	205.08	20.59	127.43		58101	4.93721	0.694346	1.80203	8.57239	0	2.32096	30.22	4.25	11.03	7.35	0	1.99
58201	90.98	42.65	104.47	76.72	85.27	7.96	12.49	13.5	15.19	6.27534	3.66062	3.00694	4.33064	5.76874	0.408551	14.9326	8.12869	0	14.3713	15.167	45.0957	14.906	8.50365	38.1	3.37	199.26	22.13	136.11		58201	5.42445	0.676835	1.71161	9.8313	0	2.80894	33.34	4.16	10.52	8.54	0	2.44
58301	83.8	34.39	91.6	76.08	102.28	12	13.03	18.33	14.06	7.501	7.0761	4.0038	2.58204	2.51667	2.22252	16.7005	9.21252	4.55263	10.8084	43.7044	86.6741	10.7583	4.0146	48.4	2.86	193.35	20.48	143.81		58301	5.06373	0.824442	1.21308	8.46685	0	3.07468	31.14	5.07	7.46	7.38	0	2.68
58401	70.65	26.06	50.44	70.68	79.93	10.96	10.77	14.74	13.53	9.03715	7.09245	1.69957	1.87933	2.32057	4.05283	22.4778	5.62756	6.88938	12.3353	31.7129	47.3567	0	19.1606	47.11	3.02	184.76	24.07	142.57		58401	5.08397	0.851414	1.15374	7.96205	0	1.78974	31.11	5.21	7.06	6.94	0	1.56
58501	79.49	23.08	101.12	67.03	69.68	11.6	12.55	12.32	13.03	4.78822	4.69017	0	1.66689	2.99059	1.89568	8.71329	3.87676	1.85328	11.4371	28.4956	37.3076	0	22.0073	34.42	2.52	178.54	37.41	133.99		58501	5.14322	0.935429	1.18816	5.81666	0.562162	1.9733	31.34	5.7	7.24	5.07	0.49	1.72
58601	76.83	23.06	112.4	51.98	66.99	10.39	10.7	10.83	12.42	7.17416	8.07297	0	0.539287	3.17036	0	6.81909	9.17083	3.5857	4.97006	25.6544	38.1241	8.55477	6.67883	30.55	3.08	179.66	45.75	114.63		58601	5.1746	0.8891	1.37406	3.50731	1.16136	1.18459	31.37	5.39	8.33	3.02	1	1.02
58701	81.78	22.4	90.48	61.1	77.88	13.42	15.87	16.65	12	9.00447	4.91895	0	0.817102	0.686366	3.87306	11.8071	11.672	3.78715	6.28743	16.7547	23.4271	2.2035	14.0876	30.67	2.3	183.8	43.7	105.07		58701	4.49146	0.706391	1.19276	2.63712	1.59178	1.47299	27.15	4.27	7.21	2.22	1.34	1.24
58801	56.34	30.8	87.23	50.63	58.96	14.08	13.15	12.97	20.68	8.8247	4.15088	0	0	1.17663	3.66062	23.488	9.08746	2.53819	4.8503	15.5013	39.0034	0	16.1314	29.15	2.03	176.76	30.25	109.22		58801	5.85443	0.395614	1.16523	4.90154	2.40224	1.24965	35.22	2.38	7.01	4.04	1.98	1.03
58901	65.55	33.08	109.45	44.61	70.05	13.82	15.6	21.33	15.51	11.0309	6.07924	0.817102	1.6342	5.67069	2.59838	10.2918	1.459	4.43177	18.8623	25.4873	44.5304	0	14.635	27.59	5.08	177.93	31.76	120.55		58901	5.17931	0.300852	0.686474	5.54439	3.66369	1.56318	31.16	1.81	4.13	4.54	3	1.28
59001	66.52	34.08	117.77	53.86	60.51	11.22	18.21	16.04	15.61	13.7437	8.46518	0.784418	1.76494	0.392209	3.70964	11.6177	3.75171	7.8966	16.9461	31.1279	33.2251	0	8.83212	32.53	6.96	192.39	41.56	136.25		59001	4.88647	0.545336	1.12051	4.32316	2.94317	1.84406	29.48	3.29	6.76	3.54	2.41	1.51
59101	57.12	59.83	67.48	57.45	46.88	14.68	19.2	12.64	13.85	11.9951	6.19363	1.66689	2.64741	1.6342	3.31743	13.8907	6.50296	7.25198	10.0599	40.2783	67.2039	0	5.87591	37.52	6.85	212.94	44.95	136.46		59101	4.18219	0.809616	0.993393	2.72334	0.940348	1.22123	25.26	4.89	6	2.23	0.77	1
59201	49.16	88.84	23.23	50.3	48.97	19.77	22	15.46	12.99	6.48779	6.96171	2.10812	0.915154	1.6342	0.817102	5.90357	3.33485	0.362599	11.5868	58.7879	47.6708	1.29618	9.0146	38.91	3.86	218.54	43.45	143.66		59201	4.2505	0.692441	0.651126	4.65289	0.854861	0.573978	25.72	4.19	3.94	3.81	0.7	0.47
59301	35.46	115.7	38.4	40.8	40.21	18.02	28.96	10.72	12.68	2.40228	5.01701	2.48399	2.02641	0.245131	0.817102	4.19879	5.75261	0	5.1497	33.3424	27.698	4.01815	7.73723	66.94	3.59	215.55	39.83	129.42		59301	4.22422	0.559379	0.222762	7.2352	1.21396	0	25.6	3.39	1.35	5.96	1	0
59401	37.49	195.77	103.63	35.72	38.64	34.39	37.75	15.03	15.19	3.97112	4.06917	1.1276	2.45131	1.78128	0.817102	10.9547	1.12551	3.34397	21.7066	38.8994	29.1426	4.79586	22.0073	72.04	6.75	192.43	40.09	117.44		59401	3.98489	0.360021	0.80717	5.74778	1.19995	0	24.24	2.19	4.91	4.79	1	0
59501	34.93	194.28	145.79	33.22	41.71	26.21	52.85	16.66	14.11	3.33378	4.23259	2.04276	1.09492	3.39914	2.45131	7.41892	0	2.21588	9.88024	30.1669	34.1044	5.96242	15.9854	66.99	7.87	163.27	34.95	92.31		59501	4.00462	0.751585	1.11833	6.94276	0.471495	0	24.35	4.57	6.8	5.89	0.4	0
59601	28.62	198.9	192.22	29.83	45.06	41.43	48.91	16.83	14.1	4.9353	1.53615	1.65055	1.35639	2.74546	4.15088	4.89333	0	1.12809	7.75449	25.1112	16.7068	0	8.57664	40.41	5.28	135.48	23.01	80.97		59601	4.6372	0.990854	1.34756	5.8159	1.16318	0.348954	28.08	6	8.16	5	1	0.3
59701	23.11	242.47	180.42	27.75	34.51	33.86	46.81	12.29	17.98	5.21311	2.90888	3.51354	3.23572	3.02328	1.1276	4.16722	0.375171	3.38426	11.3473	10.2785	25.6254	1.87946	14.0876	41.63	2.86	116.1	23.7	82.62		59701	5.06044	1.28672	0.911012	5.36011	1.1602	1.46185	30.44	7.74	5.48	4.62	1	1.26
59801	24.71	286.65	177.81	37.08	38.86	29.63	52.82	9.25	15.53	8.07297	6.99439	2.53302	4.67382	3.39914	5.29482	11.6493	3.08474	11.442	10.8683	12.9525	14.4457	3.49968	22.0438	46.71	3.41	118.89	22.41	87.37		59801	4.82881	1.1735	0.589245	2.2596	0.444895	2.34155	29.01	7.05	3.54	1.93	0.38	2
59901	29.4	430.36	171.34	43.17	62.08	35.37	46.95	13.58	13.29	11.0309	4.47772	3.13767	2.2552	1.51981	3.36646	4.32507	0	5.11668	12.0359	11.323	25.1229	0	8.68613	40.62	3.62	133.4	25.55	99.03		59901	3.56439	1.9433	0.249142	2.99458	1.40921	1.7028	21.46	11.7	1.5	2.55	1.2	1.45
60001	40.56	373.85	157.05	47.24	49.83	28.88	46.84	10.45	11.3	9.26594	3.51354	1.01321	3.33378	3.85672	3.67696	3.63054	0	0.120866	8.05389	27.2004	22.6735	0	6.60584	42.07	3.32	147.84	20.77	100.48		60001	2.32609	2.22366	0.50718	2.98437	2.32247	0.569004	14.08	13.46	3.07	2.57	2	0.49
60101	40.43	310.76	165.18	53.9	55.58	17.49	33.29	13.76	14.18	8.75933	9.91962	3.26841	4.05283	1.81397	1.47078	16.5742	0	0	14.6108	16.1698	30.3988	0	13.2117	41.82	2.21	172.97	26.57	109.23		60101	2.58737	2.3948	0.739013	3.25	2.82509	1.56184	15.72	14.55	4.49	2.83	2.46	1.36
60201	38.47	199.21	118.27	48.16	54.93	17.23	23.76	10.66	6.28	4.6248	5.67069	0.817102	3.03962	0.833444	1.34005	12.5332	1.7508	3.34397	6.16766	23.8578	24.4321	0	13.2847	37.83	1.05	194.8	37.4	112.49		60201	3.00871	1.92786	0.524889	2.52371	1.75513	2.87933	18.4	11.79	3.21	2.2	1.53	2.51
60301	50.68	145.38	154.78	60.55	62.65	14.4	14.9	14.53	11.24	8.23639	6.89634	1.61786	3.59525	2.50033	4.15088	2.58873	1.70911	0	9.19162	28.9552	28.2633	0	12.9927	31.94	1.28	218.13	46.76	110.62		60301	4.18331	1.67203	0.358755	1.65957	2.14362	3.45745	25.77	10.3	2.21	1.44	1.86	3
60401	41.06	83.12	132.69	54.4	67.59	13.26	12.82	13.43	9.88	4.90261	6.88	0.947838	1.14394	2.95791	2.85986	19.0998	1.459	0	8.86228	23.816	37.0563	0	6.82482	35.03	2.3	215.69	46.98	114.53		60401	4.66508	1.13488	0.315512	1.09547	1.22367	1.3169	28.98	7.05	1.96	0.94	1.05	1.13
60501	64.25	70.72	147.77	54.21	72.19	10.36	20.31	9	10.99	2.54936	6.07924	1.20931	0	2.61473	1.97739	17.0793	3.41822	0	11.2275	26.2394	22.5478	0	14.3066	46.63	3.99	211.18	40.9	119.63		60501	5.43263	0.754399	0.506662	1.76734	2.30109	0.664234	33.99	4.72	3.17	1.49	1.94	0.56
60601	59.45	74.16	152.21	72.8	77.22	14.76	15.35	12.35	14.06	10.8021	5.55629	2.14081	2.84352	5.37653	0.784418	18.279	5.46082	2.98137	10.7485	26.8661	35.863	0	18.9781	47.56	2.64	214.21	31.69	122.99		60601	5.04198	0.936003	0.786115	3.56612	3.56612	1.18871	31.62	5.87	4.93	3	3	1
60701	58.09	63.45	122.18	55.9	55.9	11.03	13.32	12.33	12.68	8.6286	6.47145	0.947838	2.2552	2.22252	3.30109	27.7499	0.792027	0.362599	16.497	30.2087	25.8766	6.74012	7.9927	53.05	2.19	194.5	27.69	111.59		60701	5.12268	1.12054	1.30491	3.34953	3.52582	2.139	32.23	7.05	8.21	2.85	3	1.82
60801	51.84	84.71	113.65	51.54	59.67	12.36	20.93	16.6	9.11	7.20684	8.15468	1.86299	1.4381	4.52675	2.09178	13.1331	5.33576	0	8.98204	25.1948	17.3348	4.01815	17.4088	51.9	1.91	170.63	27.98	115.23		60801	4.45347	1.16536	1.61944	4.07708	2.66047	1.62392	28.05	7.34	10.2	3.54	2.31	1.41
60901	32.39	103.22	118.14	36.11	42.86	14.45	13.24	14.2	13.6	6.52048	8.75933	3.13767	0	2.94157	2.53302	10.7969	4.16856	3.34397	3.59281	20.5987	5.58985	0	12.3358	41.46	4.11	131.51	30.17	116.95		60901	4.47758	1.17463	1.24139	6.91727	2.29429	1.08979	28.17	7.39	7.81	6.03	2	0.95
61001	32.05	110.01	124.61	31.25	39.83	12.37	14.57	10.1	16.98	5.47458	2.5657	5.29482	2.45131	1.6342	1.53615	3.81996	3.41822	0	9.19162	16.0862	6.40635	0	9.19708	33.78	5.02	113.48	29.41	122.67		61001	4.40506	1.38577	1.31704	8.13325	2.29429	1.14714	27.56	8.67	8.24	7.09	2	1
61101	18.87	122.3	158.69	45.71	51.84	16.11	19.16	20.34	16.72	7.40295	6.61853	0.817102	2.22252	2.50033	2.45131	1.89419	2.04259	3.26339	15.6287	20.3063	16.4555	0	14.3431	25.13	5.59	98.36	26.6	98.78		61101	4.71361	1.31751	1.6293	7.5482	1.50276	1.14714	29.48	8.24	10.19	6.58	1.31	1
61201	22.64	142.57	140.79	38.64	48.16	11.01	11.76	14.67	13.83	4.52675	2.79449	0.817102	2.02641	4.72285	1.89568	11.2704	1.41731	3.42455	16.976	21.894	21.9826	7.12898	9.52555	21.84	3.76	94.79	22.57	84.34		61201	3.94404	1.27644	1.93298	6.13722	1.14714	0.825943	24.75	8.01	12.13	5.35	1	0.72
61301	20.25	187.99	150.6	58.63	53.17	13.55	17.84	16.74	13.59	9.36399	7.79515	1.34005	2.28789	2.45131	2.53302	11.3652	0	0	6.28743	18.5514	22.9247	3.6293	7.22628	16.44	4.71	119.68	27.03	78.5		61301	2.99329	1.20718	1.77816	7.89728	0.886429	0	18.82	7.59	11.18	6.86	0.77	0
61401	18.27	202.44	131.72	58.77	62.42	15.46	13.23	13.96	12.79	6.94537	8.17102	0.294157	0.817102	1.76494	0.0326841	21.9095	1.459	5.31812	4.46108	7.56262	20.4752	0	2.0438	14.7	5.23	145.91	33.69	93.48		61401	3.08035	1.71077	1.22767	8.4959	0	0	19.32	10.73	7.7	7.38	0	0
61501	23.01	236.81	123.99	55.11	70.77	10.38	12.63	13.58	13.61	7.17416	3.36646	0	1.30736	1.66689	2.50033	15.3114	4.16856	5.88216	8.23353	23.5235	54.8308	0	3.57664	17.12	6.3	172.31	37.47	99.21		61501	2.74239	1.59946	0.601793	6.04264	0	0	17.18	10.02	3.77	5.26	0	0
61601	15.17	196.02	62.08	71.6	77.42	17.15	14.8	11.08	14.55	4.55943	9.20057	0.457577	1.68323	1.50347	1.50347	9.8498	4.75216	4.79437	13.5329	30.919	63.4982	5.31433	14.5985	20.41	5.06	165.94	34.11	88.38		61601	2.76677	1.47774	0.172723	2.94783	0	0.172052	17.3	9.24	1.08	2.57	0	0.15
61701	17.09	147.84	92.33	70.66	73.5	12.2	14.52	9.34	14.33	8.22005	11.9297	1.53615	2.45131	1.9447	5.11506	20.3626	0	3.90801	5.02994	33.3424	51.4392	1.94427	16.3504	20.79	2.91	175.06	39.69	94.47		61701	2.4651	1.30112	0.298172	2.14175	0.968343	1.13923	15.46	8.16	1.87	1.88	0.85	1
61801	15.44	124.46	94.38	57.39	77.73	13.6	11.93	8.72	14.03	10.9328	9.21691	1.27468	1.32371	6.30803	3.82404	20.2363	6.50296	0	5.26946	17.089	42.709	11.7304	12.0803	19.78	2.65	187.89	37.07	124.93		61801	3.27304	1.18575	0.648924	2.18501	1.1148	1.1148	20.73	7.51	4.11	1.96	1	1
61901	12.17	80.48	120.41	67.36	91.47	10.39	13.44	13.74	11.32	6.24266	6.24266	2.41862	5.49093	2.74546	1.4381	19.0998	4.29362	0	10.988	24.777	36.0514	14.906	15.2555	25.42	3.24	194.42	37.66	146.98		61901	4.12451	0.893436	0.841801	1.45698	1.7288	1.01119	26.36	5.71	5.38	1.34	1.59	0.93
62001	20.45	50.67	82.62	61.7	72.06	11.99	12.89	13.82	17.1	8.48152	5.9485	2.48399	0.817102	0.539287	2.27154	16.3848	10.0879	0	16.3174	25.0277	13.4408	8.81401	11.5328	37.67	4.91	183.14	32.23	130.59		62001	3.74235	0.740705	1.05127	1.57038	1.77474	2.06516	24.1	4.77	6.77	1.46	1.65	1.92
62101	17.98	45.76	101.59	60.17	76.27	9.1	10.71	19.85	11.78	6.78195	6.52048	1.83031	0.686366	3.79135	1.32371	14.8378	2.95968	1.77271	12.5449	26.7407	35.863	5.37914	6.71533	42.75	4.9	179.41	33.78	107.21		62101	3.57286	0.789838	1.12746	3.70007	3.02244	4.16258	23.07	5.1	7.28	3.44	2.81	3.87
62201	21.41	35.24	147.91	64.07	72.14	11.01	11.25	14.73	13.73	6.78195	2.81083	3.1867	0.130736	5.52361	2.71278	9.31312	4.96059	4.87494	7.03593	28.3703	44.9072	0	14.4161	45.33	6.02	186.26	33.94	92.83		62201	3.44404	0.915523	1.214	3.66491	2.19681	4.55435	22.27	5.92	7.85	3.42	2.05	4.25
62301	30.26	29.55	130.67	66.3	80.16	15.65	12.3	14.49	14.76	7.66442	7.59905	1.51981	2.45131	5.32751	4.69017	18.8472	5.37744	0	9.61078	36.4343	42.2065	2.13869	9.34307	38.71	4.14	186.71	33.98	94.6		62301	4.07348	1.05282	1.36712	5.14465	1.06477	4.04825	26.31	6.8	8.83	4.88	1.01	3.84
62401	31.84	21.1	129.94	57.44	60.48	8.41	10.15	12.61	14.73	13.2044	7.04342	2.0591	0	2.74546	3.56257	9.50253	3.37653	5.43899	14.7006	33.0081	47.3567	3.17564	12.7007	27.57	2.51	175.08	34.91	93.11		62401	5.05046	1.04455	1.2308	7.26303	0.879427	1.38639	32.54	6.73	7.93	7.02	0.85	1.34
62501	32.75	14.6	127.88	61.12	75.06	10	9.62	12.07	15.94	6.29169	8.08931	1.20931	0.817102	2.28789	2.38594	11.3336	3.50159	3.38426	5.17964	29.1641	72.9193	0	4.0146	26.51	0.03	164.23	41.41	92.85		62501	5.08327	1.1501	1.17354	10.024	1.02181	1.04225	32.53	7.36	7.51	9.81	1	1.02
62601	33.96	25.35	117.01	71.36	83.73	9.81	9.27	10.5	14.52	7.35392	6.5695	0.817102	0.506603	2.45131	2.8762	9.31312	0	4.51235	8.86228	31.2115	62.933	0.842516	5.69343	38.65	0.09	168.44	43.85	92.38		62601	4.44031	1.64538	1.23009	7.44661	0.909356	1.0104	28.12	10.42	7.79	7.37	0.9	1
62701	28.01	17.37	97.04	58.31	66.72	10.06	7.02	9.56	11.04	12.3709	9.7562	0.0980523	2.61473	1.81397	2.50033	19.6365	3.41822	9.26642	18.2335	15.7938	42.8346	4.53662	19.854	50.78	1.26	180.5	46.02	96.09		62701	3.84002	1.71745	1.01204	4.96334	0	1.00067	24.17	10.81	6.37	4.96	0	1
62801	34.94	18.38	75.42	67.12	71.05	7.27	10.68	16.73	15.52	7.89321	5.49093	1.53615	1.76494	3.97112	4.96798	23.1092	3.91845	4.06917	19.8204	35.7657	50.5599	0	15.4015	48.39	2.73	188.8	45.28	105.09		62801	4.60439	1.37321	0.89799	2.66922	0	0.637426	28.97	8.64	5.65	2.68	0	0.64
62901	34.33	20.5	90.8	62.54	58.94	7.55	11.3	14.02	12.25	7.04342	3.64428	1.6342	0.179762	3.4972	2.8762	16.7636	5.66924	1.00722	14.6407	26.4065	55.8985	4.60143	6.20438	37.52	3.78	189.11	51.78	110.57		62901	5.22847	0.780464	0.951785	3.62366	0	0	32.96	4.92	6	3.67	0	0
63001	24.46	14.77	90.55	57.13	62.22	10.31	14.13	15.83	11.6	10.6714	3.64428	0.817102	1.30736	2.15715	1.20931	15.9428	0.875398	5.68072	13.5629	26.4065	63.4354	11.7304	18.7591	30.22	3.66	194.99	52.97	101.62		63001	4.6788	0.808056	1.29447	4.05906	0	0	29.53	5.1	8.17	4.15	0	0
63101	42.62	12.97	120.45	55.96	73.01	11.48	9.91	14.12	10.17	7.37026	7.87686	0.490261	0.735392	4.64114	1.6342	28.0025	7.75352	5.07639	10.479	15.2924	51.8789	5.18471	13.9781	34.88	3.12	221.51	52.79	90.88		63101	4.04997	0.713861	1.49435	7.18111	0	1.22273	25.53	4.5	9.42	7.4	0	1.26
63201	29.25	13.21	118.36	46.29	54.45	11.95	8.84	10.38	9.72	5.85045	3.20304	1.14394	0.245131	3.48086	1.48713	27.5289	5.83599	2.29646	15.2994	20.7659	64.5031	3.11083	24.0511	46.4	2.35	233.8	48.1	99.37		63201	4.53226	1.00487	1.47307	7.92214	0	1.94647	28.46	6.31	9.25	8.14	0	2
63301	37.37	18.02	135.47	47.62	49.21	12.67	10.98	12.26	15.64	6.52048	6.0629	0.768076	1.6342	2.43496	0.735392	26.8028	2.62619	8.6218	12.5749	14.9163	69.2137	9.26767	9.08759	54.77	1.57	215.7	47.43	109.31		63301	5.40214	1.21171	1.17801	7.14226	0	1.89609	33.66	7.55	7.34	7.27	0	1.93
[truncated: 911 more rows]

## Sheet: MeDIP MHV68
MeDIP-seq coverage tracks:
[truncated: 1,197 more rows]

## Sheet: RNA MHV68
Strand-specific RNA-seq coverage tracks:
[truncated: 1,197 more rows]
