# Supplementary material for: A comparative epigenome analysis of gammaherpesviruses suggests cis-acting sequence features as critical mediators of rapid polycomb recruitment
Source: PLoS Pathog. 2019 Oct 31;15(10):e1007838. doi: 10.1371/journal.ppat.1007838 (PMC6932816; doi:10.1371/journal.ppat.1007838)
Supplement: S2 Dataset — Correlation coefficients of all analyzed ChIP-seq data (S1 Dataset) were calculated using Graph Pad Prism. (XLSX) [file ppat.1007838.s012.xlsx]

## Sheet: Sheet1
			Pearson correlation coefficient MHV-68	MLE12 MHV68Δ50 long-term + KSHV 5dpi #1 H3K4-me3	MLE12 MHV68Δ50 long-term + KSHV 5dpi #2 H3K4-me3	MLE12 MHV68Δ50 5dpi #1 H3K4-me3	MLE12 MHV68Δ50 5dpi #2 H3K4-me3	MLE12 MHV68Δ50 long-term #1 H3K4-me3	MLE12 MHV68Δ50 long-term #2 H3K4-me3	S11E H3K4-me3	MLE12 MHV68Δ50 long-term #1 H3K9/K4-ac	MLE12 MHV68Δ50 long-term #2 H3K9/K4-ac	S11E H3K9/K4-ac	MLE12 MHV68Δ50 long-term #3 H3K36-me2	MLE12 MHV68Δ50 long-term #3 H2AK119-ub	MLE12 MHV-68Δ50 long-term + KSHV 5dpi #1 H3K27-me3	MLE12 MHV68Δ50 long-term + KSHV 5dpi #2 H3K27-me3	MLE12 MHV68Δ50 long-term #1 H3K27-me3	MLE12 MHV68Δ50 long-term #2 H3K27-me3	MLE12 MHV-68Δ50-kLANA 5dpi H3K27-me3 low cell ChIP	MLE12 MHV-68Δ50 5dpi H3K27-me3 low cell ChIP	mouse splenocyte pool #1 MHV-68H2BYFP 17d p.i. H3K27-me3	mouse splenocyte pool #2 MHV-68H2BYFP 17d p.i. H3K27-me3	S11E H3K27-me3	MLE12 MHV68Δ50 long-term #1 H3K9-me3	MLE12 MHV68Δ50 long-term #2 H3K9-me3	S11E H3K9-me3	MLE12 MHV68Δ50 long-term IgG	S11E IgG					-LOG10(pValue) MHV-68	MLE12 MHV68Δ50 long-term + KSHV 5dpi #1 H3K4-me3	MLE12 MHV68Δ50 long-term + KSHV 5dpi #2 H3K4-me3	MLE12 MHV68Δ50 5dpi #1 H3K4-me3	MLE12 MHV68Δ50 5dpi #2 H3K4-me3	MLE12 MHV68Δ50 long-term #1 H3K4-me3	MLE12 MHV68Δ50 long-term #2 H3K4-me3	S11E H3K4-me3	MLE12 MHV68Δ50 long-term #1 H3K9/K4-ac	MLE12 MHV68Δ50 long-term #2 H3K9/K4-ac	S11E H3K9/K4-ac	MLE12 MHV68Δ50 long-term #3 H3K36-me2	MLE12 MHV68Δ50 long-term #3 H2AK119-ub	MLE12 MHV-68Δ50 long-term + KSHV 5dpi #1 H3K27-me3	MLE12 MHV68Δ50 long-term + KSHV 5dpi #2 H3K27-me3	MLE12 MHV68Δ50 long-term #1 H3K27-me3
correlation	1		MLE12 MHV68Δ50 long-term + KSHV 5dpi #1 H3K4-me3		0.879553	0.548525	0.608791	0.844809	0.849746	0.132076	0.460222	0.488741	0.174317	-0.409836	-0.0138793	-0.146167	-0.127603	-0.238384	-0.25606	-0.120611	-0.0556488	-0.00967519	-0.0552452	0.033962	-0.121985	-0.113747	0.063021	-0.0821033	0.0654481		most significant	43		MLE12 MHV68Δ50 long-term + KSHV 5dpi #1 H3K4-me3		43	43	43	43	43	5.02312	43	43	8.34597	43	0.191722	6.03182	4.72332	15.1706
	0.9		MLE12 MHV68Δ50 long-term + KSHV 5dpi #2 H3K4-me3	0.879553		0.549941	0.621541	0.878881	0.882725	0.115898	0.495241	0.518764	0.169536	-0.420126	-0.0536757	-0.148721	-0.115943	-0.252532	-0.289739	-0.111791	-0.0646965	-0.0112106	-0.0487115	0.0269316	-0.124042	-0.106231	0.0305849	-0.0850615	0.0753233			40.85		MLE12 MHV68Δ50 long-term + KSHV 5dpi #2 H3K4-me3	43		43	43	43	43	3.98505	43	43	7.92436	43	1.13704	6.2252	3.98778	16.9845
	0.8		MLE12 MHV68Δ50 5dpi #1 H3K4-me3	0.548525	0.549941		0.800735	0.503477	0.501641	0.22442	0.347737	0.367955	0.280241	-0.206646	0.12117	-2.78872e-05	-0.089538	-0.0193253	-0.1176	-0.0559186	0.0677124	0.111254	0.00752141	0.0789631	-0.0115602	-0.0070541	0.111218	-0.0597626	0.0955147			38.7		MLE12 MHV68Δ50 5dpi #1 H3K4-me3	43	43		43	43	43	13.4919	32.3703	36.4131	20.8767	11.5117	4.30937	0.000322714	2.56178	0.285013
	0.7		MLE12 MHV68Δ50 5dpi #2 H3K4-me3	0.608791	0.621541	0.800735		0.595261	0.594771	0.210645	0.391259	0.426062	0.223885	-0.318049	0.076273	-0.076264	-0.106312	-0.156937	-0.237493	-0.112948	0.00137757	0.012253	-0.0402184	0.0745576	-0.0585183	-0.0608258	0.118054	-0.117656	0.088861			36.55		MLE12 MHV68Δ50 5dpi #2 H3K4-me3	43	43	43		43	43	11.9421	41.4454	43	13.4297	26.9485	1.96772	1.96734	3.42953	6.86965
	0.6		MLE12 MHV68Δ50 long-term #1 H3K4-me3	0.844809	0.878881	0.503477	0.595261		0.962812	0.105213	0.593324	0.626924	0.14608	-0.48573	-0.0525164	-0.148885	-0.142543	-0.307273	-0.3527	-0.125723	-0.0738934	0.00320337	-0.0472378	0.0301531	-0.154289	-0.117386	0.0483073	-0.0808518	0.0663434			34.4		MLE12 MHV68Δ50 long-term #1 H3K4-me3	43	43	43	43		43	3.36864	43	43	6.02525	43	1.10041	6.23771	5.76294	25.1255
	0.5		MLE12 MHV68Δ50 long-term #2 H3K4-me3	0.849746	0.882725	0.501641	0.594771	0.962812		0.0842719	0.578145	0.612403	0.14063	-0.506632	-0.066611	-0.14953	-0.150743	-0.343794	-0.367444	-0.153645	-0.0907507	0.00690268	-0.042208	0.0265616	-0.144651	-0.107142	0.0278093	-0.0885225	0.0407086			32.25		MLE12 MHV68Δ50 long-term #2 H3K4-me3	43	43	43	43	43		2.31632	43	43	5.62367	43	1.58504	6.28718	6.38062	31.6156
	0.4		S11E H3K4-me3	0.132076	0.115898	0.22442	0.210645	0.105213	0.0842719		-0.00633338	-0.00938013	0.533982	0.0589211	0.250968	-0.0718785	-0.0531595	0.0471928	-0.0497922	-0.0357949	-0.0230309	-0.106521	-0.177478	0.0829079	0.25087	0.256315	0.202822	-0.0166067	0.0824033			30.1		S11E H3K4-me3	5.02312	3.98505	13.4919	11.9421	3.36864	2.31632		0.0795914	0.122535	43	1.30996	16.7783	1.7885	1.12066	0.939524
	0.3		MLE12 MHV68Δ50 long-term #1 H3K9/K4-ac	0.460222	0.495241	0.347737	0.391259	0.593324	0.578145	-0.00633338		0.888819	0.0889537	-0.202909	-0.122273	-0.140432	-0.152177	-0.340914	-0.339541	-0.112726	-0.137164	-0.0785113	-0.11763	-0.0108611	-0.274578	-0.254433	0.0376521	-0.0518945	0.0201703			27.95		MLE12 MHV68Δ50 long-term #1 H3K9/K4-ac	43	43	32.3703	41.4454	43	43	0.0795914		43	2.53392	11.1173	4.37893	5.60938	6.49212	31.0711
	0.2		MLE12 MHV68Δ50 long-term #2 H3K9/K4-ac	0.488741	0.518764	0.367955	0.426062	0.626924	0.612403	-0.00938013	0.888819		0.0473628	-0.275757	-0.137497	-0.11712	-0.153517	-0.395182	-0.395949	-0.13864	-0.152256	-0.0642389	-0.0993019	-0.00341911	-0.31585	-0.294758	0.0463277	-0.0685325	0.0383721			25.8		MLE12 MHV68Δ50 long-term #2 H3K9/K4-ac	43	43	36.4131	43	43	43	0.122535	43		0.94448	20.2158	5.39952	4.05907	6.59727	42.3336
	0.1		S11E H3K9/K4-ac	0.174317	0.169536	0.280241	0.223885	0.14608	0.14063	0.533982	0.0889537	0.0473628		0.192138	0.35504	-0.118005	-0.0881804	0.141022	-0.0538019	0.0342824	0.00105024	-0.0804043	-0.0805181	0.0556263	0.378371	0.351827	0.115265	0.0395173	0.0474878			23.65		S11E H3K9/K4-ac	8.34597	7.92436	20.8767	13.4297	6.02525	5.62367	43	2.53392	0.94448		10.0225	33.7969	4.11309	2.49728	5.65212
no correlation	0		MLE12 MHV68Δ50 long-term #3 H3K36-me2	-0.409836	-0.420126	-0.206646	-0.318049	-0.48573	-0.506632	0.0589211	-0.202909	-0.275757	0.192138		0.216189	-0.00416974	0.0845628	0.358394	0.328476	0.150674	-0.0273361	-0.0365702	-0.0628841	-0.0518074	0.398052	0.372272	-0.0685581	0.199439	-0.066128			21.5		MLE12 MHV68Δ50 long-term #3 H3K36-me2	43	43	11.5117	26.9485	43	43	1.30996	11.1173	20.2158	10.0225		12.5533	0.050957	2.32955	34.4647
	-0.1		MLE12 MHV68Δ50 long-term #3 H2AK119-ub	-0.0138793	-0.0536757	0.12117	0.076273	-0.0525164	-0.066611	0.250968	-0.122273	-0.137497	0.35504	0.216189		0.0591496	0.036836	0.290129	0.175116	0.115771	0.192302	0.186946	0.223644	0.19278	0.0709502	0.050986	0.15735	0.0668173	0.0866518			19.35		MLE12 MHV68Δ50 long-term #3 H2AK119-ub	0.191722	1.13704	4.30937	1.96772	1.10041	1.58504	16.7783	4.37893	5.39952	33.7969	12.5533		1.31776	0.660272	22.378
	-0.2		MLE12 MHV-68Δ50 long-term + KSHV 5dpi #1 H3K27-me3	-0.146167	-0.148721	-2.78872e-05	-0.076264	-0.148885	-0.14953	-0.0718785	-0.140432	-0.11712	-0.118005	-0.00416974	0.0591496		0.139709	0.195518	0.248277	0.0398042	0.211335	0.0830462	0.104251	0.00792084	-0.0102576	-0.00373206	0.033358	-0.0342824	0.0257673			17.2		MLE12 MHV-68Δ50 long-term + KSHV 5dpi #1 H3K27-me3	6.03182	6.2252	0.000322714	1.96734	6.23771	6.28718	1.7885	5.60938	4.05907	4.11309	0.050957	1.31776		5.55728	10.3594
	-0.3		MLE12 MHV68Δ50 long-term + KSHV 5dpi #2 H3K27-me3	-0.127603	-0.115943	-0.089538	-0.106312	-0.142543	-0.150743	-0.0531595	-0.152177	-0.153517	-0.0881804	0.0845628	0.036836	0.139709		0.196869	0.246767	0.0206208	0.131523	0.0521151	0.038986	0.0249622	0.0590099	0.0487939	-0.00153167	0.0122526	-0.0824345			15.05		MLE12 MHV68Δ50 long-term + KSHV 5dpi #2 H3K27-me3	4.72332	3.98778	2.56178	3.42953	5.76294	6.38062	1.12066	6.49212	6.59727	2.49728	2.32955	0.660272	5.55728		10.4957
	-0.4		MLE12 MHV68Δ50 long-term #1 H3K27-me3	-0.238384	-0.252532	-0.0193253	-0.156937	-0.307273	-0.343794	0.0471928	-0.340914	-0.395182	0.141022	0.358394	0.290129	0.195518	0.196869		0.535473	0.187714	0.382948	0.253942	0.286372	0.132787	0.236323	0.212922	0.125632	0.151229	0.0650159			12.9		MLE12 MHV68Δ50 long-term #1 H3K27-me3	15.1706	16.9845	0.285013	6.86965	25.1255	31.6156	0.939524	31.0711	42.3336	5.65212	34.4647	22.378	10.3594	10.4957
	-0.5		MLE12 MHV68Δ50 long-term #2 H3K27-me3	-0.25606	-0.289739	-0.1176	-0.237493	-0.3527	-0.367444	-0.0497922	-0.339541	-0.395949	-0.0538019	0.328476	0.175116	0.248277	0.246767	0.535473		0.0798139	0.325469	0.147111	0.161418	0.0657801	0.209485	0.172815	0.0294755	0.125173	-0.0158696			10.75		MLE12 MHV68Δ50 long-term #2 H3K27-me3	17.4548	22.3177	4.08829	15.0602	33.3357	36.3072	1.01659	30.8136	42.5091	1.14106	28.7849	8.41762	16.4268	16.2314	43
	-0.6		MLE12 MHV-68Δ50-kLANA 5dpi H3K27-me3 low cell ChIP	-0.120611	-0.111791	-0.0559186	-0.112948	-0.125723	-0.153645	-0.0357949	-0.112726	-0.13864	0.0342824	0.150674	0.115771	0.0398042	0.0206208	0.187714	0.0798139		0.10975	0.106441	0.120386	0.0539531	-0.00809432	0.00487834	0.00739949	0.0241422	-0.0315929			8.6		MLE12 MHV-68Δ50-kLANA 5dpi H3K27-me3 low cell ChIP	4.27439	3.74168	1.20953	3.80942	4.6003	6.60729	0.634615	3.7964	5.48078	0.598115	6.37532	3.9774	0.735818	0.308787	9.59069
	-0.7		MLE12 MHV-68Δ50 5dpi H3K27-me3 low cell ChIP	-0.0556488	-0.0646965	0.0677124	0.00137757	-0.0738934	-0.0907507	-0.0230309	-0.137164	-0.152256	0.00105024	-0.0273361	0.192302	0.211335	0.131523	0.382948	0.325469	0.10975		0.310401	0.346414	0.163312	-0.0388842	-0.0534816	0.195584	0.0886268	0.0684873			6.45		MLE12 MHV-68Δ50 5dpi H3K27-me3 low cell ChIP	1.20069	1.51413	1.62657	0.0162298	1.8696	2.62012	0.354664	5.37598	6.49831	0.0123199	0.44205	10.0387	12.0173	4.98551	39.6035
	-0.8		mouse splenocyte pool #1 MHV-68H2BYFP 17d p.i. H3K27-me3	-0.00967519	-0.0112106	0.111254	0.012253	0.00320337	0.00690268	-0.106521	-0.0785113	-0.0642389	-0.0804043	-0.0365702	0.186946	0.0830462	0.0521151	0.253942	0.147111	0.106441	0.310401		0.533679	0.130939	-0.176282	-0.177295	0.0827189	0.0460826	0.0146905			4.3		mouse splenocyte pool #1 MHV-68H2BYFP 17d p.i. H3K27-me3	0.126859	0.149841	3.71046	0.165906	0.0386572	0.0873807	3.44117	2.06234	1.49742	2.14414	0.653682	9.51687	2.26102	1.08787	17.1716
	-0.9		mouse splenocyte pool #2 MHV-68H2BYFP 17d p.i. H3K27-me3	-0.0552452	-0.0487115	0.00752141	-0.0402184	-0.0472378	-0.042208	-0.177478	-0.11763	-0.0993019	-0.0805181	-0.0628841	0.223644	0.104251	0.038986	0.286372	0.161418	0.120386	0.346414	0.533679		0.163096	-0.15637	-0.164134	0.0750513	0.0219955	0.043457			2.15		mouse splenocyte pool #2 MHV-68H2BYFP 17d p.i. H3K27-me3	1.18754	0.984205	0.0959679	0.746644	0.940835	0.799623	8.63127	4.09013	3.05085	2.14911	1.44849	13.4018	3.3158	0.714637	21.8005
anticorrelation	-1		S11E H3K27-me3	0.033962	0.0269316	0.0789631	0.0745576	0.0301531	0.0265616	0.0829079	-0.0108611	-0.00341911	0.0556263	-0.0518074	0.19278	0.00792084	0.0249622	0.132787	0.0657801	0.0539531	0.163312	0.130939	0.163096		-0.0593549	-0.0583193	0.384488	0.0384386	0.207931		least significant	0		S11E H3K27-me3	0.5905	0.43354	2.08172	1.89673	0.50307	0.425811	2.25482	0.144539	0.0413773	1.19996	1.07829	10.0861	0.101579	0.392997	5.07165
			MLE12 MHV68Δ50 long-term #1 H3K9-me3	-0.121985	-0.124042	-0.0115602	-0.0585183	-0.154289	-0.144651	0.25087	-0.274578	-0.31585	0.378371	0.398052	0.0709502	-0.0102576	0.0590099	0.236323	0.209485	-0.00809432	-0.0388842	-0.176282	-0.15637	-0.0593549		0.906065	-0.0145013	0.0597133	-0.0690856					MLE12 MHV68Δ50 long-term #1 H3K9-me3	4.36071	4.4917	0.155187	1.29626	6.65825	5.91854	16.7654	20.044	26.5703	38.6118	42.9901	1.75175	0.135482	1.31298	14.9159
			MLE12 MHV68Δ50 long-term #2 H3K9-me3	-0.113747	-0.106231	-0.0070541	-0.0608258	-0.117386	-0.107142	0.256315	-0.254433	-0.294758	0.351827	0.372272	0.050986	-0.00373206	0.0487939	0.212922	0.172815	0.00487834	-0.0534816	-0.177295	-0.164134	-0.0583193	0.906065		-0.0489241	0.0679878	-0.057486					MLE12 MHV68Δ50 long-term #2 H3K9-me3	3.8566	3.42503	0.0894704	1.37568	4.07526	3.4759	17.4891	17.237	23.1016	33.1647	37.3144	1.05293	0.0453492	0.986656	12.1911
			S11E H3K9-me3	0.063021	0.0305849	0.111218	0.118054	0.0483073	0.0278093	0.202822	0.0376521	0.0463277	0.115265	-0.0685581	0.15735	0.033358	-0.00153167	0.125632	0.0294755	0.00739949	0.195584	0.0827189	0.0750513	0.384488	-0.0145013	-0.0489241		-0.00554795	0.288678					S11E H3K9-me3	1.4534	0.512696	3.70839	4.11609	0.972219	0.452087	11.1082	0.680689	0.914506	3.94702	1.65882	6.90293	0.576254	0.0180822	4.59436
			MLE12 MHV68Δ50 long-term IgG	-0.0821033	-0.0850615	-0.0597626	-0.117656	-0.0808518	-0.0885225	-0.0166067	-0.0518945	-0.0685325	0.0395173	0.199439	0.0668173	-0.0342824	0.0122526	0.151229	0.125173	0.0241422	0.0886268	0.0460826	0.0219955	0.0384386	0.0597133	0.0679878	-0.00554795		0.0112999					MLE12 MHV68Δ50 long-term IgG	2.21894	2.35232	1.3388	4.09175	2.16371	2.51345	0.237111	1.081	1.65783	0.728359	10.7578	1.59278	0.598113	0.1659	6.41832
			S11E IgG	0.0654481	0.0753233	0.0955147	0.088861	0.0663434	0.0407086	0.0824033	0.0201703	0.0383721	0.0474878	-0.066128	0.0866518	0.0257673	-0.0824345	0.0650159	-0.0158696	-0.0315929	0.0684873	0.0146905	0.043457	0.207931	-0.0690856	-0.057486	0.288678	0.0112999						S11E IgG	1.54178	1.92825	2.85588	2.52951	1.57503	0.759549	2.23228	0.300448	0.698924	0.948128	1.567	2.42568	0.409392	2.23367	1.52585
			Pearson correlation coefficient KSHV	BCBL1 H3K4-me3	SLKP #1 H3K4-me3	SLKP #2 H3K4-me3	MLE12 MHV68Δ50 long-term + KSHV 5dpi #1 H3K4-me3	MLE12 MHV68Δ50 long-term + KSHV 5dpi #2 H3K4-me3	SLK KSHV 24hpi #1 H3K36-me2	SLK KSHV 5dpi #1 H3K36-me2	SLKP #3 H3K36-me2	SLK KSHV 24hpi #1 H2AK119-ub	SLK KSHV 5dpi #1 H2AK119-ub	SLKP #3 H2AK119-ub	BCBL1 H3K27-me3	SLKP #1 H3K27-me3	SLKP #2 H3K27-me3	MLE12 MHV68Δ50 long-term + KSHV 5dpi #1 H3K27-me3	MLE12 MHV68Δ50 long-term + KSHV 5dpi #2 H3K27-me3	SLK KSHV 24hpi #1 H3K27-me3	SLK KSHV 5dpi #1 H3K27-me3	SLK KSHV 24hpi #2 KDM2B												-LOG10(pValue) KSHV	BCBL1 H3K4-me3	SLKP #1 H3K4-me3	SLKP #2 H3K4-me3	MLE12 MHV68Δ50 long-term + KSHV 5dpi #1 H3K4-me3	MLE12 MHV68Δ50 long-term + KSHV 5dpi #2 H3K4-me3	SLK KSHV 24hpi #1 H3K36-me2	SLK KSHV 5dpi #1 H3K36-me2	SLKP #3 H3K36-me2	SLK KSHV 24hpi #1 H2AK119-ub	SLK KSHV 5dpi #1 H2AK119-ub	SLKP #3 H2AK119-ub	BCBL1 H3K27-me3	SLKP #1 H3K27-me3	SLKP #2 H3K27-me3	MLE12 MHV68Δ50 long-term + KSHV 5dpi #1 H3K27-me3
			BCBL1 H3K4-me3		0.707735	0.722094	0.588042	0.633319	-0.0324484	-0.068068	-0.142045	-0.290937	-0.352539	-0.377855	-0.553585	-0.443982	-0.457564	-0.232404	-0.223924	-0.235554	-0.499079	-0.178164												BCBL1 H3K4-me3		43	43	43	43	0.631748	1.90782	6.79629	27.0187	40.0596	43	43	43	43	17.2876
			SLKP #1 H3K4-me3	0.707735		0.98147	0.76233	0.788335	-0.033748	-0.0811768	-0.158232	-0.308785	-0.414517	-0.525714	-0.469386	-0.57865	-0.585428	-0.333825	-0.275585	-0.148053	-0.488326	-0.135369												SLKP #1 H3K4-me3	43		43	43	43	0.667002	2.54703	8.29614	30.4872	43	43	43	43	43	35.7738
			SLKP #2 H3K4-me3	0.722094	0.98147		0.776302	0.812988	-0.0381044	-0.0805778	-0.162109	-0.322642	-0.434464	-0.542957	-0.483978	-0.600033	-0.609228	-0.352921	-0.293658	-0.155143	-0.505888	-0.14139												SLKP #2 H3K4-me3	43	43		43	43	0.791193	2.51575	8.6792	33.3509	43	43	43	43	43	40.15
			MLE12 MHV68Δ50 long-term + KSHV 5dpi #1 H3K4-me3	0.588042	0.76233	0.776302		0.881001	0.0195382	-0.0484013	-0.0434792	-0.224272	-0.431518	-0.460425	-0.449698	-0.54907	-0.558807	-0.347536	-0.301084	-0.0349016	-0.48305	-0.143694												MLE12 MHV68Δ50 long-term + KSHV 5dpi #1 H3K4-me3	43	43	43		43	0.324956	1.12239	0.957386	16.1257	43	43	43	43	43	38.8849
			MLE12 MHV68Δ50 long-term + KSHV 5dpi #2 H3K4-me3	0.633319	0.788335	0.812988	0.881001		0.00117732	-0.0595079	-0.0705977	-0.243745	-0.435293	-0.468613	-0.454023	-0.54144	-0.553492	-0.347824	-0.296059	-0.0657877	-0.488567	-0.150405												MLE12 MHV68Δ50 long-term + KSHV 5dpi #2 H3K4-me3	43	43	43	43		0.015235	1.54078	2.02385	18.9835	43	43	43	43	43	38.952
			SLK KSHV 24hpi #1 H3K36-me2	-0.0324484	-0.033748	-0.0381044	0.0195382	0.00117732		0.133621	0.239793	0.0736282	-0.010742	0.104206	-0.00725274	0.053112	0.028893	0.0499717	0.0109505	0.1521	0.0224208	0.0746046												SLK KSHV 24hpi #1 H3K36-me2	0.631748	0.667002	0.791193	0.324956	0.015235		6.07852	18.3825	2.16743	0.159056	3.90234	0.102343	1.29197	0.539455	1.17765
			SLK KSHV 5dpi #1 H3K36-me2	-0.068068	-0.0811768	-0.0805778	-0.0484013	-0.0595079	0.133621		0.121993	0.0765823	0.105671	0.115069	0.0975046	0.0799857	0.077099	0.02253	0.0180529	0.0429898	0.0999315	0.0519326												SLK KSHV 5dpi #1 H3K36-me2	1.90782	2.54703	2.51575	1.12239	1.54078	6.07852		5.15751	2.31225	3.99873	4.64697	3.4769	2.48504	2.33806	0.389175
			SLKP #3 H3K36-me2	-0.142045	-0.158232	-0.162109	-0.0434792	-0.0705977	0.239793	0.121993		0.172277	0.149589	0.390136	0.0476773	0.181491	0.132367	0.0828495	0.0611996	0.210959	0.138215	0.106377												SLKP #3 H3K36-me2	6.79629	8.29614	8.6792	0.957386	2.02385	18.3825	5.15751		9.72832	7.47537	43	1.09734	10.7349	5.97539	2.63541
			SLK KSHV 24hpi #1 H2AK119-ub	-0.290937	-0.308785	-0.322642	-0.224272	-0.243745	0.0736282	0.0765823	0.172277		0.235842	0.427413	0.313658	0.375582	0.374057	0.213286	0.186843	0.253098	0.349734	0.138204												SLK KSHV 24hpi #1 H2AK119-ub	27.0187	30.4872	33.3509	16.1257	18.9835	2.16743	2.31225	9.72832		17.7924	43	31.4769	43	43	14.6267
			SLK KSHV 5dpi #1 H2AK119-ub	-0.352539	-0.414517	-0.434464	-0.431518	-0.435293	-0.010742	0.105671	0.149589	0.235842		0.572647	0.547185	0.563611	0.557244	0.271643	0.273164	-0.0822513	0.537346	0.232016												SLK KSHV 5dpi #1 H2AK119-ub	40.0596	43	43	43	43	0.159056	3.99873	7.47537	17.7924		43	43	43	43	23.5387
			SLKP #3 H2AK119-ub	-0.377855	-0.525714	-0.542957	-0.460425	-0.468613	0.104206	0.115069	0.390136	0.427413	0.572647		0.596328	0.728414	0.711274	0.386458	0.340334	0.152001	0.640714	0.325961												SLKP #3 H2AK119-ub	43	43	43	43	43	3.90234	4.64697	43	43	43		43	43	43	43
			BCBL1 H3K27-me3	-0.553585	-0.469386	-0.483978	-0.449698	-0.454023	-0.00725274	0.0975046	0.0476773	0.313658	0.547185	0.596328		0.695699	0.725488	0.304423	0.305262	0.0558708	0.692377	0.30537												BCBL1 H3K27-me3	43	43	43	43	43	0.102343	3.4769	1.09734	31.4769	43	43		43	43	29.6169
			SLKP #1 H3K27-me3	-0.443982	-0.57865	-0.600033	-0.54907	-0.54144	0.053112	0.0799857	0.181491	0.375582	0.563611	0.728414	0.695699		0.926887	0.486056	0.44772	0.102272	0.661952	0.238887												SLKP #1 H3K27-me3	43	43	43	43	43	1.29197	2.48504	10.7349	43	43	43	43		43	43
			SLKP #2 H3K27-me3	-0.457564	-0.585428	-0.609228	-0.558807	-0.553492	0.028893	0.077099	0.132367	0.374057	0.557244	0.711274	0.725488	0.926887		0.487614	0.446625	0.0859105	0.675241	0.252												SLKP #2 H3K27-me3	43	43	43	43	43	0.539455	2.33806	5.97539	43	43	43	43	43		43
			MLE12 MHV68Δ50 long-term + KSHV 5dpi #1 H3K27-me3	-0.232404	-0.333825	-0.352921	-0.347536	-0.347824	0.0499717	0.02253	0.0828495	0.213286	0.271643	0.386458	0.304423	0.486056	0.487614		0.289523	0.0113131	0.301617	0.143168												MLE12 MHV68Δ50 long-term + KSHV 5dpi #1 H3K27-me3	17.2876	35.7738	40.15	38.8849	38.952	1.17765	0.389175	2.63541	14.6267	23.5387	43	29.6169	43	43
			MLE12 MHV68Δ50 long-term + KSHV 5dpi #2 H3K27-me3	-0.223924	-0.275585	-0.293658	-0.301084	-0.296059	0.0109505	0.0180529	0.0611996	0.186843	0.273164	0.340334	0.305262	0.44772	0.446625	0.289523		0.00332605	0.28141	0.147687												MLE12 MHV68Δ50 long-term + KSHV 5dpi #2 H3K27-me3	16.0771	24.2273	27.5318	28.9606	27.9892	0.162605	0.29457	1.61021	11.3444	23.8031	37.2312	29.7831	43	43	26.7541
			SLK KSHV 24hpi #1 H3K27-me3	-0.235554	-0.148053	-0.155143	-0.0349016	-0.0657877	0.1521	0.0429898	0.210959	0.253098	-0.0822513	0.152001	0.0558708	0.102272	0.0859105	0.0113131	0.00332605		0.087047	0.0436174												SLK KSHV 24hpi #1 H3K27-me3	17.7498	7.33435	7.99751	0.698984	1.8062	7.70908	0.941655	14.3195	20.4492	2.60362	7.69977	1.39666	3.77689	2.80119	0.168819
			SLK KSHV 5dpi #1 H3K27-me3	-0.499079	-0.488326	-0.505888	-0.48305	-0.488567	0.0224208	0.0999315	0.138215	0.349734	0.537346	0.640714	0.692377	0.661952	0.675241	0.301617	0.28141	0.087047		0.26539												SLK KSHV 5dpi #1 H3K27-me3	43	43	43	43	43	0.386758	3.62799	6.46464	39.3984	43	43	43	43	43	29.0648
			SLK KSHV 24hpi #2 KDM2B	-0.178164	-0.135369	-0.14139	-0.143694	-0.150405	0.0746046	0.0519326	0.106377	0.138204	0.232016	0.325961	0.30537	0.238887	0.252	0.143168	0.147687	0.0436174	0.26539													SLK KSHV 24hpi #2 KDM2B	10.3653	6.22398	6.73894	6.94176	7.55088	2.21477	1.24844	4.04569	6.46369	17.2313	34.0594	29.8046	18.2463	20.274	6.89514
			Pearson correlation coefficient BAC16Δ73 (input corrected)	MLE12-kLANA BAC16Δ73 33dpi H3K4-me3	MLE12-mLANA BAC16Δ73 33dpi H3K4-me3	MLE12-kLANA BAC16Δ73 33dpi H3K27-me3	MLE12-mLANA BAC16Δ73 33dpi H3K27-me3																											-LOG10(pValue) BAC16Δ73 (input corrected)	MLE12-kLANA BAC16Δ73 33dpi H3K4-me3	MLE12-mLANA BAC16Δ73 33dpi H3K4-me3	MLE12-kLANA BAC16Δ73 33dpi H3K27-me3	MLE12-mLANA BAC16Δ73 33dpi H3K27-me3
			MLE12-kLANA BAC16Δ73 33dpi H3K4-me3		0.714985	-0.58216	-0.436029																											MLE12-kLANA BAC16Δ73 33dpi H3K4-me3		43	43	43
			MLE12-mLANA BAC16Δ73 33dpi H3K4-me3	0.714985		-0.417627	-0.34991																											MLE12-mLANA BAC16Δ73 33dpi H3K4-me3	43		43	43.322
			MLE12-kLANA BAC16Δ73 33dpi H3K27-me3	-0.58216	-0.417627		0.593993																											MLE12-kLANA BAC16Δ73 33dpi H3K27-me3	43	43		43
			MLE12-mLANA BAC16Δ73 33dpi H3K27-me3	-0.436029	-0.34991	0.593993																												MLE12-mLANA BAC16Δ73 33dpi H3K27-me3	43	43.322	43
[truncated: 11 more columns]
