# Supplementary material for: A comparative epigenome analysis of gammaherpesviruses suggests cis-acting sequence features as critical mediators of rapid polycomb recruitment
Source: PLoS Pathog. 2019 Oct 31;15(10):e1007838. doi: 10.1371/journal.ppat.1007838 (PMC6932816; doi:10.1371/journal.ppat.1007838)
Supplement: S3 Dataset — This dataset contains raw and normalized results of STAR/FeatureCounts analysis of RNA-seq data. This data is presented in Fig 2C. (XLSX) [file ppat.1007838.s013.xlsx]

## Sheet: STAR_feature_counts linear
Quality filtered paired end reads were aligned to the MHV-68 reference genome (NC_001826) as well as to the mouse genome (mm9) using the spliced read mapper STAR. Aligned reads were counted for all annotated ORFs using FeatureCounts (see table below).
Raw fragment counts per feature
Feature	Chr	Start	End	Strand	Length	MLE12 MHV68-Δ50 #1	MLE12 MHV68-Δ50 #2	S11E	MLE12 MHV68 12h	MLE12 MHV68 24h	MLE12 MHV68 48h	splenocyte pool #1	splenocyte pool #2
M1	NC_001826	2022	3285	+	1264	10	10	295	137	1664	2512	2092	0
M2	NC_001826	4027	4627	-	601	1	1	2692	411	7869	23256	39	28
M3	NC_001826	6057	7278	-	1222	13	26	71080	48268	564735	1175729	3152	117
M4	NC_001826	8409	9789	+	1381	17	34	813	7255	74759	31255	5	16
ORF4	NC_001826	9873	11040	+	1168	1	5	7898	5674	91608	20758	0	0
ORF6	NC_001826	11215	14527	+	3313	11	36	32818	61000	468295	204148	177	1
ORF7	NC_001826	14526	16485	+	1960	2	1	3099	4531	42169	47163	50	0
ORF8	NC_001826	16505	19055	+	2551	1	8	11464	10928	149493	151695	1	8
ORF9	NC_001826	19217	22301	+	3085	108	80	1817	4511	47350	20520	17	23
ORF10	NC_001826	22269	23526	+	1258	87	60	3066	5438	54699	59704	68	6
ORF11	NC_001826	23488	24655	+	1168	63	46	6673	8720	82516	165130	465	34
ORF12	NC_001826	24730	25336	-	607	2	4	1651	1172	5543	7296	1370	377
M5	NC_001826	26178	26676	+	499	0	0	8	39	388	659	0	0
M6	NC_001826	26554	28312	+	1759	0	0	260	594	6808	5764	0	0
ORF17	NC_001826	28323	29958	-	1636	0	1	33090	30471	304607	638002	0	8
ORF18b	NC_001826	29917	30772	+	856	1	0	2046	3140	42819	101429	4	1
ORF19	NC_001826	30723	32274	-	1552	0	1	6988	6265	80157	110194	0	0
ORF20	NC_001826	32116	32881	-	766	0	0	1650	2485	21407	13315	3	0
ORF21	NC_001826	32879	34814	+	1936	0	1	13303	20863	157600	69227	62	1
ORF22	NC_001826	34833	37026	+	2194	2	2	9911	11322	115441	143755	3	0
ORF23	NC_001826	37022	38168	-	1147	0	1	2381	2624	30327	61594	8	0
ORF24	NC_001826	38100	40254	-	2155	0	2	1156	1402	14332	10344	0	0
ORF25	NC_001826	40263	44385	+	4123	0	0	18227	23820	227804	90204	1	0
ORF26	NC_001826	44423	45323	+	901	0	0	8580	11123	104643	107069	0	0
ORF27	NC_001826	45329	46094	+	766	0	0	6552	8113	79143	173123	0	0
ORF29b	NC_001826	46392	47439	-	1048	0	1	1144	1155	16679	43222	70	25
ORF30	NC_001826	47507	47750	+	244	0	0	185	243	2605	4134	0	1
ORF31	NC_001826	47710	48313	+	604	0	0	317	561	5670	8298	2	6
ORF32	NC_001826	48294	49629	+	1336	0	0	2239	2526	31232	46190	23	20
ORF33	NC_001826	49588	50572	+	985	0	0	4054	5074	66664	225616	26	15
ORF29a	NC_001826	50546	51467	-	922	0	0	839	1047	12005	39403	6	5
ORF34	NC_001826	51465	52464	+	1000	0	0	360	640	7010	8628	1	0
ORF35	NC_001826	52423	52882	+	460	0	0	277	614	5232	5025	3	0
ORF36	NC_001826	52847	54161	+	1315	1	6	1034	2746	19274	16900	176	3
ORF37	NC_001826	54129	55590	+	1462	1	6	2448	6139	42354	92497	345	29
ORF38	NC_001826	55544	55772	+	229	0	0	541	1031	9232	44596	46	6
ORF39	NC_001826	55799	56951	-	1153	0	0	5078	5691	72593	228760	0	0
ORF40	NC_001826	57046	58879	+	1834	0	0	459	1157	10381	53731	176	0
ORF42	NC_001826	58873	59635	-	763	0	0	1546	2012	16121	51799	46	6
ORF43	NC_001826	59631	61335	-	1705	0	0	803	1102	10146	18629	11	2
ORF44	NC_001826	61303	63634	+	2332	0	2	699	1464	13101	18787	37	1
ORF45	NC_001826	63652	64273	-	622	2	0	10514	9915	108695	447067	47	12
ORF46	NC_001826	64272	65022	-	751	2	0	1644	1892	15535	37292	34	8
ORF47	NC_001826	65024	65546	-	523	0	1	892	593	7872	15054	58	0
ORF48	NC_001826	65581	66583	-	1003	2	0	2355	1499	14553	16738	461	18
ORF49	NC_001826	66738	67644	-	907	5	7	986	495	6446	6925	1	0
ORF50	NC_001826	67907	69377	+	1471	4	5	1966	2133	19095	26119	31	2
M7	NC_001826	69466	70918	+	1453	13	38	5922	8448	157899	767706	5	5
ORF52	NC_001826	70957	71365	-	409	3	4	10049	13368	180503	841630	521	61
ORF53	NC_001826	71444	71702	-	259	0	0	1080	1239	14079	34995	0	0
ORF54	NC_001826	71806	72706	+	901	4	6	1931	4725	22340	13420	368	13
ORF55	NC_001826	72741	73314	-	574	0	0	1824	1093	16366	28643	3	0
ORF56	NC_001826	73289	75797	+	2509	2	15	1034	1114	13555	12872	24	2
M8	NC_001826	76015	76489	+	475	6	10	2941	5543	43509	16859	226	47
ORF57	NC_001826	76662	77163	+	502	2	6	1235	2176	15816	10652	373	77
ORF58	NC_001826	77211	78255	-	1045	7	3	5445	7715	82993	130558	136	19
ORF59	NC_001826	78255	79440	-	1186	39	14	22693	52056	422395	205471	270	97
ORF60	NC_001826	79562	80480	-	919	4	0	2185	4423	39013	7754	4	18
ORF61	NC_001826	80514	82866	-	2353	92	49	8183	33541	152768	89208	310	121
ORF62	NC_001826	82868	84011	-	1144	5	2	2452	2744	28204	14970	2	0
ORF63	NC_001826	83751	86568	+	2818	131	59	4446	7888	112938	332394	5	24
ORF64	NC_001826	86567	93941	+	7375	64	65	15548	28350	415313	418243	9	4
M9	NC_001826	93959	94520	-	562	7	3	15940	32705	565801	3197269	11	2
ORF66	NC_001826	94512	95742	-	1231	6	4	34435	87886	1694675	5160547	2	2
ORF67	NC_001826	95735	96416	-	682	3	5	21250	59545	1158094	2038031	0	0
ORF68	NC_001826	96673	98056	+	1384	12	3	42075	115356	2411632	2778104	0	2
ORF69	NC_001826	98061	98940	+	880	10	7	5402	11061	144883	223524	0	1
M10a	NC_001826	98903	101228	+	2326	0	0	2	18	295	361	0	0
M10b	NC_001826	99087	101208	+	2122	0	0	0	0	0	0	0	0
M10c	NC_001826	99187	101371	+	2185	2	2	1	17	312	763	1	0
ORF72	NC_001826	102423	103182	-	760	103	58	276	1089	8831	46964	258	2
M11	NC_001826	103418	103934	+	517	40	52	269	825	8906	29552	9	16
ORF73	NC_001826	103924	104869	-	946	1635	2483	2003	1874	30229	94603	35	72
ORF74	NC_001826	105057	106071	+	1015	209	284	2436	3364	42797	105680	13	12
ORF75c	NC_001826	106067	110000	-	3934	1714	2371	43808	59604	686515	601673	24	40
ORF75b	NC_001826	110074	113902	-	3829	1138	1591	6400	9174	106648	18931	6	12
ORF75a	NC_001826	114029	117905	-	3877	1457	1862	969	3384	29581	28613	23	20
M12	NC_001826	117992	118685	+	694	151	244	133	211	921	331	2	2
M13	NC_001826	118149	118788	+	640	6	11	3	13	100	174	0	0
M14	NC_001826	118805	119126	-	322	158	111	9	37	564	726	0	2

## Sheet: STAR_feature_counts log10
Feature counts of all viral ORFs in individual samples (Spreadsheet: STAR_feature_counts linear) were normalized by the total number of reads assigned to the murine genome (mm9) by STAR (scaling factors). This step corrects for differences regarding the total read number and for altering host / viral mRNA ratios during lytic replication. The resulting data is presented in the paper as Log10 value…
Scaling factors						2.11381	1.83251	1.04441	1	1.29941	3.04189	1	1
Log10 scaled fragment counts
Feature	Chr	Start	End	Strand	Length	MLE12 MHV68-Δ50 #1	MLE12 MHV68-Δ50 #2	S11E	MLE12 MHV68 12h	MLE12 MHV68 24h	MLE12 MHV68 48h	splenocyte pool #1	splenocyte pool #2
M1	NC_001826	2022	3285	+	1264	1.32507	1.26305	2.48869	2.13672	3.3349	3.88316	3.32056	nd
M2	NC_001826	4027	4627	-	601	0.325066	0.263046	3.44895	2.61384	4.00967	4.84968	1.59106	1.44716
M3	NC_001826	6057	7278	-	1222	1.43901	1.67802	4.87062	4.68366	5.86559	6.55345	3.49859	2.06819
M4	NC_001826	8409	9789	+	1381	1.55552	1.79453	2.92896	3.86064	4.98741	4.97806	0.69897	1.20412
ORF4	NC_001826	9873	11040	+	1168	0.325066	0.962016	3.91639	3.75389	5.07568	4.80033	nd	nd
ORF6	NC_001826	11215	14527	+	3313	1.36646	1.81935	4.53498	4.78533	5.78427	5.79309	2.24797	0
ORF7	NC_001826	14526	16485	+	1960	0.626096	0.263046	3.51009	3.65619	4.73874	5.15674	1.69897	nd
ORF8	NC_001826	16505	19055	+	2551	0.325066	1.16614	4.07821	4.03854	5.28837	5.66411	0	0.90309
ORF9	NC_001826	19217	22301	+	3085	2.35849	2.16614	3.27823	3.65427	4.78907	4.79532	1.23045	1.36173
ORF10	NC_001826	22269	23526	+	1258	2.26459	2.0412	3.50544	3.73544	4.85173	5.25915	1.83251	0.778151
ORF11	NC_001826	23488	24655	+	1168	2.12441	1.9258	3.84319	3.94052	5.03028	5.70097	2.66745	1.53148
ORF12	NC_001826	24730	25336	-	607	0.626096	0.865106	3.23662	3.06893	3.85749	4.34623	3.13672	2.57634
M5	NC_001826	26178	26676	+	499	nd	nd	0.921962	1.59106	2.70258	3.30203	nd	nd
M6	NC_001826	26554	28312	+	1759	nd	nd	2.43385	2.77379	3.94677	4.24387	nd	nd
ORF17	NC_001826	28323	29958	-	1636	nd	0.263046	4.53857	4.48389	5.59749	6.28797	nd	0.90309
ORF18b	NC_001826	29917	30772	+	856	0.325066	nd	3.32978	3.49693	4.74538	5.48931	0.60206	0
ORF19	NC_001826	30723	32274	-	1552	nd	0.263046	3.86322	3.79692	5.01769	5.5253	nd	nd
ORF20	NC_001826	32116	32881	-	766	nd	nd	3.23636	3.39533	4.4443	4.60748	0.477121	nd
ORF21	NC_001826	32879	34814	+	1936	nd	0.263046	4.14282	4.31938	5.3113	5.32342	1.79239	0
ORF22	NC_001826	34833	37026	+	2194	0.626096	0.564076	4.01499	4.05392	5.17611	5.64077	0.477121	nd
ORF23	NC_001826	37022	38168	-	1147	nd	0.263046	3.39563	3.41896	4.59558	5.27268	0.90309	nd
ORF24	NC_001826	38100	40254	-	2155	nd	0.564076	3.08183	3.14675	4.27005	4.49783	nd	nd
ORF25	NC_001826	40263	44385	+	4123	nd	nd	4.27959	4.37694	5.47131	5.43837	0	nd
ORF26	NC_001826	44423	45323	+	901	nd	nd	3.95236	4.04622	5.13346	5.51281	nd	nd
ORF27	NC_001826	45329	46094	+	766	nd	nd	3.83525	3.90918	5.01216	5.7215	nd	nd
ORF29b	NC_001826	46392	47439	-	1048	nd	0.263046	3.0773	3.06258	4.33592	5.11885	1.8451	1.39794
ORF30	NC_001826	47507	47750	+	244	nd	nd	2.28604	2.38561	3.52955	4.09951	nd	0
ORF31	NC_001826	47710	48313	+	604	nd	nd	2.51993	2.74896	3.86733	4.40212	0.30103	0.778151
ORF32	NC_001826	48294	49629	+	1336	nd	nd	3.36893	3.40243	4.60835	5.14769	1.36173	1.30103
ORF33	NC_001826	49588	50572	+	985	nd	nd	3.62676	3.70535	4.93764	5.83651	1.41497	1.17609
ORF29a	NC_001826	50546	51467	-	922	nd	nd	2.94263	3.01995	4.19311	5.07867	0.778151	0.69897
ORF34	NC_001826	51465	52464	+	1000	nd	nd	2.57517	2.80618	3.95946	4.41905	0	nd
ORF35	NC_001826	52423	52882	+	460	nd	nd	2.46135	2.78817	3.83241	4.18428	0.477121	nd
ORF36	NC_001826	52847	54161	+	1315	0.325066	1.0412	3.03339	3.4387	4.39872	4.71103	2.24551	0.477121
ORF37	NC_001826	54129	55590	+	1462	0.325066	1.0412	3.40768	3.7881	4.74064	5.44927	2.53782	1.4624
ORF38	NC_001826	55544	55772	+	229	nd	nd	2.75207	3.01326	4.07904	5.13244	1.66276	0.778151
ORF39	NC_001826	55799	56951	-	1153	nd	nd	3.72456	3.75519	4.97464	5.84252	nd	nd
ORF40	NC_001826	57046	58879	+	1834	nd	nd	2.68068	3.06333	4.12998	5.21337	2.24551	nd
ORF42	NC_001826	58873	59635	-	763	nd	nd	3.20808	3.30363	4.32114	5.19746	1.66276	0.778151
ORF43	NC_001826	59631	61335	-	1705	nd	nd	2.92359	3.04218	4.12004	4.75333	1.04139	0.30103
ORF44	NC_001826	61303	63634	+	2332	nd	0.564076	2.86335	3.16554	4.23105	4.757	1.5682	0
ORF45	NC_001826	63652	64273	-	622	0.626096	nd	4.04064	3.99629	5.14996	6.13352	1.6721	1.07918
ORF46	NC_001826	64272	65022	-	751	0.626096	nd	3.23477	3.27692	4.30506	5.05476	1.53148	0.90309
ORF47	NC_001826	65024	65546	-	523	nd	0.263046	2.96924	2.77305	4.00983	4.6608	1.76343	nd
ORF48	NC_001826	65581	66583	-	1003	0.626096	nd	3.39086	3.1758	4.2767	4.70685	2.6637	1.25527
ORF49	NC_001826	66738	67644	-	907	1.02404	1.10814	3.01275	2.69461	3.92304	4.32356	0	nd
ORF50	NC_001826	67907	69377	+	1471	0.927126	0.962016	3.31246	3.32899	4.39467	4.9001	1.49136	0.30103
M7	NC_001826	69466	70918	+	1453	1.43901	1.84283	3.79134	3.92675	5.31213	6.36834	0.69897	0.69897
ORF52	NC_001826	70957	71365	-	409	0.802188	0.865106	4.02099	4.12607	5.37023	6.40826	2.71684	1.78533
ORF53	NC_001826	71444	71702	-	259	nd	nd	3.0523	3.09307	4.26232	5.02715	nd	nd
ORF54	NC_001826	71806	72706	+	901	0.927126	1.0412	3.30465	3.6744	4.46283	4.6109	2.56585	1.11394
ORF55	NC_001826	72741	73314	-	574	nd	nd	3.2799	3.03862	4.32769	4.94016	0.477121	nd
ORF56	NC_001826	73289	75797	+	2509	0.626096	1.43914	3.03339	3.04689	4.24585	4.59279	1.38021	0.30103
M8	NC_001826	76015	76489	+	475	1.10322	1.26305	3.48737	3.74374	4.75232	4.70998	2.35411	1.6721
ORF57	NC_001826	76662	77163	+	502	0.626096	1.0412	3.11054	3.33766	4.31284	4.51057	2.57171	1.88649
ORF58	NC_001826	77211	78255	-	1045	1.17016	0.740168	3.75487	3.88734	5.03279	5.59895	2.13354	1.27875
ORF59	NC_001826	78255	79440	-	1186	1.91613	1.40917	4.37476	4.71647	5.73946	5.79589	2.43136	1.98677
ORF60	NC_001826	79562	80480	-	919	0.927126	nd	3.35832	3.64572	4.70496	4.37267	0.60206	1.25527
ORF61	NC_001826	80514	82866	-	2353	2.28885	1.95324	3.93178	4.52558	5.29778	5.43355	2.49136	2.08279
ORF62	NC_001826	82868	84011	-	1144	1.02404	0.564076	3.40839	3.43838	4.56406	4.65837	0.30103	nd
ORF63	NC_001826	83751	86568	+	2818	2.44234	2.0339	3.66684	3.89697	5.16659	6.0048	0.69897	1.38021
ORF64	NC_001826	86567	93941	+	7375	2.13125	2.07596	4.21055	4.45255	5.73212	6.10457	0.954243	0.60206
M9	NC_001826	93959	94520	-	562	1.17016	0.740168	4.22136	4.51461	5.86641	6.98792	1.04139	0.30103
ORF66	NC_001826	94512	95742	-	1231	1.10322	0.865106	4.55587	4.94392	6.34283	7.19584	0.30103	0.30103
ORF67	NC_001826	95735	96416	-	682	0.802188	0.962016	4.34623	4.77485	6.17749	6.79235	nd	nd
ORF68	NC_001826	96673	98056	+	1384	1.40425	0.740168	4.6429	5.06204	6.49606	6.92689	nd	0.30103
ORF69	NC_001826	98061	98940	+	880	1.32507	1.10814	3.75143	4.04379	5.27476	5.83247	nd	0
M10a	NC_001826	98903	101228	+	2326	nd	nd	0.319902	1.25527	2.58357	3.04065	nd	nd
M10b	NC_001826	99087	101208	+	2122	nd	nd	nd	nd	nd	nd	nd	nd
M10c	NC_001826	99187	101371	+	2185	0.626096	0.564076	0.0188719	1.23045	2.6079	3.36567	0	nd
ORF72	NC_001826	102423	103182	-	760	2.3379	2.02647	2.45978	3.03703	4.05976	5.15491	2.41162	0.30103
M11	NC_001826	103418	103934	+	517	1.92713	1.97905	2.44862	2.91645	4.06343	4.95373	0.954243	1.20412
ORF73	NC_001826	103924	104869	-	946	3.53858	3.65802	3.32055	3.27277	4.59417	5.45905	1.54407	1.85733
ORF74	NC_001826	105057	106071	+	1015	2.64521	2.71636	3.40555	3.52686	4.74516	5.50714	1.11394	1.07918
ORF75c	NC_001826	106067	110000	-	3934	3.55908	3.63798	4.66043	4.77528	5.9504	6.2625	1.38021	1.60206
ORF75b	NC_001826	110074	113902	-	3829	3.38121	3.46472	3.82505	3.96256	5.1417	4.76032	0.778151	1.07918
ORF75a	NC_001826	114029	117905	-	3877	3.48853	3.53303	3.0052	3.52943	4.58476	4.93971	1.36173	1.30103
M12	NC_001826	117992	118685	+	694	2.50404	2.65044	2.14272	2.32428	3.07801	3.00297	0.30103	0.30103
M13	NC_001826	118149	118788	+	640	1.10322	1.30444	0.495993	1.11394	2.11375	2.72369	nd	nd
M14	NC_001826	118805	119126	-	322	2.52372	2.30837	0.973114	1.5682	2.86502	3.34408	nd	0.30103
