# Supplementary material for: A comparative epigenome analysis of gammaherpesviruses suggests cis-acting sequence features as critical mediators of rapid polycomb recruitment
Source: PLoS Pathog. 2019 Oct 31;15(10):e1007838. doi: 10.1371/journal.ppat.1007838 (PMC6932816; doi:10.1371/journal.ppat.1007838)
Supplement: S4 Dataset — (XLSX) [file ppat.1007838.s014.xlsx]

## Sheet: Tabelle1
H3K4-me3 peaks on the MHV68 reference genome NC_001826 were detected by MACS14 for each individual sample as indicated. Columns 1 through 4 of the table are in BED4 format (numbers in the 'start' column thus refer to the nucleotide position minus 1, whereas numbers in the 'end' column indicate the actual nucleotide position).
reference	start	end	name	sample
NC_001826	4205	5678	macs_peak_1	5dpi
NC_001826	8051	11743	macs_peak_2	5dpi
NC_001826	18368	20176	macs_peak_3	5dpi
NC_001826	25336	26966	macs_peak_4	5dpi
NC_001826	27956	29533	macs_peak_5	5dpi
NC_001826	31292	32705	macs_peak_6	5dpi
NC_001826	37988	39030	macs_peak_7	5dpi
NC_001826	52227	53245	macs_peak_8	5dpi
NC_001826	53469	55018	macs_peak_9	5dpi
NC_001826	69319	70288	macs_peak_10	5dpi
NC_001826	72051	72875	macs_peak_11	5dpi
NC_001826	82089	83406	macs_peak_12	5dpi
NC_001826	86212	91848	macs_peak_13	5dpi
NC_001826	97741	99177	macs_peak_14	5dpi
NC_001826	100977	104293	macs_peak_15	5dpi
NC_001826	104501	105714	macs_peak_16	5dpi
NC_001826	116368	118059	macs_peak_17	5dpi
NC_001826	6017	8331	macs_peak_18	long-term
NC_001826	10199	11820	macs_peak_19	long-term
NC_001826	18320	20410	macs_peak_20	long-term
NC_001826	25184	26966	macs_peak_21	long-term
NC_001826	31121	33095	macs_peak_22	long-term
NC_001826	52023	53114	macs_peak_23	long-term
NC_001826	59506	60786	macs_peak_24	long-term
NC_001826	69257	70456	macs_peak_25	long-term
NC_001826	71107	73543	macs_peak_26	long-term
NC_001826	78897	80021	macs_peak_27	long-term
NC_001826	82521	83691	macs_peak_28	long-term
NC_001826	86175	88822	macs_peak_29	long-term
NC_001826	91161	92086	macs_peak_30	long-term
NC_001826	100977	104573	macs_peak_31	long-term
NC_001826	116374	117396	macs_peak_32	long-term
NC_001826	3640	6236	macs_peak_33	S11E
NC_001826	27963	29025	macs_peak_34	S11E
NC_001826	69599	70181	macs_peak_35	S11E
NC_001826	101589	102756	macs_peak_36	S11E
NC_001826	116870	117681	macs_peak_37	S11E
