# Supplementary material for: A comparative epigenome analysis of gammaherpesviruses suggests cis-acting sequence features as critical mediators of rapid polycomb recruitment
Source: PLoS Pathog. 2019 Oct 31;15(10):e1007838. doi: 10.1371/journal.ppat.1007838 (PMC6932816; doi:10.1371/journal.ppat.1007838)
Supplement: S5 Dataset — This dataset provides all polyA-sites as well as splice junctions and frequencies observed in our RNA-seq analyses, along with a prediction of primary and processed transcripts. For the latter, the dataset further provides coding potential and proximity to H3K4-me3 peaks, as well as an estimate of relative abundance values in individual samples. (XLSX) [file ppat.1007838.s015.xlsx]

## Sheet: polyA sites
PolyA-sites were extracted from all combined RNA-seq datasets. All reads were filtered for those containing a terminal polyA stretch of at least 5 adenosines that is not present in the reference sequence with at least two mismatches. Sites were binned within windows of 10 nucleotides. The major position within each bin with a minimum of two supporting readswas reported as putative polyA-site. Add…
reference	start	end	name	score	strand	polyA_signal	50bp upstream sequence
NC_001826	3371	3372	pA1	10	+	polyAsignal	CCACCACTTCCCACTGTACATTATTATGCAaataaaCTCAGTGCGACAAA
NC_001826	7266	7267	pA2	3	+	no_polyAsignal	AATCCTCCTGCCAACAGGAGGATGCAGCATTTAATGAGCACAGATGTGGA
NC_001826	9871	9872	pA3	18	+	polyAsignal	CCTACCCCGAATCTCTattaaaGGGTTaataaaAATTACTCTCAACAAAA
NC_001826	13977	13978	pA4	4	+	no_polyAsignal	AACAAATATTCAGGCTCTAATGGGAATAATTCTATTTTTCAAAGTGGTAA
NC_001826	14915	14916	pA5	18	+	polyAsignal	GTGGATATACCATTGGACACCATCaataaaATTGACATGTTATTCAAAAA
NC_001826	19125	19126	pA6	17	+	polyAsignal	CACTTTAAAAACTAATACTTTGAATaataaaCTGGTTTCTGTCCACCTTA
NC_001826	24702	24703	pA7	17	+	polyAsignal	TGATTCTTGTGAGTGCTGACAGGCTTaataaaGAAAATGattaaaTGAAA
NC_001826	30763	30764	pA8	2	+	no_polyAsignal	GCTTTATTTCTTACACCACGGCCACTGTAACAGGAAGTGCCCCCAACACA
NC_001826	30785	30786	pA9	185	+	polyAsignal	CACTGTAACAGGAAGTGCCCCCAACACACAAAaataaaCATAATCATAAA
NC_001826	34838	34839	pA10	7	+	polyAsignal	GCATATCTGGTGGAGACCCTCAGTAGTaataaaTAGCCAAGCACAATGGT
NC_001826	34853	34854	pA11	6	+	polyAsignal	ACCCTCAGTAGTaataaaTAGCCAAGCACAATGGTGACATGTTTGAAAAA
NC_001826	34961	34962	pA12	13	+	polyAsignal	GATCGTGATAGTAAGGGCGAGGGGGCCACaataaaGGTTAAAAGAAATGA
NC_001826	35526	35527	pA13	85	+	polyAsignal	CTGCGTCCATAATTTTTTCCCATaataaaGGTGGACCAAGTTTCAAAGGA
NC_001826	35705	35706	pA14	2	+	no_polyAsignal	CAAATGGTTACAGAGTTACCAGAGAATATAATGGCGGATATTGCCAATGA
NC_001826	37033	37034	pA15	431	+	polyAsignal	CTGTTTTCTGGTATTGCAGATaataaaGTACATTTTTCattaaaGTGTCA
NC_001826	39050	39051	pA16	2	+	polyAsignal	GGTGTTGATGACCATATTTGTattaaaAATTGTGACCTTGAAACTATTGA
NC_001826	45543	45544	pA17	33	+	polyAsignal	AGTGTATCTACTTTTTGTGTGTCCATTTGAaataaaACATTTGTATGGTA
NC_001826	46408	46409	pA18	2906	+	polyAsignal	TAAAAATCATTGTACAAACTTGACTAaataaaGATTATTTTATTGAAAAA
NC_001826	50911	50912	pA19	85	+	polyAsignal	TGTGTTGTCAAAATATAACATGTCTaataaaAATTTGAATTCATCAAAAA
NC_001826	55817	55818	pA20	692	+	polyAsignal	CTTAATTTGCTTTAATTACTTTaataaaATGTTTATAGTTCATCTTCTGA
NC_001826	58884	58885	pA21	70	+	polyAsignal	GACATGATATTGTCAAATTATGAAACTTTattaaaTTTATCATAAAATAA
NC_001826	63661	63662	pA22	89	+	polyAsignal	CAAAAACATTACTTGTATATTAATTTTTATTGaataaaGTTTCAATCCAA
NC_001826	64284	64285	pA23	2	+	no_polyAsignal	TATGGGCAACATTCTCACTGGTTTCTTAAAGGGGTCCATTATAAGTTCCA
NC_001826	69458	69459	pA24	5	+	polyAsignal	TTAAGTATAATGTTTATATTTAACTGaataaaAGAAGTGACGCTATAAAA
NC_001826	69481	69482	pA25	3	+	polyAsignal	CTGaataaaAGAAGTGACGCTATAAAACCCTCAACATGTGTGGCGTTAAA
NC_001826	70940	70941	pA26	130	+	polyAsignal	CATGTACTGTGTGTGTTTACATGaataaaAACCTGACAATTTTGATTATA
NC_001826	76615	76616	pA27	6	+	polyAsignal	GCTTAACTCTTTCTTTAACAGTGGaataaaTAAGGATCATTGGCTATCTA
NC_001826	77189	77190	pA28	75	+	polyAsignal	GGGGTATTTTTTGTGTGTGAATAATCAATaataaaCACAATTGAACTGCA
NC_001826	87887	87888	pA29	5	+	polyAsignal	ATCTAATGGCGTGGTCCAAGCAGCTACAAattaaaAATGATGATATCAAA
NC_001826	88070	88071	pA30	2	+	no_polyAsignal	GCGCGACGGACCTCCAAAAAATCCTACTCCACTGTAAAAATCTCACCCGC
NC_001826	93943	93944	pA31	26	+	polyAsignal	TCATATATGCTGTCTACTCTAAAAAGaataaaACAGCTTTACATTTAACA
NC_001826	94205	94206	pA32	5	+	no_polyAsignal	TGAGGAAGATCAACAGAAGGTAGAGGGCCACCGTGGCTCCCTCCGTCAAA
NC_001826	94552	94553	pA33	2	+	polyAsignal	GACCCTGTCTTTATTCATCACCCTTATTGGAACACTTTTGACAaataaaA
NC_001826	94815	94816	pA34	6	+	no_polyAsignal	GCCCCACAATATGAACAATAGATCCTCCCAGTTGTAGCACATATGTTAAA
NC_001826	95585	95586	pA35	4	+	no_polyAsignal	CGCCACCAATACCTTGTTTGTCCACCTCTTCTTAGTCTCACACTGTATTT
NC_001826	95608	95609	pA36	5	+	no_polyAsignal	ACCTCTTCTTAGTCTCACACTGTATTTTCAGTATATGGCACACTGCTCTT
NC_001826	95668	95669	pA37	6	+	no_polyAsignal	GATTGCTCAACAACAGCTCACCCCATCCACGCTGCCCACTGAGGTGGCCA
NC_001826	95688	95689	pA38	3	+	no_polyAsignal	CCCCATCCACGCTGCCCACTGAGGTGGCCATAGATACAAAAGCTTCTAAA
NC_001826	98956	98957	pA39	3057	+	polyAsignal	CTTCAACATTGTATCTCGTCTTTCTCAGCaataaaTTTTTTTCTTTCTAA
NC_001826	103545	103546	pA40	3	+	no_polyAsignal	ACTGGATTGTGTTGATTCTGCTGTGTTAGTTGATGTCTCTAAAATAATAA
NC_001826	104234	104235	pA41	21	+	no_polyAsignal	TTTTGGCCTGTTTCTTGTCTTCAACAAATGAAAGTAAATAGTATGTTACA
NC_001826	106646	106647	pA42	7	+	polyAsignal	TGTGTTCCTAGCTCTCCAAAGCCAAGaataaaTGTATGACTCTTGTTGTA
NC_001826	108259	108260	pA43	3	+	polyAsignal	GTGTTTTAGAATGGCTTCAACAGATTCattaaaATGTTCTGTGGTCCATA
NC_001826	110445	110446	pA44	3	+	no_polyAsignal	ACCCTGTATCCAAGATGGAAACACATTTTGTTGTATGGGTTTAAAAAAAA
NC_001826	111395	111396	pA45	2	+	no_polyAsignal	CACATGTCAAAAGTCCTCCGTCACTAACATCATGGATGCTTCTAATTTTA
NC_001826	117907	117908	pA46	2	+	polyAsignal	GGAACATGGGTGGAAGACCCTCAATGTCCAaataaaGTCGTCTGACATGG
NC_001826	3375	3376	pA47	6	-	no_polyAsignal	TGGTGAACAAAGTTCTTTTACTGCAGAAAGCGTGAGGGAGTTCTTACCAT
NC_001826	6000	6001	pA48	2880	-	polyAsignal	TTTTTTAAAAATAACtttattTTTAACAAAAAAATTTCCTCTTAAGTTAC
NC_001826	9174	9175	pA49	3	-	polyAsignal	TGACTGATAAAtttattTATTGTCAAACATACACCCTTCAACAAAAAAAT
NC_001826	18283	18284	pA50	4	-	no_polyAsignal	TTCATTGTGGGGGAATACATTTACTATTATAAAAATTACATTTTTGAAGA
NC_001826	24698	24699	pA51	3	-	polyAsignal	AAATTTTAAAGGGTTtttattTCCACACCTCCTACACACAACATAGTCTC
NC_001826	28261	28262	pA52	85	-	polyAsignal	TTGCACCAAGCACAAACATtttattGACACACGCAACCCTTTTACAATAA
NC_001826	30696	30697	pA53	144	-	polyAsignal	TTTACTTTTAACAACAGCtttattTCTTACACCACGGCCACTGTAACAGG
NC_001826	31500	31501	pA54	2	-	polyAsignal	TTTCTATTGAAATTAAACCCtttattTGCCGCTGCCCTCTTCAGGTCCCT
NC_001826	36933	36934	pA55	16	-	polyAsignal	TTCAGAGTGTCtttattTTATTTGCTGTCATTTCTCTGCTCTGCTTCCTC
NC_001826	46381	46382	pA56	121	-	polyAsignal	TAAATAAAGATTATtttattGAAAAAGAGATGTATGATATCTTGTTTGTT
NC_001826	48283	48284	pA57	4	-	no_polyAsignal	TTAGAGAGAAATGGATGTATTTAGAATAAATAAAAAAAGTGTTCCTTTAC
NC_001826	55771	55772	pA58	114	-	polyAsignal	TTTGCtttaatTACtttaatAAAATGTTTATAGTTCATCTTCTGATTCTG
NC_001826	56620	56621	pA59	3	-	no_polyAsignal	TGCGCCAAAAATAAAATAAATTATATTAATAGCTTCTGTTAGGAATGACC
NC_001826	58840	58841	pA60	563	-	polyAsignal	TATTGTCAAATTATGAAACtttattAAATTTATCATAAAATAATGTTGTC
NC_001826	63618	63619	pA61	162	-	polyAsignal	TTACTTGTATATTAATTtttattGAATAAAGTTTCAATCCAACCATGGCC
NC_001826	65403	65404	pA62	6	-	polyAsignal	TCAATAGCACAGTTtttaatAGGCTTCCAAACATGATAAATAGGTGGTGT
NC_001826	67164	67165	pA63	8	-	polyAsignal	TTGTACATATAAGAAAAGTGtttattGTCCAACATAGAAGATATTTTTCT
NC_001826	68267	68268	pA64	2	-	polyAsignal	TGGACTTAAATAAAATtttaatTCCAATTTATCAGCACGCCATCAACATC
NC_001826	69396	69397	pA65	2	-	no_polyAsignal	TTTCTAAATCCTTAAGTATAATGTTTATATTTAACTGAATAAAAGAAGTG
NC_001826	70934	70935	pA66	178	-	polyAsignal	TTATAGATTCAAGTGTTTCTTtttattCATGATCATGTCTGTGTCTTGAT
NC_001826	72557	72558	pA67	66	-	polyAsignal	TTTAGCTGTTGTACAGtttattAGGGTTCCGCACGAAGCTGCAGACAAGT
NC_001826	77190	77191	pA68	320	-	polyAsignal	TCTGTTTTGTCTtttattAATTACATGCTTACAGCAATCATGATAAGGGC
NC_001826	77920	77921	pA69	425	-	polyAsignal	TGGAAAGCAAAACTATAtttattATGAATATAACAGGAACAATGTACATC
NC_001826	78129	78130	pA70	2	-	no_polyAsignal	CAGCATCTCCAGTCACATTCTATTGGTAGGTAAAGGGTTCTAAAAATTAA
NC_001826	80481	80482	pA71	7	-	polyAsignal	TAAATTTTACTGATtttattGAGAGCAATCAGTTATTGACAGTGCAGACA
NC_001826	81737	81738	pA72	2	-	polyAsignal	TTTCTTGTTCAAAATATAAGGCCCCCCAGTCtttattATGCAGGAAACAA
NC_001826	85205	85206	pA73	357	-	polyAsignal	TCAGATATCATGAGAACtttattTTTTTCATGGGTAAACAGGAATTGGGG
NC_001826	93238	93239	pA74	2	-	no_polyAsignal	CCGCCCCCAGCCTCTAAAAAAACTGACAGACCGTCAGACACTCACGTCAC
NC_001826	93840	93841	pA75	15888	-	polyAsignal	TAATGTATTATTAtttattGAGAAGATAATCAAAAGTGTACACGACCATT
NC_001826	93888	93889	pA76	2	-	no_polyAsignal	TTCATCATATATGCTGTCTACTCTAAAAAGAATAAAACAGCTTTACATTT
NC_001826	93987	93988	pA77	2	-	no_polyAsignal	TTTTGGTCGATTCCCCCAAGTTCTGGTCATCCTTGTCTGTTAGAGATGAG
NC_001826	94466	94467	pA78	6	-	polyAsignal	TTGTTATGGAGCTCTGGGTGGAAAGCTGGAGCTTTGACCCTGTCtttatt
NC_001826	94849	94850	pA79	5	-	no_polyAsignal	TTGTGGGGGAAAAATTTACTGCAAGAAATTTATCCCTGCCCAAATTTAAA
NC_001826	95111	95112	pA80	61	-	no_polyAsignal	TCTGGTCATCATATAATAAAATGGATTTCCACACTGGACTGTCCCGGTAC
NC_001826	95320	95321	pA81	15	-	polyAsignal	TAGGATTCACAGTGGATATtttaatTATGGGAAACTTGCATGAGATGGAA
NC_001826	96555	96556	pA82	4	-	no_polyAsignal	TAGTTCAAAAAGTGAAACTTTACATAGGTTGTGGAAAAATATGAATCTAT
NC_001826	98508	98509	pA83	247	-	polyAsignal	TACAGCACAAGCAATtttattTGTCTCTTTTAAATTTGTCCATGGACGCT
NC_001826	102411	102412	pA84	19	-	polyAsignal	AAAGGGCAAATCTAGGCAtttattTTGAAATAGTTTTCATCGAAAGAGAC
NC_001826	103767	103768	pA85	10	-	polyAsignal	TTGCATGACACACTTTtttattGAAAACAAtttaatGAACCATTTTCCAT
NC_001826	103780	103781	pA86	55	-	polyAsignal	TTTtttattGAAAACAAtttaatGAACCATTTTCCATTAGAAGACATATT
NC_001826	105809	105810	pA87	102	-	polyAsignal	TTCATTTGTACAACAATtttattTCTGATCTTCTGTGTACCAGGTAAAAT

## Sheet: splice junctions
Splice-junctions were detected among all ssRNA-seq data using STAR (see Methods for details). Reads mapping to each splice junction, as well as reads spanning the unspliced donor position (rows with blank values in the columns ‘acceptor ID’ and ‘splice ID’) were then counted among individual RNA-seq read dataset (columns labeled 'read counts'). Counts were subsequently used to calculate normalize…
												read counts						relative frequency [fraction of total donor reads]
													----------------------------- cell lines -----------------------------						----------------------------- cell lines -----------------------------
												max. read counts	S11E	------------ MLE12-MHV68 ------------			MLE12-MHV68d50	max. frequency	S11E	------------ MLE12-MHV68 ------------			MLE12-MHV68d50
reference	start	end	name	score	strand	donor ID	donor position	acceptor ID	acceptor position	splice ID	intron length			12h	24h	48h	long-term inf.			12h	24h	48h	long-term inf.
NC_001826	9684	9686	j1	1000	+	d1	9685		9686		0	3258	0	30	320	3258	1844	1	0	1	1	0.977498	0.996218
NC_001826	9684	10718	j2	5	+	d1	9685	a1	10718	s1	1032	16	0	0	0	16	0	0.00480048	0	0	0	0.00480048	0
NC_001826	9684	10995	j3	4	+	d1	9685	a2	10995	s2	1309	13	0	0	0	13	0	0.00390039	0	0	0	0.00390039	0
NC_001826	9684	11000	j4	8	+	d1	9685	a3	11000	s3	1314	25	0	0	0	25	1	0.00750075	0	0	0	0.00750075	0.000540249
NC_001826	9684	11186	j5	6	+	d1	9685	a4	11186	s4	1500	21	0	0	0	21	6	0.00630063	0	0	0	0.00630063	0.00324149
NC_001826	22541	22543	j6	1000	+	d2	22542		22543		0	9911	28	434	968	9911	9313	1	1	0.98861	1	0.996782	0.98592
NC_001826	22541	23310	j7	11	+	d2	22542	a5	23310	s5	767	45	0	5	0	5	45	0.0113895	0	0.0113895	0	0.000502866	0.00476392
NC_001826	22541	23409	j8	1	+	d2	22542	a6	23409	s6	866	7	0	0	0	5	7	0.000741054	0	0	0	0.000502866	0.000741054
NC_001826	22541	23478	j9	9	+	d2	22542	a7	23478	s7	935	81	0	0	0	22	81	0.00857506	0	0	0	0.00221261	0.00857506
NC_001826	29670	29672	j10	1000	+	d3	29671		29672		0	12077	0	297	606	9192	12077	1	0	1	1	1	0.992766
NC_001826	29670	30559	j11	7	+	d3	29671	a8	30559	s8	887	88	0	0	0	0	88	0.00723387	0	0	0	0	0.00723387
NC_001826	32721	32723	j12	1000	+	d4	32722		32723		0	2920	0	268	699	2920	475	1	0	1	0.997147	0.999658	0.975359
NC_001826	32721	34002	j13	25	+	d4	32722	a9	34002	s9	1279	12	0	0	2	1	12	0.0246407	0	0	0.00285307	0.000342349	0.0246407
NC_001826	32840	32842	j14	1000	+	d5	32841		32842		0	8743	0	808	1574	8743	3184	1	0	1	1	0.999543	0.999059
NC_001826	32840	34002	j15	1	+	d5	32841	a9	34002	s10	1160	4	0	0	0	4	3	0.000941324	0	0	0	0.0004573	0.000941324
NC_001826	33170	33172	j16	1000	+	d6	33171		33172		0	11200	0	1061	1574	11200	2989	1	0	1	1	0.990887	0.969196
NC_001826	33170	33999	j17	5	+	d6	33171	a10	33999	s11	827	16	0	0	0	9	16	0.00518807	0	0	0	0.000796249	0.00518807
NC_001826	33170	34002	j18	26	+	d6	33171	a9	34002	s12	830	94	0	0	0	94	79	0.0256161	0	0	0	0.00831638	0.0256161
NC_001826	34124	34126	j19	1000	+	d7	34125		34126		0	3861	0	365	551	3861	1533	1	0	1	1	0.99459	0.985219
NC_001826	34124	34318	j20	12	+	d7	34125	a11	34318	s13	192	18	0	0	0	11	18	0.0115681	0	0	0	0.00283359	0.0115681
NC_001826	34124	34321	j21	3	+	d7	34125	a12	34321	s14	195	10	0	0	0	10	5	0.00321337	0	0	0	0.00257599	0.00321337
NC_001826	47666	47668	j22	997	+	d8	47667		47668		0	1793	0	99	156	1234	1793	0.997219	0	0.980198	0.993631	0.960311	0.997219
NC_001826	47666	48408	j23	13	+	d8	47667	a13	48408	s15	740	17	0	0	0	17	0	0.0132296	0	0	0	0.0132296	0
NC_001826	47666	48657	j24	26	+	d8	47667	a14	48657	s16	989	34	0	2	1	34	5	0.0264591	0	0.019802	0.00636943	0.0264591	0.00278087
NC_001826	48495	48497	j25	924	+	d9	48496		48497		0	1313	0	116	121	1255	1313	0.923664	0	0.920635	0.923664	0.724596	0.535045
NC_001826	48495	48657	j26	453	+	d9	48496	a14	48657	s17	160	1112	0	9	10	449	1112	0.453138	0	0.0714286	0.0763359	0.259238	0.453138
NC_001826	48495	48677	j27	9	+	d9	48496	a15	48677	s18	180	20	0	1	0	16	20	0.00923788	0	0.00793651	0	0.00923788	0.00814996
NC_001826	48495	48693	j28	7	+	d9	48496	a16	48693	s19	196	12	0	0	0	12	9	0.00692841	0	0	0	0.00692841	0.00366748
NC_001826	49395	49397	j29	1000	+	d10	49396		49397		0	2138	0	115	122	1453	2138	1	0	0.982906	1	0.940453	0.897188
NC_001826	49395	49496	j30	103	+	d10	49396	a17	49496	s20	99	245	0	2	0	92	245	0.102812	0	0.017094	0	0.0595469	0.102812
NC_001826	50613	50615	j31	1000	+	d11	50614		50615		0	21853	0	653	936	9483	21853	1	0	1	1	1	0.999177
NC_001826	50613	50800	j32	1	+	d11	50614	a18	50800	s21	185	18	0	0	0	0	18	0.000823008	0	0	0	0	0.000823008
NC_001826	52877	52879	j33	1000	+	d12	52878		52879		0	2777	4	161	536	2777	2130	1	1	1	0.978102	0.971659	0.995792
NC_001826	52877	53772	j34	28	+	d12	52878	a19	53772	s22	893	81	0	0	12	81	9	0.0283415	0	0	0.0218978	0.0283415	0.00420757
NC_001826	54055	54057	j35	1000	+	d13	54056		54057		0	1927	0	96	354	1927	1597	1	0	1	1	0.994324	0.996879
NC_001826	54055	54345	j36	6	+	d13	54056	a20	54345	s23	288	11	0	0	0	11	5	0.00567595	0	0	0	0.00567595	0.0031211
NC_001826	57412	57414	j37	1000	+	d14	57413		57414		0	2713	0	26	103	733	2713	1	0	1	1	0.985215	0.988703
NC_001826	57412	57515	j38	15	+	d14	57413	a21	57515	s24	101	31	0	0	0	11	31	0.0147849	0	0	0	0.0147849	0.0112974
NC_001826	57663	57665	j39	1000	+	d15	57664		57665		0	1680	0	26	76	529	1680	1	0	1	1	1	0.969417
NC_001826	57663	57964	j40	25	+	d15	57664	a22	57964	s25	299	43	0	0	0	0	43	0.0248125	0	0	0	0	0.0248125
NC_001826	57663	57975	j41	6	+	d15	57664	a23	57975	s26	310	10	0	0	0	0	10	0.00577034	0	0	0	0	0.00577034
NC_001826	58287	58289	j42	1000	+	d16	58288		58289		0	2251	0	29	55	591	2251	1	0	1	1	1	0.99338
NC_001826	58287	58494	j43	7	+	d16	58288	a24	58494	s27	205	15	0	0	0	0	15	0.00661959	0	0	0	0	0.00661959
NC_001826	59910	59912	j44	1000	+	d17	59911		59912		0	145	0	4	14	145	118	1	0	1	0.933333	0.90625	0.874074
NC_001826	59910	60522	j45	126	+	d17	59911	a25	60522	s28	610	17	0	0	1	15	17	0.125926	0	0	0.0666667	0.09375	0.125926
NC_001826	60739	60741	j46	803	+	d18	60740		60741		0	254	0	5	33	254	204	0.80315	0	0.384615	0.44	0.616505	0.80315
NC_001826	60739	61261	j47	615	+	d18	60740	a26	61261	s29	520	158	0	8	42	158	50	0.615385	0	0.615385	0.56	0.383495	0.19685
NC_001826	61421	61423	j48	1000	+	d19	61422		61423		0	518	1	21	58	518	252	1	1	1	1	0.975518	0.919708
NC_001826	61421	61972	j49	80	+	d19	61422	a27	61972	s30	549	22	0	0	0	13	22	0.080292	0	0	0	0.0244821	0.080292
NC_001826	64924	64926	j50	1000	+	d20	64925		64926		0	83	0	6	2	51	83	1	0	1	1	0.980769	0.754545
NC_001826	64924	65782	j51	245	+	d20	64925	a28	65782	s31	856	27	0	0	0	1	27	0.245455	0	0	0	0.0192308	0.245455
NC_001826	65755	65757	j52	956	+	d21	65756		65757		0	241	0	21	11	147	241	0.956349	0	0.65625	0.846154	0.854651	0.956349
NC_001826	65755	66511	j53	344	+	d21	65756	a29	66511	s32	754	25	0	11	2	25	11	0.34375	0	0.34375	0.153846	0.145349	0.0436508
NC_001826	66088	66090	j54	1000	+	d22	66089		66090		0	128	0	13	8	89	128	1	0	1	1	0.780702	0.609524
NC_001826	66088	66511	j55	390	+	d22	66089	a29	66511	s33	421	82	0	0	0	25	82	0.390476	0	0	0	0.219298	0.390476
NC_001826	66795	66797	j56	209	+	d23	66796		66797		0	33	1	4	1	24	33	0.208861	0.166667	0.133333	0.0416667	0.097561	0.208861
NC_001826	66795	67662	j57	958	+	d23	66796	a30	67662	s34	865	222	5	26	23	222	125	0.958333	0.833333	0.866667	0.958333	0.902439	0.791139
NC_001826	66947	66949	j58	1000	+	d24	66948		66949		0	40	1	6	8	40	38	1	1	0.4	0.888889	0.851064	0.76
NC_001826	66947	67662	j59	600	+	d24	66948	a30	67662	s35	713	12	0	9	1	7	12	0.6	0	0.6	0.111111	0.148936	0.24
NC_001826	75891	75893	j60	83	+	d25	75892		75893		0	221	0	20	41	221	113	0.0832719	0	0.0501253	0.0633694	0.0398629	0.0832719
NC_001826	75891	75983	j61	1000	+	d25	75892	a31	75983	s36	90	5323	2	379	606	5323	1244	1	1	0.949875	0.936631	0.960137	0.916728
NC_001826	83197	83199	j62	1000	+	d26	83198		83199		0	72	0	11	2	72	54	1	0	1	1	0.96	0.760563
NC_001826	83197	83780	j63	239	+	d26	83198	a32	83780	s37	581	17	0	0	0	3	17	0.239437	0	0	0	0.04	0.239437
NC_001826	85139	85141	j64	1000	+	d27	85140		85141		0	1362	0	103	77	1343	1362	1	0	1	1	0.99703	0.994887
NC_001826	85139	85248	j65	5	+	d27	85140	a33	85248	s38	107	7	0	0	0	4	7	0.00511322	0	0	0	0.00296956	0.00511322
NC_001826	92632	92634	j66	1000	+	d28	92633		92634		0	4422	3	291	129	3046	4422	1	1	1	1	0.999344	0.994826
NC_001826	92632	92764	j67	5	+	d28	92633	a34	92764	s39	130	23	0	0	0	2	23	0.00517435	0	0	0	0.000656168	0.00517435
NC_001826	96958	96960	j68	1000	+	d29	96959		96960		0	1387	0	334	210	1387	939	1	0	0.994048	1	0.997124	0.989463
NC_001826	96958	97141	j69	11	+	d29	96959	a35	97141	s40	181	10	0	2	0	4	10	0.0105374	0	0.00595238	0	0.00287563	0.0105374
NC_001826	97258	97260	j70	1000	+	d30	97259		97260		0	1465	0	239	244	1465	939	1	0	1	0.995918	0.995245	0.997875
NC_001826	97258	97378	j71	5	+	d30	97259	a36	97378	s41	118	7	0	0	1	7	2	0.00475543	0	0	0.00408163	0.00475543	0.0021254
NC_001826	104561	104563	j72	1000	+	d31	104562		104563		0	19	0	0	0	19	16	1	0	0	0	1	0.842105
NC_001826	104561	104590	j73	158	+	d31	104562	a37	104590	s42	27	3	0	0	0	0	3	0.157895	0	0	0	0	0.157895
NC_001826	104603	104605	j74	250	+	d32	104604		104605		0	1	0	0	0	1	0	0.25	0	0	0	0.25	0
NC_001826	104603	118208	j75	1000	+	d32	104604	a38	118208	s43	13603	20	0	0	0	3	20	1	0	0	0	0.75	1
NC_001826	115036	115038	j76	1000	+	d33	115037		115038		0	743	3	32	70	743	580	1	1	1	1	0.994645	0.966667
NC_001826	115036	116523	j77	22	+	d33	115037	a39	116523	s44	1485	13	0	0	0	0	13	0.0216667	0	0	0	0	0.0216667
NC_001826	115036	116526	j78	12	+	d33	115037	a40	116526	s45	1488	7	0	0	0	4	7	0.0116667	0	0	0	0.00535475	0.0116667
NC_001826	116617	116619	j79	1000	+	d34	116618		116619		0	1983	1	53	76	1255	1983	1	1	1	1	0.997615	0.984608
NC_001826	116617	116935	j80	15	+	d34	116618	a41	116935	s46	316	31	0	0	0	3	31	0.0153923	0	0	0	0.00238474	0.0153923
NC_001826	117054	117056	j81	1000	+	d35	117055		117056		0	1971	8	33	69	1265	1971	1	1	1	1	0.904217	0.853986
NC_001826	117054	117168	j82	146	+	d35	117055	a42	117168	s47	112	337	0	0	0	134	337	0.146014	0	0	0	0.0957827	0.146014
NC_001826	6152	6154	j83	1000	-	d36	6154		6153		0	27453	7	7969	5179	27453	4457	1	1	1	1	0.99949	0.990444
NC_001826	4608	6154	j84	10	-	d36	6154	a43	4609	s48	1544	43	0	0	0	14	43	0.00955556	0	0	0	0.000509703	0.00955556
NC_001826	6205	6207	j85	1000	-	d37	6207		6206		0	17553	2	8276	5371	17553	1943	1	1	0.999758	1	0.998351	0.971986
NC_001826	4608	6207	j86	28	-	d37	6207	a43	4609	s49	1597	56	0	2	0	29	56	0.028014	0	0.000241604	0	0.00164941	0.028014
NC_001826	20175	20177	j87	1000	-	d38	20177		20176		0	190	0	4	8	190	47	1	0	1	1	0.959596	0.87037
NC_001826	19618	20177	j88	130	-	d38	20177	a44	19619	s50	557	8	0	0	0	8	7	0.12963	0	0	0	0.040404	0.12963
NC_001826	21940	21942	j89	1000	-	d39	21942		21941		0	35	0	1	0	35	2	1	0	1	0	0.897436	0.222222
NC_001826	19618	21942	j90	778	-	d39	21942	a44	19619	s51	2322	7	0	0	0	4	7	0.777778	0	0	0	0.102564	0.777778
NC_001826	31126	31128	j91	1000	-	d40	31128		31127		0	22893	0	1520	1425	19246	22893	1	0	0.999343	1	0.999014	0.999214
NC_001826	31016	31128	j92	1	-	d40	31128	a45	31017	s52	110	19	0	1	0	19	18	0.000986244	0	0.000657462	0	0.000986244	0.000785649
NC_001826	32011	32013	j93	1000	-	d41	32013		32012		0	5331	0	505	448	5331	4651	1	0	1	1	0.99925	0.994441
NC_001826	31445	32013	j94	6	-	d41	32013	a46	31446	s53	566	26	0	0	0	4	26	0.00555912	0	0	0	0.000749766	0.00555912
NC_001826	46815	46817	j95	1000	-	d42	46817		46816		0	6832	0	140	120	1828	6832	1	0	0.965517	1	0.962105	0.957399
NC_001826	46716	46817	j96	43	-	d42	46817	a47	46717	s54	99	304	0	5	0	72	304	0.0426009	0	0.0344828	0	0.0378947	0.0426009
NC_001826	47250	47252	j97	1000	-	d43	47252		47251		0	6411	0	163	168	2309	6411	1	0	0.993902	1	0.993118	0.99457
NC_001826	46933	47252	j98	6	-	d43	47252	a48	46934	s55	317	30	0	1	0	11	30	0.00609756	0	0.00609756	0	0.00473118	0.00465405
NC_001826	46716	47252	j99	2	-	d43	47252	a47	46717	s56	534	5	0	0	0	5	5	0.00215054	0	0	0	0.00215054	0.000775675
NC_001826	48116	48118	j100	848	-	d44	48118		48117		0	627	0	21	30	399	627	0.848444	0	0.677419	0.789474	0.812627	0.848444
NC_001826	47525	48118	j101	323	-	d44	48118	a49	47526	s57	591	112	0	10	8	92	112	0.322581	0	0.322581	0.210526	0.187373	0.151556
NC_001826	49103	49105	j102	1000	-	d45	49105		49104		0	340	0	10	17	221	340	1	0	1	0.894737	0.977876	0.965909
NC_001826	47525	49105	j103	105	-	d45	49105	a49	47526	s58	1578	12	0	0	2	5	12	0.105263	0	0	0.105263	0.0221239	0.0340909
NC_001826	50560	50562	j104	625	-	d46	50562		50561		0	255	0	8	20	255	150	0.625	0	0.363636	0.625	0.576923	0.309278
NC_001826	47525	50562	j105	670	-	d46	50562	a49	47526	s59	3035	325	0	14	12	187	325	0.670103	0	0.636364	0.375	0.423077	0.670103
NC_001826	47389	50562	j106	21	-	d46	50562	a50	47390	s60	3171	10	0	0	0	0	10	0.0206186	0	0	0	0	0.0206186
NC_001826	51300	51302	j107	830	-	d47	51302		51301		0	691	0	44	38	528	691	0.830189	0	0.830189	0.77551	0.723288	0.659981
NC_001826	50829	51302	j108	308	-	d47	51302	a51	50830	s61	471	322	0	9	6	183	322	0.307545	0	0.169811	0.122449	0.250685	0.307545
NC_001826	50703	51302	j109	102	-	d47	51302	a52	50704	s62	597	34	0	0	5	19	34	0.102041	0	0	0.102041	0.0260274	0.0324737
NC_001826	51826	51828	j110	1000	-	d48	51828		51827		0	842	0	26	6	499	842	1	0	0.962963	1	0.917279	0.885384
NC_001826	51506	51828	j111	37	-	d48	51828	a53	51507	s63	320	23	0	1	0	9	23	0.037037	0	0.037037	0	0.0165441	0.0241851
NC_001826	51501	51828	j112	76	-	d48	51828	a54	51502	s64	325	72	0	0	0	31	72	0.0757098	0	0	0	0.0569853	0.0757098
NC_001826	50829	51828	j113	15	-	d48	51828	a51	50830	s65	997	14	0	0	0	5	14	0.0147213	0	0	0	0.00919118	0.0147213
NC_001826	60056	60058	j114	1000	-	d49	60058		60057		0	2936	0	110	94	963	2936	1	0	1	1	0.996894	0.996606
NC_001826	59523	60058	j115	3	-	d49	60058	a55	59524	s66	533	10	0	0	0	3	10	0.00339443	0	0	0	0.00310559	0.00339443
NC_001826	63686	63688	j116	1000	-	d50	63688		63687		0	9118	0	452	398	4526	9118	1	0	1	1	0.999779	0.996721
NC_001826	61771	63688	j117	3	-	d50	63688	a56	61772	s67	1915	30	0	0	0	1	30	0.00327941	0	0	0	0.000220897	0.00327941
NC_001826	63986	63988	j118	1000	-	d51	63988		63987		0	22940	1	3109	2933	22940	5943	1	1	1	1	1	0.997148
NC_001826	63889	63988	j119	3	-	d51	63988	a57	63890	s68	97	17	0	0	0	0	17	0.00285235	0	0	0	0	0.00285235
NC_001826	64668	64670	j120	1000	-	d52	64670		64669		0	4467	2	230	247	2206	4467	1	1	1	1	0.997288	0.996876
NC_001826	64145	64670	j121	3	-	d52	64670	a58	64146	s69	523	14	0	0	0	6	14	0.0031243	0	0	0	0.00271248	0.0031243
NC_001826	65591	65593	j122	1000	-	d53	65593		65592		0	1596	0	148	123	894	1596	1	0	1	1	1	0.988848
NC_001826	65490	65593	j123	11	-	d53	65593	a59	65491	s70	101	18	0	0	0	0	18	0.0111524	0	0	0	0	0.0111524
NC_001826	67562	67564	j124	1000	-	d54	67564		67563		0	1566	0	217	106	1566	1468	1	0	0.9819	1	0.981818	0.920376
NC_001826	66254	67564	j125	80	-	d54	67564	a60	66255	s71	1308	127	0	4	0	29	127	0.0796238	0	0.0180995	0	0.0181818	0.0796238
NC_001826	68789	68791	j126	510	-	d55	68791		68790		0	576	0	34	17	379	576	0.510186	0	0.447368	0.377778	0.363027	0.510186
NC_001826	67712	68791	j127	311	-	d55	68791	a61	67713	s72	1077	319	0	22	14	319	276	0.311111	0	0.289474	0.311111	0.305556	0.244464
NC_001826	67709	68791	j128	331	-	d55	68791	a62	67710	s73	1080	346	0	20	14	346	277	0.331418	0	0.263158	0.311111	0.331418	0.24535
NC_001826	69341	69343	j129	1000	-	d56	69343		69342		0	163	0	2	6	89	163	1	0	0.5	1	0.946809	0.958824
NC_001826	68868	69343	j130	500	-	d56	69343	a63	68869	s74	473	7	0	2	0	5	7	0.5	0	0.5	0	0.0531915	0.0411765
NC_001826	70085	70087	j131	568	-	d57	70087		70086		0	21	0	0	0	0	21	0.567568	0	0	0	0	0.567568
NC_001826	69185	70087	j132	125	-	d57	70087	a64	69186	s75	900	2	0	0	0	2	0	0.125	0	0	0	0.125	0
NC_001826	68868	70087	j133	1000	-	d57	70087	a63	68869	s76	1217	16	0	1	0	14	16	1	0	1	0	0.875	0.432432
NC_001826	70921	70923	j134	1000	-	d58	70923		70922		0	707	0	28	19	565	707	1	0	1	1	0.998233	0.97249
NC_001826	69185	70923	j135	28	-	d58	70923	a64	69186	s77	1736	20	0	0	0	1	20	0.0275103	0	0	0	0.00176678	0.0275103
NC_001826	70990	70992	j136	1000	-	d59	70992		70991		0	13064	1	1372	1694	13064	9333	1	1	1	1	0.997328	0.995732
NC_001826	69185	70992	j137	2	-	d59	70992	a64	69186	s78	1805	23	0	0	0	1	23	0.00245386	0	0	0	7.63417e-05	0.00245386
NC_001826	68868	70992	j138	3	-	d59	70992	a63	68869	s79	2122	34	0	0	0	34	17	0.00259562	0	0	0	0.00259562	0.00181372
NC_001826	71274	71276	j139	1000	-	d60	71276		71275		0	14753	6	4099	5408	8818	14753	1	1	1	1	1	0.999255
NC_001826	71191	71276	j140	1	-	d60	71276	a65	71192	s80	83	11	0	0	0	0	11	0.000745056	0	0	0	0	0.000745056
NC_001826	72553	72555	j141	927	-	d61	72555		72554		0	573	0	38	24	377	573	0.926829	0	0.926829	0.8	0.795359	0.85907
NC_001826	71191	72555	j142	100	-	d61	72555	a65	71192	s81	1362	51	0	0	3	13	51	0.1	0	0	0.1	0.0274262	0.0764618
NC_001826	69185	72555	j143	19	-	d61	72555	a64	69186	s82	3368	13	0	0	0	1	13	0.0194903	0	0	0	0.0021097	0.0194903
NC_001826	68868	72555	j144	175	-	d61	72555	a63	68869	s83	3685	83	0	3	3	83	30	0.175105	0	0.0731707	0.1	0.175105	0.0449775
NC_001826	74689	74691	j145	1000	-	d62	74691		74690		0	388	0	24	13	388	368	1	0	1	1	0.979798	0.978723
NC_001826	74449	74691	j146	21	-	d62	74691	a66	74450	s84	240	8	0	0	0	8	8	0.0212766	0	0	0	0.020202	0.0212766
NC_001826	78647	78649	j147	1000	-	d63	78649		78648		0	17632	5	1701	4434	17632	8488	1	1	1	0.999099	0.99949	0.998706
NC_001826	78561	78649	j148	1	-	d63	78649	a67	78562	s85	86	11	0	0	4	9	11	0.00129427	0	0	0.000901307	0.000510175	0.00129427
NC_001826	78902	78904	j149	1000	-	d64	78904		78903		0	17605	3	1006	2470	17605	5439	1	1	1	1	0.998186	0.995425
NC_001826	78561	78904	j150	5	-	d64	78904	a67	78562	s86	341	32	0	0	0	32	25	0.0045754	0	0	0	0.00181437	0.0045754
NC_001826	82198	82200	j151	1000	-	d65	82200		82199		0	9043	11	509	1947	9043	3741	1	1	0.998039	1	0.993081	0.979063
NC_001826	82086	82200	j152	21	-	d65	82200	a68	82087	s87	112	80	0	1	0	63	80	0.0209369	0	0.00196078	0	0.00691852	0.0209369
NC_001826	82608	82610	j153	1000	-	d66	82610		82609		0	6754	7	538	2502	6754	3475	1	1	0.983547	0.993251	0.981543	0.955983
NC_001826	82343	82610	j154	23	-	d66	82610	a69	82344	s88	265	84	0	6	4	71	84	0.0231087	0	0.0109689	0.00158793	0.0103183	0.0231087
NC_001826	82340	82610	j155	14	-	d66	82610	a70	82341	s89	268	51	0	3	10	42	51	0.0140303	0	0.00548446	0.00396983	0.00610376	0.0140303
NC_001826	82281	82610	j156	5	-	d66	82610	a71	82282	s90	327	17	0	0	0	9	17	0.00467675	0	0	0	0.00130795	0.00467675
NC_001826	82086	82610	j157	2	-	d66	82610	a68	82087	s91	522	8	0	0	3	5	8	0.00220083	0	0	0.00119095	0.000726639	0.00220083
NC_001826	83086	83088	j158	834	-	d67	83088		83087		0	4705	2	436	606	4705	2450	0.833652	0.125	0.833652	0.315789	0.511858	0.797007
NC_001826	82896	83088	j159	875	-	d67	83088	a72	82897	s92	190	4487	14	87	1313	4487	624	0.875	0.875	0.166348	0.684211	0.488142	0.202993
NC_001826	85182	85184	j160	1000	-	d68	85184		85183		0	105	0	1	6	86	105	1	0	1	1	0.886598	0.783582
NC_001826	82896	85184	j161	216	-	d68	85184	a72	82897	s93	2286	29	0	0	0	11	29	0.216418	0	0	0	0.113402	0.216418
NC_001826	85855	85857	j162	1000	-	d69	85857		85856		0	33742	9	308	812	9412	33742	1	1	1	1	0.999469	0.999793
NC_001826	85637	85857	j163	1	-	d69	85857	a73	85638	s94	218	7	0	0	0	5	7	0.000530955	0	0	0	0.000530955	0.000207414
NC_001826	85867	85869	j164	944	-	d70	85869		85868		0	33896	13	347	922	10459	33896	0.944283	0.245283	0.913158	0.922923	0.860611	0.944283
NC_001826	85637	85869	j165	755	-	d70	85869	a73	85638	s95	230	2000	40	33	77	1694	2000	0.754717	0.754717	0.0868421	0.0770771	0.139389	0.0557165
NC_001826	86079	86081	j166	1000	-	d71	86081		86080		0	24007	4	693	1829	24007	20325	1	1	1	0.997274	0.999833	0.999607
NC_001826	85637	86081	j167	3	-	d71	86081	a73	85638	s96	442	8	0	0	5	4	8	0.00272628	0	0	0.00272628	0.00016659	0.000393449
NC_001826	86212	86214	j168	1000	-	d72	86214		86213		0	21267	7	209	540	7461	21267	1	1	1	0.994475	0.998795	0.99953
NC_001826	86030	86214	j169	6	-	d72	86214	a74	86031	s97	182	10	0	0	3	9	10	0.00552486	0	0	0.00552486	0.00120482	0.000469991
NC_001826	86372	86374	j170	1000	-	d73	86374		86373		0	24917	7	404	1147	11846	24917	1	1	0.985366	1	0.997222	0.995843
NC_001826	86030	86374	j171	15	-	d73	86374	a74	86031	s98	342	104	0	6	0	33	104	0.0146341	0	0.0146341	0	0.00277801	0.00415651
NC_001826	86412	86414	j172	1000	-	d74	86414		86413		0	23846	8	541	1608	17571	23846	1	1	1	1	0.999886	0.999665
NC_001826	86292	86414	j173	0	-	d74	86414	a75	86293	s99	120	8	0	0	0	2	8	0.000335374	0	0	0	0.000113811	0.000335374
NC_001826	86686	86688	j174	1000	-	d75	86688		86687		0	5844	8	131	328	3494	5844	1	0.727273	1	0.987952	0.995158	0.994047
NC_001826	86030	86688	j175	273	-	d75	86688	a74	86031	s100	656	35	3	0	4	17	35	0.272727	0.272727	0	0.0120482	0.00484193	0.00595339
NC_001826	86877	86879	j176	999	-	d76	86879		86878		0	18726	4	382	1080	14463	18726	0.999075	0.666667	0.994792	0.999075	0.99683	0.993316
NC_001826	86030	86879	j177	333	-	d76	86879	a74	86031	s101	847	126	2	2	1	46	126	0.333333	0.333333	0.00520833	0.000925069	0.00317045	0.00668364
NC_001826	87098	87100	j178	1000	-	d77	87100		87099		0	20177	12	322	837	12517	20177	1	1	0.993827	0.998807	0.998484	0.999604
NC_001826	86030	87100	j179	6	-	d77	87100	a74	86031	s102	1068	19	0	2	1	19	8	0.00617284	0	0.00617284	0.00119332	0.00151563	0.000396334
NC_001826	87284	87286	j180	984	-	d78	87286		87285		0	20727	1	269	994	12527	20727	0.984158	0.0526316	0.981752	0.984158	0.943867	0.942479
NC_001826	86030	87286	j181	947	-	d78	87286	a74	86031	s103	1254	1208	18	5	16	717	1208	0.947368	0.947368	0.0182482	0.0158416	0.0540235	0.0549291
NC_001826	85958	87286	j182	3	-	d78	87286	a76	85959	s104	1326	57	0	0	0	28	57	0.00259185	0	0	0	0.0021097	0.00259185
NC_001826	87475	87477	j183	1000	-	d79	87477		87476		0	12184	4	234	745	9870	12184	1	1	1	1	0.998685	0.997462
NC_001826	87354	87477	j184	3	-	d79	87477	a77	87355	s105	121	31	0	0	0	13	31	0.00253786	0	0	0	0.00131539	0.00253786
NC_001826	87507	87509	j185	1000	-	d80	87509		87508		0	9216	2	182	484	7310	9216	1	1	1	1	0.999453	0.997187
NC_001826	87354	87509	j186	3	-	d80	87509	a77	87355	s106	153	26	0	0	0	4	26	0.00281324	0	0	0	0.000546896	0.00281324
NC_001826	87534	87536	j187	1000	-	d81	87536		87535		0	7192	4	159	487	6268	7192	1	1	1	1	0.999522	0.996812
NC_001826	87354	87536	j188	3	-	d81	87536	a77	87355	s107	180	23	0	0	0	3	23	0.0031878	0	0	0	0.000478393	0.0031878
NC_001826	88497	88499	j189	1000	-	d82	88499		88498		0	4716	2	103	308	4716	4670	1	1	0.980952	0.996764	0.986611	0.940774
NC_001826	88201	88499	j190	3	-	d82	88499	a78	88202	s108	296	14	0	0	0	1	14	0.00282031	0	0	0	0.000209205	0.00282031
NC_001826	87859	88499	j191	45	-	d82	88499	a79	87860	s109	638	224	0	0	1	48	224	0.0451249	0	0	0.00323625	0.0100418	0.0451249
NC_001826	87354	88499	j192	3	-	d82	88499	a77	87355	s110	1143	13	0	0	0	6	13	0.00261886	0	0	0	0.00125523	0.00261886
NC_001826	86030	88499	j193	19	-	d82	88499	a74	86031	s111	2467	43	0	2	0	9	43	0.0190476	0	0.0190476	0	0.00188285	0.00866237
NC_001826	88582	88584	j194	1000	-	d83	88584		88583		0	7814	0	142	513	7814	7159	1	0	1	1	0.996811	0.993891
NC_001826	87859	88584	j195	2	-	d83	88584	a79	87860	s112	723	14	0	0	0	14	14	0.00194363	0	0	0	0.00178594	0.00194363
NC_001826	87354	88584	j196	1	-	d83	88584	a77	87355	s113	1228	5	0	0	0	2	5	0.000694155	0	0	0	0.000255135	0.000694155
NC_001826	86030	88584	j197	3	-	d83	88584	a74	86031	s114	2552	25	0	0	0	9	25	0.00347078	0	0	0	0.00114811	0.00347078
NC_001826	88949	88951	j198	985	-	d84	88951		88950		0	3341	0	68	258	3341	2587	0.984965	0	0.918919	0.984733	0.984965	0.935286
NC_001826	88693	88951	j199	81	-	d84	88951	a80	88694	s115	256	174	0	6	4	49	174	0.0810811	0	0.0810811	0.0152672	0.0144458	0.0629067
NC_001826	86030	88951	j200	2	-	d84	88951	a74	86031	s116	2919	5	0	0	0	2	5	0.00180766	0	0	0	0.000589623	0.00180766
NC_001826	89623	89625	j201	1000	-	d85	89625		89624		0	10285	3	216	721	10285	5181	1	1	1	1	1	0.999614
NC_001826	86030	89625	j202	0	-	d85	89625	a74	86031	s117	3593	2	0	0	0	0	2	0.000385877	0	0	0	0	0.000385877
NC_001826	89778	89780	j203	1000	-	d86	89780		89779		0	7497	4	177	705	7497	3675	1	1	1	1	0.992454	0.949612
NC_001826	88693	89780	j204	6	-	d86	89780	a80	88694	s118	1085	23	0	0	0	14	23	0.00594315	0	0	0	0.00185332	0.00594315
NC_001826	87354	89780	j205	2	-	d86	89780	a77	87355	s119	2424	6	0	0	0	2	6	0.00155039	0	0	0	0.00026476	0.00155039
NC_001826	86030	89780	j206	41	-	d86	89780	a74	86031	s120	3748	160	0	0	0	41	160	0.0413437	0	0	0	0.00542759	0.0413437
NC_001826	85637	89780	j207	2	-	d86	89780	a73	85638	s121	4141	6	0	0	0	0	6	0.00155039	0	0	0	0	0.00155039
NC_001826	89891	89893	j208	1000	-	d87	89893		89892		0	7733	2	150	637	7733	4785	1	1	1	0.987597	0.995238	0.981941
NC_001826	88693	89893	j209	2	-	d87	89893	a80	88694	s122	1198	17	0	0	0	17	9	0.0021879	0	0	0	0.0021879	0.00184691
NC_001826	87354	89893	j210	2	-	d87	89893	a77	87355	s123	2537	8	0	0	0	1	8	0.0016417	0	0	0	0.0001287	0.0016417
NC_001826	86030	89893	j211	13	-	d87	89893	a74	86031	s124	3861	64	0	0	8	18	64	0.0131336	0	0	0.0124031	0.0023166	0.0131336
NC_001826	85637	89893	j212	1	-	d87	89893	a73	85638	s125	4254	7	0	0	0	1	7	0.00143649	0	0	0	0.0001287	0.00143649
NC_001826	89992	89994	j213	1000	-	d88	89994		89993		0	4578	1	104	335	4578	2664	1	1	1	0.976676	0.992628	1
NC_001826	89917	89994	j214	23	-	d88	89994	a81	89918	s126	75	34	0	0	8	34	0	0.0233236	0	0	0.0233236	0.00737207	0
NC_001826	90200	90202	j215	1000	-	d89	90202		90201		0	2489	0	59	193	2489	1569	1	0	1	0.989744	0.987698	0.99241
NC_001826	89917	90202	j216	12	-	d89	90202	a81	89918	s127	283	31	0	0	2	31	12	0.0123016	0	0	0.0102564	0.0123016	0.00759013
NC_001826	90597	90599	j217	1000	-	d90	90599		90598		0	3586	1	38	269	3586	1652	1	1	1	0.996296	0.992527	0.98568
NC_001826	89917	90599	j218	14	-	d90	90599	a81	89918	s128	680	27	0	0	1	27	24	0.0143198	0	0	0.0037037	0.00747301	0.0143198
NC_001826	91015	91017	j219	1000	-	d91	91017		91016		0	6116	4	101	437	6116	2725	1	1	1	1	0.986134	0.962218
NC_001826	90298	91017	j220	2	-	d91	91017	a82	90299	s129	717	5	0	0	0	5	5	0.00176554	0	0	0	0.000806192	0.00176554
NC_001826	89917	91017	j221	36	-	d91	91017	a81	89918	s130	1098	102	0	0	0	81	102	0.0360169	0	0	0	0.0130603	0.0360169
NC_001826	91310	91312	j222	1000	-	d92	91312		91311		0	9751	0	121	656	9751	3609	1	0	1	0.99696	0.994696	0.988767
NC_001826	91127	91312	j223	1000	-	d92	91312	a83	91128	s131	183	43	1	0	0	43	41	1	1	0	0	0.00438641	0.0112329
NC_001826	89917	91312	j224	3	-	d92	91312	a81	89918	s132	1393	9	0	0	2	9	0	0.00303951	0	0	0.00303951	0.000918086	0
NC_001826	92996	92998	j225	1000	-	d93	92998		92997		0	2680	0	42	198	2680	948	1	0	0.976744	1	0.992593	0.951807
NC_001826	89917	92998	j226	41	-	d93	92998	a81	89918	s133	3079	41	0	0	0	15	41	0.0411647	0	0	0	0.00555556	0.0411647
NC_001826	86030	92998	j227	23	-	d93	92998	a74	86031	s134	6966	7	0	1	0	5	7	0.0232558	0	0.0232558	0	0.00185185	0.00702811
NC_001826	94136	94138	j228	1000	-	d94	94138		94137		0	15283	3	5039	9884	2509	15283	1	1	1	1	1	0.998628
NC_001826	93910	94138	j229	1	-	d94	94138	a84	93911	s135	226	21	0	0	0	0	21	0.00137219	0	0	0	0	0.00137219
NC_001826	94731	94733	j230	1000	-	d95	94733		94732		0	14827	1	4057	10377	9456	14827	1	1	1	0.999904	0.995578	0.980298
NC_001826	94617	94733	j231	16	-	d95	94733	a85	94618	s136	114	243	0	0	1	27	243	0.0160661	0	0	9.63577e-05	0.0028427	0.0160661
NC_001826	94535	94733	j232	4	-	d95	94733	a86	94536	s137	196	55	0	0	0	15	55	0.00363636	0	0	0	0.00157928	0.00363636
NC_001826	95086	95088	j233	1000	-	d96	95088		95087		0	9041	0	2653	6492	9041	2900	1	0	1	1	1	0.994513
NC_001826	94617	95088	j234	3	-	d96	95088	a85	94618	s138	469	9	0	0	0	0	9	0.00308642	0	0	0	0	0.00308642
NC_001826	94535	95088	j235	2	-	d96	95088	a86	94536	s139	551	7	0	0	0	0	7	0.00240055	0	0	0	0	0.00240055
NC_001826	95103	95105	j236	1000	-	d97	95105		95104		0	12015	1	4173	10293	12015	5034	1	1	1	1	1	0.987446
NC_001826	94617	95105	j237	4	-	d97	95105	a85	94618	s140	486	19	0	0	0	0	19	0.00372695	0	0	0	0	0.00372695
NC_001826	94535	95105	j238	9	-	d97	95105	a86	94536	s141	568	45	0	0	0	0	45	0.00882699	0	0	0	0	0.00882699
NC_001826	95180	95182	j239	1000	-	d98	95182		95181		0	9299	1	3929	9299	5434	4525	1	1	1	1	0.999816	0.979013
NC_001826	94823	95182	j240	0	-	d98	95182	a87	94824	s142	357	0	0	0	0	0	0	0	0	0	0	0	0
NC_001826	94617	95182	j241	4	-	d98	95182	a85	94618	s143	563	18	0	0	0	1	18	0.00389442	0	0	0	0.000183993	0.00389442
NC_001826	94535	95182	j242	17	-	d98	95182	a86	94536	s144	645	79	0	0	0	0	79	0.0170922	0	0	0	0	0.0170922
NC_001826	95228	95230	j243	1000	-	d99	95230		95229		0	8195	2	3465	8195	7439	3449	1	1	1	1	0.999866	0.981223
NC_001826	94617	95230	j244	0	-	d99	95230	a85	94618	s145	611	0	0	0	0	0	0	0	0	0	0	0	0
NC_001826	94535	95230	j245	19	-	d99	95230	a86	94536	s146	693	66	0	0	0	1	66	0.0187767	0	0	0	0.000134409	0.0187767
NC_001826	95546	95548	j246	1000	-	d100	95548		95547		0	6811	1	2548	6811	3499	4668	1	1	0.992985	0.999413	0.942365	0.826634
NC_001826	95451	95548	j247	173	-	d100	95548	a88	95452	s147	95	979	0	18	4	214	979	0.173366	0	0.00701481	0.000586941	0.0576353	0.173366
NC_001826	95638	95640	j248	1000	-	d101	95640		95639		0	9716	4	3643	9716	2216	4601	1	1	1	1	0.996403	0.987127
NC_001826	95451	95640	j249	13	-	d101	95640	a88	95452	s148	187	60	0	0	0	8	60	0.0128728	0	0	0	0.00359712	0.0128728
NC_001826	95962	95964	j250	1000	-	d102	95964		95963		0	16517	3	5709	16517	9847	4843	1	1	0.999125	1	0.993242	0.905064
NC_001826	95451	95964	j251	90	-	d102	95964	a88	95452	s149	511	481	0	1	0	27	481	0.0898897	0	0.000175009	0	0.00272342	0.0898897
NC_001826	89917	95964	j252	4	-	d102	95964	a81	89918	s150	6045	21	0	0	0	8	21	0.0039245	0	0	0	0.00080694	0.0039245
NC_001826	86030	95964	j253	2	-	d102	95964	a74	86031	s151	9932	20	0	4	0	20	5	0.00201735	0	0.000700035	0	0.00201735	0.000934405
NC_001826	85637	95964	j254	1	-	d102	95964	a73	85638	s152	10325	12	0	0	0	12	1	0.00121041	0	0	0	0.00121041	0.000186881
NC_001826	96751	96753	j255	1000	-	d103	96753		96752		0	22217	0	7814	22217	4207	6149	1	0	1	1	0.999525	0.999512
NC_001826	95451	96753	j256	0	-	d103	96753	a88	95452	s153	1300	3	0	0	0	2	3	0.000487646	0	0	0	0.000475172	0.000487646
NC_001826	97122	97124	j257	999	-	d104	97124		97123		0	10977	0	3630	10977	9450	10411	0.999363	0	0.991532	0.999363	0.974729	0.663079
NC_001826	97016	97124	j258	4	-	d104	97124	a89	97017	s154	106	70	0	0	0	9	70	0.00445831	0	0	0	0.000928314	0.00445831
NC_001826	96528	97124	j259	0	-	d104	97124	a90	96529	s155	594	7	0	0	0	0	7	0.000445831	0	0	0	0	0.000445831
NC_001826	96480	97124	j260	52	-	d104	97124	a91	96481	s156	642	818	0	0	2	133	818	0.0520986	0	0	0.000182083	0.0137184	0.0520986
NC_001826	96349	97124	j261	3	-	d104	97124	a92	96350	s157	773	52	0	0	0	9	52	0.00331189	0	0	0	0.000928314	0.00331189
NC_001826	95451	97124	j262	272	-	d104	97124	a88	95452	s158	1671	4271	0	31	5	77	4271	0.272021	0	0.00846763	0.000455208	0.00794224	0.272021
NC_001826	89917	97124	j263	2	-	d104	97124	a81	89918	s159	7205	36	0	0	0	14	36	0.00229285	0	0	0	0.00144404	0.00229285
NC_001826	86030	97124	j264	1	-	d104	97124	a74	86031	s160	11092	22	0	0	0	3	22	0.00140118	0	0	0	0.000309438	0.00140118
NC_001826	85637	97124	j265	1	-	d104	97124	a73	85638	s161	11485	14	0	0	0	0	14	0.000891663	0	0	0	0	0.000891663
NC_001826	97456	97458	j266	1000	-	d105	97458		97457		0	14035	2	5196	14035	3300	3190	1	1	1	1	1	0.996252
NC_001826	95451	97458	j267	4	-	d105	97458	a88	95452	s162	2005	12	0	0	0	0	12	0.00374766	0	0	0	0	0.00374766
NC_001826	97619	97621	j268	1000	-	d106	97621		97620		0	28810	2	9965	28810	7615	7758	1	1	0.998897	0.998614	0.925161	0.805524
NC_001826	97456	97621	j269	1	-	d106	97621	a93	97457	s163	163	11	0	0	2	11	4	0.00133641	0	0	6.93241e-05	0.00133641	0.000415326
NC_001826	96528	97621	j270	0	-	d106	97621	a90	96529	s164	1091	0	0	0	0	0	0	0	0	0	0	0	0
NC_001826	96480	97621	j271	6	-	d106	97621	a91	96481	s165	1139	53	0	0	8	44	53	0.00550306	0	0	0.000277296	0.00534564	0.00550306
NC_001826	96349	97621	j272	1	-	d106	97621	a92	96350	s166	1270	14	0	0	0	6	14	0.00145364	0	0	0	0.000728952	0.00145364
NC_001826	95769	97621	j273	0	-	d106	97621	a94	95770	s167	1850	0	0	0	0	0	0	0	0	0	0	0	0
NC_001826	95451	97621	j274	169	-	d106	97621	a88	95452	s168	2168	1625	0	11	23	267	1625	0.168726	0	0.00110265	0.000797227	0.0324383	0.168726
NC_001826	89917	97621	j275	30	-	d106	97621	a81	89918	s169	7702	243	0	0	6	243	144	0.0295225	0	0	0.000207972	0.0295225	0.0149517
NC_001826	86030	97621	j276	5	-	d106	97621	a74	86031	s170	11589	40	0	0	1	40	15	0.00485968	0	0	3.4662e-05	0.00485968	0.00155747
NC_001826	85637	97621	j277	2	-	d106	97621	a73	85638	s171	11982	18	0	0	0	5	18	0.00186896	0	0	0	0.00060746	0.00186896
NC_001826	97707	97709	j278	1000	-	d107	97709		97708		0	17456	2	5672	17456	14109	12832	1	1	1	1	0.999717	0.999922
NC_001826	97623	97709	j279	0	-	d107	97709	a95	97624	s172	84	4	0	0	0	4	1	0.000283427	0	0	0	0.000283427	7.79241e-05
NC_001826	97755	97757	j280	1000	-	d108	97757		97756		0	5665	1	1796	5665	5068	4887	1	1	0.999444	0.999471	0.977435	0.958423
NC_001826	97623	97757	j281	29	-	d108	97757	a95	97624	s173	132	146	0	0	1	76	146	0.0286331	0	0	0.000176429	0.0146577	0.0286331
NC_001826	96480	97757	j282	2	-	d108	97757	a91	96481	s174	1275	8	0	0	1	4	8	0.00156894	0	0	0.000176429	0.000771456	0.00156894
NC_001826	95451	97757	j283	8	-	d108	97757	a88	95452	s175	2304	39	0	1	1	23	39	0.00764856	0	0.000556483	0.000176429	0.00443587	0.00764856
NC_001826	89917	97757	j284	2	-	d108	97757	a81	89918	s176	7838	10	0	0	0	10	0	0.00192864	0	0	0	0.00192864	0
NC_001826	86030	97757	j285	3	-	d108	97757	a74	86031	s177	11725	15	0	0	0	3	15	0.00294175	0	0	0	0.000578592	0.00294175
NC_001826	85637	97757	j286	1	-	d108	97757	a73	85638	s178	12118	4	0	0	0	1	4	0.000784468	0	0	0	0.000192864	0.000784468
NC_001826	98827	98829	j287	1000	-	d109	98829		98828		0	20058	10	748	2281	20058	18116	1	1	0.997333	1	0.996423	0.946351
NC_001826	98738	98829	j288	8	-	d109	98829	a96	98739	s179	89	157	0	0	0	14	157	0.00820143	0	0	0	0.000695479	0.00820143
NC_001826	96480	98829	j289	1	-	d109	98829	a91	96481	s180	2347	24	0	0	0	2	24	0.00125372	0	0	0	9.93542e-05	0.00125372
NC_001826	95451	98829	j290	24	-	d109	98829	a88	95452	s181	3376	458	0	2	0	12	458	0.0239252	0	0.00266667	0	0.000596125	0.0239252
NC_001826	91127	98829	j291	1	-	d109	98829	a83	91128	s182	7700	21	0	0	0	0	21	0.00109701	0	0	0	0	0.00109701
NC_001826	89917	98829	j292	7	-	d109	98829	a81	89918	s183	8910	140	0	0	0	11	140	0.00731338	0	0	0	0.000546448	0.00731338
NC_001826	86030	98829	j293	4	-	d109	98829	a74	86031	s184	12797	84	0	0	0	23	84	0.00438803	0	0	0	0.00114257	0.00438803
NC_001826	85637	98829	j294	7	-	d109	98829	a73	85638	s185	13190	143	0	0	0	10	143	0.00747009	0	0	0	0.000496771	0.00747009
NC_001826	103644	103646	j295	1000	-	d110	103646		103645		0	4057	16	18	19	643	4057	1	1	1	1	1	0.995827
NC_001826	103252	103646	j296	4	-	d110	103646	a97	103253	s186	392	16	0	0	0	0	16	0.00392734	0	0	0	0	0.00392734
NC_001826	103199	103646	j297	0	-	d110	103646	a98	103200	s187	445	1	0	0	0	0	1	0.000245459	0	0	0	0	0.000245459
NC_001826	104485	104487	j298	1000	-	d111	104487		104486		0	9646	546	217	200	2856	9646	1	1	1	1	1	0.994843
NC_001826	103252	104487	j299	4	-	d111	104487	a97	103253	s188	1233	40	0	0	0	0	40	0.00412541	0	0	0	0	0.00412541
NC_001826	103199	104487	j300	1	-	d111	104487	a98	103200	s189	1286	10	0	0	0	0	10	0.00103135	0	0	0	0	0.00103135
NC_001826	104714	104716	j301	1000	-	d112	104716		104715		0	14508	906	436	402	5949	14508	1	1	1	1	0.999832	0.999174
NC_001826	103252	104716	j302	1	-	d112	104716	a97	103253	s190	1462	12	0	0	0	1	12	0.000826446	0	0	0	0.000168067	0.000826446
NC_001826	105371	105373	j303	1000	-	d113	105373		105372		0	5615	39	115	95	2680	5615	1	1	1	1	0.993328	0.986126
NC_001826	104871	105373	j304	14	-	d113	105373	a99	104872	s191	500	79	0	0	0	18	79	0.0138743	0	0	0	0.00667161	0.0138743
NC_001826	105433	105435	j305	1000	-	d114	105435		105434		0	3054	40	60	86	1666	3054	1	1	1	1	0.997008	0.994464
NC_001826	104871	105435	j306	6	-	d114	105435	a99	104872	s192	562	17	0	0	0	5	17	0.00553566	0	0	0	0.00299222	0.00553566
NC_001826	106649	106651	j307	1000	-	d115	106651		106650		0	19804	133	2022	2838	19804	13487	1	1	1	1	0.999647	0.998224
NC_001826	104871	106651	j308	2	-	d115	106651	a99	104872	s193	1778	24	0	0	0	7	24	0.00177633	0	0	0	0.000353339	0.00177633
NC_001826	110953	110955	j309	1000	-	d116	110955		110954		0	3769	131	247	388	3769	633	1	1	1	1	0.998146	0.984448
NC_001826	110397	110955	j310	16	-	d116	110955	a100	110398	s194	556	10	0	0	0	7	10	0.0155521	0	0	0	0.00185381	0.0155521
NC_001826	114445	114447	j311	1000	-	d117	114447		114446		0	556	215	13	199	556	116	1	0.99537	1	0.961353	0.886762	0.794521
NC_001826	114303	114447	j312	205	-	d117	114447	a101	114304	s195	142	71	1	0	8	71	30	0.205479	0.00462963	0	0.0386473	0.113238	0.205479
NC_001826	118019	118021	j313	1000	-	d118	118021		118020		0	630	144	13	119	630	292	1	0.953642	0.928571	0.97541	0.998415	1
NC_001826	104871	118021	j314	71	-	d118	118021	a99	104872	s196	13148	7	7	1	3	1	0	0.0714286	0.0463576	0.0714286	0.0245902	0.00158479	0
NC_001826	118054	118056	j315	855	-	d119	118056		118055		0	537	136	9	119	537	253	0.85473	0.167076	0.0375	0.411765	0.565263	0.85473
NC_001826	114303	118056	j316	21	-	d119	118056	a101	114304	s197	3751	20	5	0	6	20	0	0.0210526	0.00614251	0	0.0207612	0.0210526	0
NC_001826	104871	118056	j317	962	-	d119	118056	a99	104872	s198	13183	673	673	231	164	393	43	0.9625	0.826781	0.9625	0.567474	0.413684	0.14527
NC_001826	118604	118606	j318	17	-	d120	118606		118605		0	2	2	0	0	0	1	0.0169492	0.00481928	0	0	0	0.0169492
NC_001826	118160	118606	j319	1000	-	d120	118606	a102	118161	s199	444	413	413	135	115	324	40	1	0.995181	1	1	0.996923	0.677966
NC_001826	103199	118606	j320	305	-	d120	118606	a98	103200	s200	15405	18	0	0	0	1	18	0.305085	0	0	0	0.00307692	0.305085
NC_001826	119194	119196	j321	841	-	d121	119196		119195		0	116	23	0	2	43	116	0.84058	0.310811	0	0.0408163	0.307143	0.84058
NC_001826	118695	119196	j322	1000	-	d121	119196	a103	118696	s201	499	97	51	22	47	97	22	1	0.689189	1	0.959184	0.692857	0.15942

## Sheet: primary transcripts
Primary transcripts were predicted as described in the Methods section. 'Inferred from coverage' under 'pA-site' indicates that the position of the 3'-end was etimated based on coverage data rather than experimentally observed polyadenylation sites (see methods for details). Columns 1 through 6 of the table are in BED6 format (numbers in the 'start' column thus refer to the nucleotide position mi…
reference	start	end	name	score	strand	pA-site	comments
NC_001826	0	3371	mrna1	1000	+	pA1
NC_001826	2000	3371	mrna2	1000	+	pA1
NC_001826	8409	9871	mrna3	1000	+	pA3
NC_001826	9872	14915	mrna4	1000	+	pA5
NC_001826	11058	14915	mrna5	1000	+	pA5
NC_001826	11058	19125	mrna6	1000	+	pA6
NC_001826	16460	19125	mrna7	1000	+	pA6
NC_001826	19126	24702	mrna8	1000	+	pA7
NC_001826	22027	24702	mrna9	1000	+	pA7
NC_001826	23187	24702	mrna10	1000	+	pA7
NC_001826	26178	30785	mrna11	1000	+	pA9
NC_001826	26554	30785	mrna12	1000	+	pA9
NC_001826	29900	30785	mrna13	1000	+	pA9
NC_001826	32736	34961	mrna14	1000	+	pA12
NC_001826	32736	35526	mrna15	1000	+	pA13
NC_001826	32736	37033	mrna16	1000	+	pA15
NC_001826	40157	45543	mrna17	1000	+	pA17
NC_001826	40157	46408	mrna18	1000	+	pA18
NC_001826	44266	45543	mrna19	1000	+	pA17
NC_001826	44266	46408	mrna20	1000	+	pA18
NC_001826	45290	46408	mrna21	1000	+	pA18
NC_001826	47507	50911	mrna22	1000	+	pA19
NC_001826	48267	50911	mrna23	1000	+	pA19
NC_001826	49300	50911	mrna24	1000	+	pA19
NC_001826	51465	55817	mrna25	1000	+	pA20
NC_001826	52622	55817	mrna26	1000	+	pA20
NC_001826	53934	55817	mrna27	1000	+	pA20
NC_001826	55339	55817	mrna28	1000	+	pA20
NC_001826	57046	58884	mrna29	1000	+	pA21
NC_001826	59746	63661	mrna30	1000	+	pA22
NC_001826	64600	69458	mrna31	1000	+	pA24
NC_001826	65908	69458	mrna32	1000	+	pA24	transcriptional start site adjusted according to published data (Gray et al., 2009, J Virol, 83(1))
NC_001826	69444	70940	mrna33	1000	+	pA26
NC_001826	71806	72706	mrna34	1000	+	n/a	3'-end inferred from read coverage
NC_001826	72866	77189	mrna35	1000	+	pA28
NC_001826	75768	77189	mrna36	1000	+	pA28
NC_001826	76619	77189	mrna37	1000	+	pA28
NC_001826	83093	93943	mrna38	1000	+	pA31
NC_001826	83739	93943	mrna39	1000	+	pA31
NC_001826	87587	93943	mrna40	1000	+	pA31
NC_001826	96673	98956	mrna41	1000	+	pA39
NC_001826	97781	98956	mrna42	1000	+	pA39
NC_001826	98903	101228	mrna43	1000	+	n/a	3'-end inferred from read coverage
NC_001826	99087	101208	mrna44	1000	+	n/a	3'-end inferred from read coverage
NC_001826	99187	101371	mrna45	1000	+	n/a	3'-end inferred from read coverage
NC_001826	103235	104234	mrna46	1000	+	pA41
NC_001826	104252	106646	mrna47	1000	+	pA42
NC_001826	104252	119450	mrna48	1000	+	n/a	3'-end inferred from read coverage
NC_001826	112464	119450	mrna49	1000	+	n/a	3'-end inferred from read coverage
NC_001826	117992	118685	mrna50	1000	+	n/a	3'-end inferred from read coverage
NC_001826	118149	118788	mrna51	1000	+	n/a	3'-end inferred from read coverage
NC_001826	3376	4694	mrna52	1000	-	pA47
NC_001826	3376	7281	mrna53	1000	-	pA47
NC_001826	6001	6866	mrna54	1000	-	pA48
NC_001826	6001	7281	mrna55	1000	-	pA48
NC_001826	24699	25404	mrna56	1000	-	pA51
NC_001826	24699	25948	mrna57	1000	-	pA51
NC_001826	28262	29260	mrna58	1000	-	pA52
NC_001826	28262	30076	mrna59	1000	-	pA52
NC_001826	30697	32397	mrna60	1000	-	pA53
NC_001826	30697	32992	mrna61	1000	-	pA53
NC_001826	36934	38340	mrna62	1000	-	pA55
NC_001826	36934	40680	mrna63	1000	-	pA55
NC_001826	36934	41831	mrna64	1000	-	pA55
NC_001826	46382	48206	mrna65	1000	-	pA56
NC_001826	46382	51922	mrna66	1000	-	pA56
NC_001826	55772	57070	mrna67	1000	-	pA58
NC_001826	58841	59935	mrna68	1000	-	pA60
NC_001826	58841	61478	mrna69	1000	-	pA60
NC_001826	58841	64779	mrna70	1000	-	pA60
NC_001826	63619	64430	mrna71	1000	-	pA61
NC_001826	63619	64822	mrna72	1000	-	pA61
NC_001826	63619	65022	mrna73	1000	-	pA61
NC_001826	63619	65619	mrna74	1000	-	pA61
NC_001826	63619	66313	mrna75	1000	-	pA61
NC_001826	63619	66612	mrna76	1000	-	pA61
NC_001826	63619	69289	mrna77	1000	-	pA61
NC_001826	63619	72640	mrna78	1000	-	pA61
NC_001826	70935	71394	mrna79	1000	-	pA66
NC_001826	70935	71741	mrna80	1000	-	pA66
NC_001826	72558	73411	mrna81	1000	-	pA67
NC_001826	77191	78258	mrna82	1000	-	pA68
NC_001826	77191	79540	mrna83	1000	-	pA68
NC_001826	77921	80558	mrna84	1000	-	pA69
NC_001826	80482	83210	mrna85	1000	-	pA71
NC_001826	80482	84033	mrna86	1000	-	pA71
NC_001826	80482	87336	mrna87	1000	-	pA71
NC_001826	85206	88840	mrna88	1000	-	pA73
NC_001826	85206	93820	mrna89	1000	-	pA73
NC_001826	93841	95012	mrna90	1000	-	pA75
NC_001826	93841	96581	mrna91	1000	-	pA75
NC_001826	93841	97792	mrna92	1000	-	pA75
NC_001826	95112	96581	mrna93	1000	-	pA80
NC_001826	95112	97792	mrna94	1000	-	pA80
NC_001826	95321	96581	mrna95	1000	-	pA81
NC_001826	95321	97792	mrna96	1000	-	pA81
NC_001826	102412	103376	mrna97	1000	-	pA84
NC_001826	102412	103726	mrna98	1000	-	pA84
NC_001826	102412	105508	mrna99	1000	-	pA84
NC_001826	102412	106745	mrna100	1000	-	pA84
NC_001826	102412	107193	mrna101	1000	-	pA84
NC_001826	102412	110011	mrna102	1000	-	pA84
NC_001826	102412	119373	mrna103	1000	-	pA84	transcriptional start site adjusted according to published data (Husain et al., 1999, PNAS 96(13))
NC_001826	103781	119373	mrna104	1000	-	pA86	transcriptional start site adjusted according to published data (Husain et al., 1999, PNAS 96(13))
NC_001826	105810	110011	mrna105	1000	-	pA87
NC_001826	105810	114027	mrna106	1000	-	pA87
NC_001826	105810	119436	mrna107	1000	-	pA87
NC_001826	118805	119126	mrna108	1000	-	n/a	3'-end inferred from read coverage

## Sheet: processed transcripts
Processed transcripts were predicted as described in the Methods section. Columns 13 through 15 give the IDs of the parental primary transcript, individual splice junctions (if any), and a common GenBank notation format for the mRNA. Columns 16 to 21 indicate the estimated relative abundance (in percent of the primary transcript) for each product and analyzed sample. Columns 22 to 24 indicate the…
															est. relative abundance [% of primary transcript]						CDS and 5'-UTR			TSS context
																----------------------------- cell lines -----------------------------								TSS position	------------ H4K4-me3 peaks ------------
															max. abundance	S11E	------------ MLE12-MHV68 ------------			MLE12-MHV68d50	all	predicted product	5'-UTR length			--- MLE12-MHV68d50 ---
reference	start	end	name	score	strand	thickStart	thickEnd	itemRgb	blockCount	blockSizes	blockStarts	primary transcript	splice junctions	GenBank annotation			12h	24h	48h	long-term inf.					S11E	5dpi	long-term inf.
NC_001826	0	3371	mrna1	1000	+	0	3371	0,0,0	1	3371,	0,	mrna1	.	1..3371	100	100	100	100	100	100	M1		2022	1	FALSE	FALSE	FALSE
NC_001826	2000	3371	mrna2	1000	+	2000	2000	0,0,0	1	1371,	0,	mrna2	.	2001..3371	100	100	100	100	100	100	M1	M1	22	2001	FALSE	FALSE	FALSE
NC_001826	8409	9871	mrna3	1000	+	8409	8409	0,0,0	1	1462,	0,	mrna3	.	8410..9871	100	100	100	100	100	0	M4	M4	0	8410	FALSE	TRUE	TRUE
NC_001826	9872	14915	mrna4	1000	+	9872	9872	0,0,0	1	5043,	0,	mrna4	.	9873..14915	100	100	100	100	100	100	ORF4,ORF6	ORF4	1	9873	FALSE	TRUE	FALSE
NC_001826	11058	14915	mrna5	1000	+	11058	11058	0,0,0	1	3857,	0,	mrna5	.	11059..14915	100	100	100	100	100	100	ORF6	ORF6	157	11059	FALSE	TRUE	TRUE
NC_001826	11058	19125	mrna6	1000	+	11058	11058	0,0,0	1	8067,	0,	mrna6	.	11059..19125	100	100	100	100	100	100	ORF6,ORF7,ORF8	ORF6	157	11059	FALSE	TRUE	TRUE
NC_001826	16460	19125	mrna7	1000	+	16460	16460	0,0,0	1	2665,	0,	mrna7	.	16461..19125	100	100	100	100	100	100	ORF8	ORF8	45	16461	FALSE	FALSE	FALSE
NC_001826	19126	24702	mrna8	1000	+	19126	19126	0,0,0	1	5576,	0,	mrna8	.	19127..24702	100	98.861	100	99.6782	98.592	100	ORF9,ORF10,ORF11	ORF9	91	19127	FALSE	TRUE	TRUE
NC_001826	19126	24702	mrna8_sv1	11	+	19126	19126	0,0,0	2	3416,1393,	0,4183,	mrna8	s5	join(19127..22542,23310..24702)	1.13895	1.13895	0	0.0502866	0.476392	0	ORF9,ORF11	ORF9	91	19127	FALSE	TRUE	TRUE
NC_001826	19126	24702	mrna8_sv2	9	+	19126	19126	0,0,0	2	3416,1225,	0,4351,	mrna8	s7	join(19127..22542,23478..24702)	0.857506	0	0	0.221261	0.857506	0	ORF9,ORF11	ORF9	91	19127	FALSE	TRUE	TRUE
NC_001826	22027	24702	mrna9	1000	+	22027	22027	0,0,0	1	2675,	0,	mrna9	.	22028..24702	100	98.861	100	99.6782	98.592	100	ORF10,ORF11	ORF10	242	22028	FALSE	FALSE	FALSE
NC_001826	22027	24702	mrna9_sv1	11	+	22027	22027	0,0,0	2	515,1393,	0,1282,	mrna9	s5	join(22028..22542,23310..24702)	1.13895	1.13895	0	0.0502866	0.476392	0	ORF11	ORF11	694	22028	FALSE	FALSE	FALSE
NC_001826	22027	24702	mrna9_sv2	9	+	22027	22027	0,0,0	2	515,1225,	0,1450,	mrna9	s7	join(22028..22542,23478..24702)	0.857506	0	0	0.221261	0.857506	0	ORF11	ORF11	526	22028	FALSE	FALSE	FALSE
NC_001826	23187	24702	mrna10	1000	+	23187	23187	0,0,0	1	1515,	0,	mrna10	.	23188..24702	100	100	100	100	100	100	ORF11	ORF11	301	23188	FALSE	FALSE	FALSE
NC_001826	26178	30785	mrna11	1000	+	26178	26178	0,0,0	1	4607,	0,	mrna11	.	26179..30785	100	100	100	100	99.2766	0	M5,M6,ORF18b	M5	0	26179	FALSE	TRUE	TRUE
NC_001826	26178	30785	mrna11_sv1	7	+	26178	26178	0,0,0	2	3493,227,	0,4380,	mrna11	s8	join(26179..29671,30559..30785)	0.723387	0	0	0	0.723387	0	M5,M6	M5	0	26179	FALSE	TRUE	TRUE
NC_001826	26554	30785	mrna12	1000	+	26554	26554	0,0,0	1	4231,	0,	mrna12	.	26555..30785	100	100	100	100	99.2766	0	M6,ORF18b	M6	0	26555	FALSE	TRUE	TRUE
NC_001826	26554	30785	mrna12_sv1	7	+	26554	26554	0,0,0	2	3117,227,	0,4004,	mrna12	s8	join(26555..29671,30559..30785)	0.723387	0	0	0	0.723387	0	M6	M6	0	26555	FALSE	TRUE	TRUE
NC_001826	29900	30785	mrna13	1000	+	29900	29900	0,0,0	1	885,	0,	mrna13	.	29901..30785	100	100	100	100	100	100	ORF18b	ORF18b	17	29901	FALSE	FALSE	FALSE
NC_001826	32736	34961	mrna14	1000	+	32736	32736	0,0,0	1	2225,	0,	mrna14	.	32737..34961	100	100	100	98.5076	95.3971	0	ORF21	ORF21	143	32737	FALSE	TRUE	TRUE
NC_001826	32736	34961	mrna14_sv1	5	+	32736	32736	0,0,0	2	435,963,	0,1262,	mrna14	s11	join(32737..33171,33999..34961)	0.510657	0	0	0.0791579	0.510657	0				32737	FALSE	TRUE	TRUE
NC_001826	32736	34961	mrna14_sv2	25	+	32736	32736	0,0,0	2	435,960,	0,1265,	mrna14	s12	join(32737..33171,34002..34961)	2.52137	0	0	0.826761	2.52137	0				32737	FALSE	TRUE	TRUE
NC_001826	32736	34961	mrna14_sv3	11	+	32736	32736	0,0,0	2	1389,644,	0,1581,	mrna14	s13	join(32737..34125,34318..34961)	1.12012	0	0	0.280649	1.12012	0				32737	FALSE	TRUE	TRUE
NC_001826	32736	34961	mrna14_sv4	3	+	32736	32736	0,0,0	2	1389,641,	0,1584,	mrna14	s14	join(32737..34125,34321..34961)	0.311145	0	0	0.255135	0.311145	0				32737	FALSE	TRUE	TRUE
NC_001826	32736	35526	mrna15	1000	+	32736	32736	0,0,0	1	2790,	0,	mrna15	.	32737..35526	100	100	100	98.5076	95.3971	0	ORF21	ORF21	143	32737	FALSE	TRUE	TRUE
NC_001826	32736	35526	mrna15_sv1	5	+	32736	32736	0,0,0	2	435,1528,	0,1262,	mrna15	s11	join(32737..33171,33999..35526)	0.510657	0	0	0.0791579	0.510657	0				32737	FALSE	TRUE	TRUE
NC_001826	32736	35526	mrna15_sv2	25	+	32736	32736	0,0,0	2	435,1525,	0,1265,	mrna15	s12	join(32737..33171,34002..35526)	2.52137	0	0	0.826761	2.52137	0				32737	FALSE	TRUE	TRUE
NC_001826	32736	35526	mrna15_sv3	11	+	32736	32736	0,0,0	2	1389,1209,	0,1581,	mrna15	s13	join(32737..34125,34318..35526)	1.12012	0	0	0.280649	1.12012	0				32737	FALSE	TRUE	TRUE
NC_001826	32736	35526	mrna15_sv4	3	+	32736	32736	0,0,0	2	1389,1206,	0,1584,	mrna15	s14	join(32737..34125,34321..35526)	0.311145	0	0	0.255135	0.311145	0				32737	FALSE	TRUE	TRUE
NC_001826	32736	37033	mrna16	1000	+	32736	32736	0,0,0	1	4297,	0,	mrna16	.	32737..37033	100	100	100	98.5076	95.3971	0	ORF21,ORF22	ORF21	143	32737	FALSE	TRUE	TRUE
NC_001826	32736	37033	mrna16_sv1	5	+	32736	32736	0,0,0	2	435,3035,	0,1262,	mrna16	s11	join(32737..33171,33999..37033)	0.510657	0	0	0.0791579	0.510657	0	ORF22		1270	32737	FALSE	TRUE	TRUE
NC_001826	32736	37033	mrna16_sv2	25	+	32736	32736	0,0,0	2	435,3032,	0,1265,	mrna16	s12	join(32737..33171,34002..37033)	2.52137	0	0	0.826761	2.52137	0	ORF22		1267	32737	FALSE	TRUE	TRUE
NC_001826	32736	37033	mrna16_sv3	11	+	32736	32736	0,0,0	2	1389,2716,	0,1581,	mrna16	s13	join(32737..34125,34318..37033)	1.12012	0	0	0.280649	1.12012	0	ORF22		1905	32737	FALSE	TRUE	TRUE
NC_001826	32736	37033	mrna16_sv4	3	+	32736	32736	0,0,0	2	1389,2713,	0,1584,	mrna16	s14	join(32737..34125,34321..37033)	0.311145	0	0	0.255135	0.311145	0	ORF22		1902	32737	FALSE	TRUE	TRUE
NC_001826	40157	45543	mrna17	1000	+	40157	40157	0,0,0	1	5386,	0,	mrna17	.	40158..45543	100	100	100	100	100	100	ORF25,ORF26	ORF25	106	40158	FALSE	FALSE	FALSE
NC_001826	40157	46408	mrna18	1000	+	40157	40157	0,0,0	1	6251,	0,	mrna18	.	40158..46408	100	100	100	100	100	100	ORF25,ORF26,ORF27,ORF28	ORF25	106	40158	FALSE	FALSE	FALSE
NC_001826	44266	45543	mrna19	1000	+	44266	44266	0,0,0	1	1277,	0,	mrna19	.	44267..45543	100	100	100	100	100	100	ORF26	ORF26	157	44267	FALSE	FALSE	FALSE
NC_001826	44266	46408	mrna20	1000	+	44266	44266	0,0,0	1	2142,	0,	mrna20	.	44267..46408	100	100	100	100	100	100	ORF26,ORF27,ORF28	ORF26	157	44267	FALSE	FALSE	FALSE
NC_001826	45290	46408	mrna21	1000	+	45290	45290	0,0,0	1	1118,	0,	mrna21	.	45291..46408	100	100	100	100	100	100	ORF27,ORF28	ORF27	39	45291	FALSE	FALSE	FALSE
NC_001826	47507	50911	mrna22	918	+	47507	47507	0,0,0	1	3404,	0,	mrna22	.	47508..50911	91.7781	88.6979	91.7781	65.4403	47.8307	0	ORF30,ORF31,ORF32,ORF33	ORF30	0	47508	FALSE	FALSE	FALSE
NC_001826	47507	50911	mrna22_sv1	9	+	47507	47507	0,0,0	2	160,2504,	0,900,	mrna22	s15	join(47508..47667,48408..50911)	0.901527	0	0	0.901527	0	0	ORF33	ORF33	1341	47508	FALSE	FALSE	FALSE
NC_001826	47507	50911	mrna22_sv2	3	+	47507	47507	0,0,0	3	160,89,2255,	0,900,1149,	mrna22	s15,s17	join(47508..47667,48408..48496,48657..50911)	0.322538	0	0	0.322538	0	0	ORF33		1181	47508	FALSE	FALSE	FALSE
NC_001826	47507	50911	mrna22_sv3	25	+	47507	47507	0,0,0	2	160,2255,	0,1149,	mrna22	s16	join(47508..47667,48657..50911)	2.48836	1.94635	0.636943	2.48836	0.249291	0	ORF33	ORF33	1092	47508	FALSE	FALSE	FALSE
NC_001826	47507	50911	mrna22_sv4	2	+	47507	47507	0,0,0	3	160,740,1416,	0,1149,1988,	mrna22	s16,s20	join(47508..47667,48657..49396,49496..50911)	0.157556	0.0338495	0	0.157556	0.028567	0	ORF33	ORF33	993	47508	FALSE	FALSE	FALSE
NC_001826	47507	50911	mrna22_sv5	405	+	47507	47507	0,0,0	2	989,2255,	0,1149,	mrna22	s17	join(47508..48496,48657..50911)	40.5086	6.88173	7.58497	23.4125	40.5086	0	ORF30,ORF31,ORF33	ORF30	0	47508	FALSE	FALSE	FALSE
NC_001826	47507	50911	mrna22_sv6	46	+	47507	47507	0,0,0	3	989,740,1416,	0,1149,1988,	mrna22	s17,s20	join(47508..48496,48657..49396,49496..50911)	4.642	0.119682	0	1.48242	4.642	0	ORF30,ORF31,ORF33	ORF30	0	47508	FALSE	FALSE	FALSE
NC_001826	47507	50911	mrna22_sv7	8	+	47507	47507	0,0,0	2	989,2235,	0,1169,	mrna22	s18	join(47508..48496,48677..50911)	0.834298	0.764637	0	0.834298	0.728571	0	ORF30,ORF31,ORF33	ORF30	0	47508	FALSE	FALSE	FALSE
NC_001826	47507	50911	mrna22_sv8	6	+	47507	47507	0,0,0	2	989,2219,	0,1185,	mrna22	s19	join(47508..48496,48693..50911)	0.625724	0	0	0.625724	0.327857	0	ORF30,ORF31,ORF33	ORF30	0	47508	FALSE	FALSE	FALSE
NC_001826	47507	50911	mrna22_sv9	55	+	47507	47507	0,0,0	2	1889,1416,	0,1988,	mrna22	s20	join(47508..49396,49496..50911)	5.48107	1.54257	0	4.1435	5.48107	0	ORF30,ORF31,ORF33	ORF30	0	47508	FALSE	FALSE	FALSE
NC_001826	48267	50911	mrna23	924	+	48267	48267	0,0,0	1	2644,	0,	mrna23	.	48268..50911	92.3664	90.4898	92.3664	68.1448	47.9641	0	ORF32,ORF33	ORF32	27	48268	FALSE	FALSE	FALSE
NC_001826	48267	50911	mrna23_sv1	406	+	48267	48267	0,0,0	2	229,2255,	0,389,	mrna23	s17	join(48268..48496,48657..50911)	40.6215	7.02076	7.63359	24.3801	40.6215	0	ORF33		1161	48268	FALSE	FALSE	FALSE
NC_001826	48267	50911	mrna23_sv2	47	+	48267	48267	0,0,0	3	229,740,1416,	0,389,1228,	mrna23	s17,s20	join(48268..48496,48657..49396,49496..50911)	4.65495	0.1221	0	1.54368	4.65495	0	ORF33		1062	48268	FALSE	FALSE	FALSE
NC_001826	48267	50911	mrna23_sv3	9	+	48267	48267	0,0,0	2	229,2235,	0,409,	mrna23	s18	join(48268..48496,48677..50911)	0.868779	0.780084	0	0.868779	0.730603	0	ORF33		1141	48268	FALSE	FALSE	FALSE
NC_001826	48267	50911	mrna23_sv4	7	+	48267	48267	0,0,0	2	229,2219,	0,425,	mrna23	s19	join(48268..48496,48693..50911)	0.651584	0	0	0.651584	0.328771	0	ORF33		1125	48268	FALSE	FALSE	FALSE
NC_001826	48267	50911	mrna23_sv5	55	+	48267	48267	0,0,0	2	1129,1416,	0,1228,	mrna23	s20	join(48268..49396,49496..50911)	5.49635	1.57373	0	4.31475	5.49635	0	ORF33		1222	48268	FALSE	FALSE	FALSE
NC_001826	49300	50911	mrna24	1000	+	49300	49300	0,0,0	1	1611,	0,	mrna24	.	49301..50911	100	98.2906	100	94.0453	89.645	0	ORF33	ORF33	288	49301	FALSE	FALSE	FALSE
NC_001826	49300	50911	mrna24_sv1	103	+	49300	49300	0,0,0	2	96,1416,	0,195,	mrna24	s20	join(49301..49396,49496..50911)	10.2727	1.7094	0	5.95469	10.2727	0	ORF33	ORF33	189	49301	FALSE	FALSE	FALSE
NC_001826	51465	55817	mrna25	1000	+	51465	51465	0,0,0	1	4352,	0,	mrna25	.	51466..55817	100	100	97.8102	96.6143	99.2684	0	ORF34,ORF35,ORF36,ORF37,ORF38	ORF34	0	51466	FALSE	FALSE	FALSE
NC_001826	51465	55817	mrna25_sv1	28	+	51465	51465	0,0,0	2	1413,2046,	0,2306,	mrna25	s22	join(51466..52878,53772..55817)	2.81806	0	2.18978	2.81806	0.419444	0	ORF34,ORF37,ORF38	ORF34	0	51466	FALSE	FALSE	FALSE
NC_001826	51465	55817	mrna25_sv2	6	+	51465	51465	0,0,0	2	2591,1473,	0,2879,	mrna25	s23	join(51466..54056,54345..55817)	0.551509	0	0	0.551509	0.310797	0	ORF34,ORF35,ORF38	ORF34	0	51466	FALSE	FALSE	FALSE
NC_001826	52622	55817	mrna26	1000	+	52622	52622	0,0,0	1	3195,	0,	mrna26	.	52623..55817	100	100	97.8102	96.6143	99.2684	0	ORF36,ORF37,ORF38	ORF36	225	52623	FALSE	TRUE	TRUE
NC_001826	52622	55817	mrna26_sv1	28	+	52622	52622	0,0,0	2	256,2046,	0,1149,	mrna26	s22	join(52623..52878,53772..55817)	2.81806	0	2.18978	2.81806	0.419444	0	ORF37,ORF38		614	52623	FALSE	TRUE	TRUE
NC_001826	52622	55817	mrna26_sv2	6	+	52622	52622	0,0,0	2	1434,1473,	0,1722,	mrna26	s23	join(52623..54056,54345..55817)	0.551509	0	0	0.551509	0.310797	0	ORF38		2634	52623	FALSE	TRUE	TRUE
NC_001826	53934	55817	mrna27	1000	+	53934	53934	0,0,0	1	1883,	0,	mrna27	.	53935..55817	100	100	100	99.4324	99.6879	0	ORF37,ORF38	ORF37	195	53935	FALSE	TRUE	FALSE
NC_001826	53934	55817	mrna27_sv1	6	+	53934	53934	0,0,0	2	122,1473,	0,410,	mrna27	s23	join(53935..54056,54345..55817)	0.567595	0	0	0.567595	0.31211	0	ORF38	ORF38	1322	53935	FALSE	TRUE	FALSE
NC_001826	55339	55817	mrna28	1000	+	55339	55339	0,0,0	1	478,	0,	mrna28	.	55340..55817	100	100	100	100	100	100	ORF38	ORF38	205	55340	FALSE	FALSE	FALSE
NC_001826	57046	58884	mrna29	1000	+	57046	57046	0,0,0	1	1838,	0,	mrna29	.	57047..58884	100	100	100	98.5215	95.2121	0	ORF40	ORF40	0	57047	FALSE	FALSE	FALSE
NC_001826	57046	58884	mrna29_sv1	15	+	57046	57046	0,0,0	2	367,1370,	0,468,	mrna29	s24	join(57047..57413,57515..58884)	1.47849	0	0	1.47849	1.08794	0				57047	FALSE	FALSE	FALSE
NC_001826	57046	58884	mrna29_sv2	24	+	57046	57046	0,0,0	2	618,921,	0,917,	mrna29	s25	join(57047..57664,57964..58884)	2.43698	0	0	0	2.43698	0				57047	FALSE	FALSE	FALSE
NC_001826	57046	58884	mrna29_sv3	6	+	57046	57046	0,0,0	2	618,910,	0,928,	mrna29	s26	join(57047..57664,57975..58884)	0.566738	0	0	0	0.566738	0				57047	FALSE	FALSE	FALSE
NC_001826	57046	58884	mrna29_sv4	6	+	57046	57046	0,0,0	2	1242,391,	0,1447,	mrna29	s27	join(57047..58288,58494..58884)	0.634465	0	0	0	0.634465	0				57047	FALSE	FALSE	FALSE
NC_001826	59746	63661	mrna30	646	+	59746	59746	0,0,0	1	3915,	0,	mrna30	.	59747..63661	64.5646	38.4615	41.0667	54.5029	64.5646	0	ORF44		1557	59747	FALSE	FALSE	TRUE
NC_001826	59746	63661	mrna30_sv1	93	+	59746	59746	0,0,0	2	165,3140,	0,775,	mrna30	s28	join(59747..59911,60522..63661)	9.30168	0	2.93333	5.63823	9.30168	0	ORF44		947	59747	FALSE	FALSE	TRUE
NC_001826	59746	63661	mrna30_sv2	37	+	59746	59746	0,0,0	3	165,219,2401,	0,775,1514,	mrna30	s28,s29	join(59747..59911,60522..60740,61261..63661)	3.73333	0	3.73333	3.50725	2.27982	0	ORF44	ORF44	427	59747	FALSE	FALSE	TRUE
NC_001826	59746	63661	mrna30_sv3	2	+	59746	59746	0,0,0	4	165,219,162,1690,	0,775,1514,2225,	mrna30	s28,s29,s30	join(59747..59911,60522..60740,61261..61422,61972..63661)	0.199032	0	0	0.0880197	0.199032	0				59747	FALSE	FALSE	TRUE
NC_001826	59746	63661	mrna30_sv4	8	+	59746	59746	0,0,0	3	165,901,1690,	0,775,2225,	mrna30	s28,s30	join(59747..59911,60522..61422,61972..63661)	0.812052	0	0	0.1415	0.812052	0				59747	FALSE	FALSE	TRUE
NC_001826	59746	63661	mrna30_sv5	615	+	59746	59746	0,0,0	2	994,2401,	0,1514,	mrna30	s29	join(59747..60740,61261..63661)	61.5385	61.5385	52.2667	33.9034	15.8247	0	ORF44	ORF44	1037	59747	FALSE	FALSE	TRUE
NC_001826	59746	63661	mrna30_sv6	14	+	59746	59746	0,0,0	3	994,162,1690,	0,1514,2225,	mrna30	s29,s30	join(59747..60740,61261..61422,61972..63661)	1.38152	0	0	0.850857	1.38152	0				59747	FALSE	FALSE	TRUE
NC_001826	59746	63661	mrna30_sv7	56	+	59746	59746	0,0,0	2	1676,1690,	0,2225,	mrna30	s30	join(59747..61422,61972..63661)	5.63659	0	0	1.36783	5.63659	0				59747	FALSE	FALSE	TRUE
NC_001826	64600	69458	mrna31	70	+	64600	64600	0,0,0	1	4858,	0,	mrna31	.	64601..69458	6.98173	3.5	3.1339	5.43349	6.98173	0	ORF50		3307	64601	FALSE	FALSE	FALSE
NC_001826	64600	69458	mrna31_sv1	24	+	64600	64600	0,0,0	2	325,3677,	0,1181,	mrna31	s31	join(64601..64925,65782..69458)	2.37483	0	0	0.124658	2.37483	0	ORF50		2451	64601	FALSE	FALSE	FALSE
NC_001826	64600	69458	mrna31_sv2	15	+	64600	64600	0,0,0	3	325,308,2948,	0,1181,1910,	mrna31	s31,s33	join(64601..64925,65782..66089,66511..69458)	1.52137	0	0	0.0350163	1.52137	0	ORF50		2030	64601	FALSE	FALSE	FALSE
NC_001826	64600	69458	mrna31_sv3	76	+	64600	64600	0,0,0	4	325,308,286,1797,	0,1181,1910,3061,	mrna31	s31,s33,s34	join(64601..64925,65782..66089,66511..66796,67662..69458)	7.58261	0	0	0.380583	7.58261	0	ORF50		1165	64601	FALSE	FALSE	FALSE
NC_001826	64600	69458	mrna31_sv4	5	+	64600	64600	0,0,0	4	325,308,438,1797,	0,1181,1910,3061,	mrna31	s31,s33,s35	join(64601..64925,65782..66089,66511..66948,67662..69458)	0.480434	0	0	0.00612785	0.480434	0	ORF50		1317	64601	FALSE	FALSE	FALSE
NC_001826	64600	69458	mrna31_sv5	118	+	64600	64600	0,0,0	3	325,1015,1797,	0,1181,3061,	mrna31	s31,s34	join(64601..64925,65782..66796,67662..69458)	11.8363	0	0	1.35488	11.8363	0	ORF50		1586	64601	FALSE	FALSE	FALSE
NC_001826	64600	69458	mrna31_sv6	7	+	64600	64600	0,0,0	3	325,1167,1797,	0,1181,3061,	mrna31	s31,s35	join(64601..64925,65782..66948,67662..69458)	0.749946	0	0	0.0218151	0.749946	0	ORF50		1738	64601	FALSE	FALSE	FALSE
NC_001826	64600	69458	mrna31_sv7	18	+	64600	64600	0,0,0	2	1156,2948,	0,1910,	mrna31	s32	join(64601..65756,66511..69458)	1.83333	1.83333	0.569801	1.18363	0.522815	0	ORF50		2553	64601	FALSE	FALSE	FALSE
NC_001826	64600	69458	mrna31_sv8	298	+	64600	64600	0,0,0	3	1156,286,1797,	0,1910,3061,	mrna31	s32,s34	join(64601..65756,66511..66796,67662..69458)	29.7917	29.7917	14.7436	12.8646	2.60574	0	ORF50		1688	64601	FALSE	FALSE	FALSE
NC_001826	64600	69458	mrna31_sv9	27	+	64600	64600	0,0,0	3	1156,438,1797,	0,1910,3061,	mrna31	s32,s35	join(64601..65756,66511..66948,67662..69458)	2.75	2.75	0.0712251	0.207136	0.165099	0	ORF50		1840	64601	FALSE	FALSE	FALSE
NC_001826	64600	69458	mrna31_sv10	45	+	64600	64600	0,0,0	2	1489,2948,	0,1910,	mrna31	s33	join(64601..66089,66511..69458)	4.47267	0	0	1.52626	4.47267	0	ORF50		2886	64601	FALSE	FALSE	FALSE
NC_001826	64600	69458	mrna31_sv11	223	+	64600	64600	0,0,0	3	1489,286,1797,	0,1910,3061,	mrna31	s33,s34	join(64601..66089,66511..66796,67662..69458)	22.292	0	0	16.5886	22.292	0	ORF50		2021	64601	FALSE	FALSE	FALSE
NC_001826	64600	69458	mrna31_sv12	14	+	64600	64600	0,0,0	3	1489,438,1797,	0,1910,3061,	mrna31	s33,s35	join(64601..66089,66511..66948,67662..69458)	1.41242	0	0	0.267096	1.41242	0	ORF50		2173	64601	FALSE	FALSE	FALSE
NC_001826	64600	69458	mrna31_sv13	811	+	64600	64600	0,0,0	2	2196,1797,	0,3061,	mrna31	s34	join(64601..66796,67662..69458)	81.0897	56.875	81.0897	59.0553	34.7973	0	ORF50		2442	64601	FALSE	FALSE	FALSE
NC_001826	64600	69458	mrna31_sv14	52	+	64600	64600	0,0,0	2	2348,1797,	0,3061,	mrna31	s35	join(64601..66948,67662..69458)	5.25	5.25	0.391738	0.950861	2.20476	0	ORF50		2594	64601	FALSE	FALSE	FALSE
NC_001826	65908	69458	mrna32	97	+	65908	65908	0,0,0	1	3550,	0,	mrna32	.	65909..69458	9.67523	5.33333	3.7037	6.48221	9.67523	0	ORF50		1999	65909	FALSE	FALSE	FALSE
NC_001826	65908	69458	mrna32_sv1	62	+	65908	65908	0,0,0	2	181,2948,	0,602,	mrna32	s33	join(65909..66089,66511..69458)	6.19819	0	0	1.82085	6.19819	0	ORF50		1578	65909	FALSE	FALSE	FALSE
NC_001826	65908	69458	mrna32_sv2	309	+	65908	65908	0,0,0	3	181,286,1797,	0,602,1753,	mrna32	s33,s34	join(65909..66089,66511..66796,67662..69458)	30.8921	0	0	19.7903	30.8921	0	ORF50		713	65909	FALSE	FALSE	FALSE
NC_001826	65908	69458	mrna32_sv3	20	+	65908	65908	0,0,0	3	181,438,1797,	0,602,1753,	mrna32	s33,s35	join(65909..66089,66511..66948,67662..69458)	1.95732	0	0	0.318648	1.95732	0	ORF50		865	65909	FALSE	FALSE	FALSE
NC_001826	65908	69458	mrna32_sv4	958	+	65908	65908	0,0,0	2	888,1797,	0,1753,	mrna32	s34	join(65909..66796,67662..69458)	95.8333	86.6667	95.8333	70.4536	48.2218	0	ORF50		1134	65909	FALSE	FALSE	FALSE
NC_001826	65908	69458	mrna32_sv5	80	+	65908	65908	0,0,0	2	1040,1797,	0,1753,	mrna32	s35	join(65909..66948,67662..69458)	8	8	0.462963	1.13439	3.05533	0	ORF50		1286	65909	FALSE	FALSE	FALSE
NC_001826	69444	70940	mrna33	1000	+	69444	69444	0,0,0	1	1496,	0,	mrna33	.	69445..70940	100	100	100	100	100	100	M7	M7	22	69445	TRUE	TRUE	TRUE
NC_001826	71806	72706	mrna34	1000	+	71806	71806	0,0,0	1	900,	0,	mrna34	.	71807..72706	100	100	100	100	100	100	ORF54	ORF54	0	71807	FALSE	TRUE	TRUE
NC_001826	72866	77189	mrna35	83	+	72866	72866	0,0,0	1	4323,	0,	mrna35	.	72867..77189	8.32719	5.01253	6.33694	3.98629	8.32719	0	ORF56,M8,ORF57	ORF56	423	72867	FALSE	TRUE	TRUE
NC_001826	72866	77189	mrna35_sv1	1000	+	72866	72866	0,0,0	2	3026,1207,	0,3116,	mrna35	s36	join(72867..75892,75983..77189)	100	94.9875	93.6631	96.0137	91.6728	100	ORF56,M8,ORF57	ORF56	423	72867	FALSE	TRUE	TRUE
NC_001826	75768	77189	mrna36	83	+	75768	75768	0,0,0	1	1421,	0,	mrna36	.	75769..77189	8.32719	5.01253	6.33694	3.98629	8.32719	0	M8,ORF57		247	75769	FALSE	FALSE	FALSE
NC_001826	75768	77189	mrna36_sv1	1000	+	75768	75768	0,0,0	2	124,1207,	0,214,	mrna36	s36	join(75769..75892,75983..77189)	100	94.9875	93.6631	96.0137	91.6728	100	M8,ORF57	M8	157	75769	FALSE	FALSE	FALSE
NC_001826	76619	77189	mrna37	1000	+	76619	76619	0,0,0	1	570,	0,	mrna37	.	76620..77189	100	100	100	100	100	100	ORF57	ORF57	43	76620	FALSE	FALSE	FALSE
NC_001826	83093	93943	mrna38	1000	+	83093	83093	0,0,0	1	10850,	0,	mrna38	.	83094..93943	100	100	100	95.6521	75.2759	0	ORF63,ORF64		658	83094	FALSE	TRUE	TRUE
NC_001826	83093	93943	mrna38_sv1	237	+	83093	83093	0,0,0	2	105,10164,	0,686,	mrna38	s37	join(83094..83198,83780..93943)	23.698	0	0	3.9855	23.698	0	ORF64		2893	83094	FALSE	TRUE	TRUE
NC_001826	83093	93943	mrna38_sv2	1	+	83093	83093	0,0,0	3	105,1361,8696,	0,686,2154,	mrna38	s37,s38	join(83094..83198,83780..85140,85248..93943)	0.121796	0	0	0.0118705	0.121796	0	ORF64		2786	83094	FALSE	TRUE	TRUE
NC_001826	83093	93943	mrna38_sv3	1	+	83093	83093	0,0,0	3	105,8854,1180,	0,686,9670,	mrna38	s37,s39	join(83094..83198,83780..92633,92764..93943)	0.123259	0	0	0.00261688	0.123259	0				83094	FALSE	TRUE	TRUE
NC_001826	83093	93943	mrna38_sv4	4	+	83093	83093	0,0,0	2	2047,8696,	0,2154,	mrna38	s38	join(83094..85140,85248..93943)	0.386881	0	0	0.284891	0.386881	0	ORF64		3367	83094	FALSE	TRUE	TRUE
NC_001826	83093	93943	mrna38_sv5	4	+	83093	83093	0,0,0	2	9540,1180,	0,9670,	mrna38	s39	join(83094..92633,92764..93943)	0.39153	0	0	0.0628051	0.39153	0	ORF63		658	83094	FALSE	TRUE	TRUE
NC_001826	83739	93943	mrna39	1000	+	83739	83739	0,0,0	1	10204,	0,	mrna39	.	83740..93943	100	100	100	99.6376	98.9739	0	ORF63,ORF64	ORF63	12	83740	FALSE	FALSE	TRUE
NC_001826	83739	93943	mrna39_sv1	5	+	83739	83739	0,0,0	2	1401,8696,	0,1508,	mrna39	s38	join(83740..85140,85248..93943)	0.508676	0	0	0.296761	0.508676	0	ORF64		2721	83740	FALSE	FALSE	TRUE
NC_001826	83739	93943	mrna39_sv2	5	+	83739	83739	0,0,0	2	8894,1180,	0,9024,	mrna39	s39	join(83740..92633,92764..93943)	0.51479	0	0	0.0654219	0.51479	0	ORF63	ORF63	12	83740	FALSE	FALSE	TRUE
NC_001826	87587	93943	mrna40	1000	+	87587	87587	0,0,0	1	6356,	0,	mrna40	.	87588..93943	100	100	100	99.9344	99.4826	100				87588	FALSE	TRUE	TRUE
NC_001826	87587	93943	mrna40_sv1	5	+	87587	87587	0,0,0	2	5046,1180,	0,5176,	mrna40	s39	join(87588..92633,92764..93943)	0.517435	0	0	0.0656168	0.517435	0				87588	FALSE	TRUE	TRUE
NC_001826	96673	98956	mrna41	996	+	96673	96673	0,0,0	1	2283,	0,	mrna41	.	96674..98956	99.5918	99.4048	99.5918	99.2383	98.736	0	ORF68,ORF69	ORF68	0	96674	FALSE	FALSE	FALSE
NC_001826	96673	98956	mrna41_sv1	11	+	96673	96673	0,0,0	2	286,1816,	0,467,	mrna41	s40	join(96674..96959,97141..98956)	1.0515	0.595238	0	0.286195	1.0515	0	ORF69		1207	96674	FALSE	FALSE	FALSE
NC_001826	96673	98956	mrna41_sv2	5	+	96673	96673	0,0,0	2	586,1579,	0,704,	mrna41	s41	join(96674..97259,97378..98956)	0.474176	0	0.408163	0.474176	0.2103	0	ORF69		1270	96674	FALSE	FALSE	FALSE
NC_001826	97781	98956	mrna42	1000	+	97781	97781	0,0,0	1	1175,	0,	mrna42	.	97782..98956	100	100	100	100	100	100	ORF69	ORF69	280	97782	FALSE	TRUE	FALSE
NC_001826	98903	101228	mrna43	1000	+	98903	98903	0,0,0	1	2325,	0,	mrna43	.	98904..101228	100	100	100	100	100	100	M10a,M10b	M10a	0	98904	FALSE	TRUE	FALSE
NC_001826	99087	101208	mrna44	1000	+	99087	99087	0,0,0	1	2121,	0,	mrna44	.	99088..101208	100	100	100	100	100	100	M10b	M10b	0	99088	FALSE	TRUE	FALSE
NC_001826	99187	101371	mrna45	1000	+	99187	99187	0,0,0	1	2184,	0,	mrna45	.	99188..101371	100	100	100	100	100	100	M10c	M10c	0	99188	FALSE	TRUE	FALSE
NC_001826	103235	104234	mrna46	1000	+	103235	103235	0,0,0	1	999,	0,	mrna46	.	103236..104234	100	100	100	100	100	100	M11	M11	183	103236	FALSE	TRUE	TRUE
NC_001826	104252	106646	mrna47	1000	+	104252	104252	0,0,0	1	2394,	0,	mrna47	.	104253..106646	100	0	0	100	0	0	ORF74		805	104253	FALSE	TRUE	TRUE
NC_001826	104252	119450	mrna48	224	+	104252	104252	0,0,0	1	15198,	0,	mrna48	.	104253..119450	22.4308	0	0	22.4308	0	0	ORF74,M12,M13		805	104253	FALSE	TRUE	TRUE
NC_001826	104252	119450	mrna48_sv1	158	+	104252	104252	0,0,0	3	310,15,1243,	0,337,13955,	mrna48	s42,s43	join(104253..104562,104590..104604,118208..119450)	15.7895	0	0	0	15.7895	0				104253	FALSE	TRUE	TRUE
NC_001826	104252	119450	mrna48_sv2	842	+	104252	104252	0,0,0	2	352,1243,	0,13955,	mrna48	s43	join(104253..104604,118208..119450)	84.2105	0	0	75	84.2105	0				104253	FALSE	TRUE	TRUE
NC_001826	104252	119450	mrna48_sv3	1	+	104252	104252	0,0,0	2	10785,2925,	0,12273,	mrna48	s45	join(104253..115037,116526..119450)	0.120758	0	0	0.120758	0	0	ORF74,M12,M13		805	104253	FALSE	TRUE	TRUE
NC_001826	104252	119450	mrna48_sv4	24	+	104252	104252	0,0,0	2	12803,2283,	0,12915,	mrna48	s47	join(104253..117055,117168..119450)	2.37607	0	0	2.37607	0	0	ORF74,M12,M13		805	104253	FALSE	TRUE	TRUE
NC_001826	112464	119450	mrna49	1000	+	112464	112464	0,0,0	1	6986,	0,	mrna49	.	112465..119450	100	100	100	89.7231	81.2813	100	M12,M13		5528	112465	FALSE	FALSE	FALSE
NC_001826	112464	119450	mrna49_sv1	18	+	112464	112464	0,0,0	2	2573,2928,	0,4058,	mrna49	s44	join(112465..115037,116523..119450)	1.82182	0	0	0	1.82182	0	M12,M13		4043	112465	FALSE	FALSE	FALSE
NC_001826	112464	119450	mrna49_sv2	3	+	112464	112464	0,0,0	3	2573,533,2283,	0,4058,4703,	mrna49	s44,s47	join(112465..115037,116523..117055,117168..119450)	0.311494	0	0	0	0.311494	0	M12,M13		3931	112465	FALSE	FALSE	FALSE
NC_001826	112464	119450	mrna49_sv3	10	+	112464	112464	0,0,0	2	2573,2925,	0,4061,	mrna49	s45	join(112465..115037,116526..119450)	0.980982	0	0	0.483031	0.980982	0	M12,M13		4040	112465	FALSE	FALSE	FALSE
NC_001826	112464	119450	mrna49_sv4	2	+	112464	112464	0,0,0	3	2573,530,2283,	0,4061,4703,	mrna49	s45,s47	join(112465..115037,116526..117055,117168..119450)	0.167727	0	0	0.051167	0.167727	0	M12,M13		3928	112465	FALSE	FALSE	FALSE
NC_001826	112464	119450	mrna49_sv5	13	+	112464	112464	0,0,0	2	4154,2516,	0,4470,	mrna49	s46	join(112465..116618,116935..119450)	1.27066	0	0	0.214477	1.27066	0	M12,M13		5212	112465	FALSE	FALSE	FALSE
NC_001826	112464	119450	mrna49_sv6	2	+	112464	112464	0,0,0	3	4154,121,2283,	0,4470,4703,	mrna49	s46,s47	join(112465..116618,116935..117055,117168..119450)	0.217257	0	0	0.0227194	0.217257	0	M12,M13		5100	112465	FALSE	FALSE	FALSE
NC_001826	112464	119450	mrna49_sv7	139	+	112464	112464	0,0,0	2	4591,2283,	0,4703,	mrna49	s47	join(112465..117055,117168..119450)	13.8974	0	0	9.50426	13.8974	0	M12,M13		5416	112465	FALSE	FALSE	FALSE
NC_001826	117992	118685	mrna50	1000	+	117992	117992	0,0,0	1	693,	0,	mrna50	.	117993..118685	100	100	100	100	100	100	M12	M12	0	117993	FALSE	TRUE	FALSE
NC_001826	118149	118788	mrna51	1000	+	118149	118149	0,0,0	1	639,	0,	mrna51	.	118150..118788	100	100	100	100	100	100	M13	M13	0	118150	FALSE	TRUE	FALSE
NC_001826	3376	4694	mrna52	1000	-	3376	3376	0,0,0	1	1318,	0,	mrna52	.	complement(3377..4694)	100	100	100	100	100	100	M2	M2	67	4694	TRUE	TRUE	FALSE
NC_001826	6001	6866	mrna54	1000	-	6001	6001	0,0,0	1	865,	0,	mrna54	.	complement(6002..6866)	100	100	100	100	100	100				6866	FALSE	FALSE	TRUE
NC_001826	6001	7281	mrna55	1000	-	6001	6001	0,0,0	1	1280,	0,	mrna55	.	complement(6002..7281)	100	100	100	100	100	100	M3	M3	3	7281	FALSE	FALSE	TRUE
NC_001826	3376	7281	mrna53	1000	-	3376	3376	0,0,0	1	3905,	0,	mrna53	.	complement(3377..7281)	100	99.9758	100	99.7842	96.2698	100	M2,M3	M3	3	7281	FALSE	FALSE	TRUE
NC_001826	3376	7281	mrna53_sv1	28	-	3376	3376	0,0,0	2	1233,1075,	0,2830,	mrna53	s49	complement(join(3377..4609,6207..7281))	2.8014	0.0241604	0	0.164941	2.8014	0				7281	FALSE	FALSE	TRUE
NC_001826	3376	7281	mrna53_sv2	9	-	3376	3376	0,0,0	2	1233,1128,	0,2777,	mrna53	s48	complement(join(3377..4609,6154..7281))	0.928787	0	0	0.0508862	0.928787	0				7281	FALSE	FALSE	TRUE
NC_001826	24699	25404	mrna56	1000	-	24699	24699	0,0,0	1	705,	0,	mrna56	.	complement(24700..25404)	100	100	100	100	100	100	ORF12	ORF12	68	25404	FALSE	TRUE	TRUE
NC_001826	24699	25948	mrna57	1000	-	24699	24699	0,0,0	1	1249,	0,	mrna57	.	complement(24700..25948)	100	100	100	100	100	100	ORF12		612	25948	FALSE	TRUE	TRUE
NC_001826	28262	29260	mrna58	1000	-	28262	28262	0,0,0	1	998,	0,	mrna58	.	complement(28263..29260)	100	100	100	100	100	100	ORF17.5	ORF17.5	67	29260	TRUE	TRUE	FALSE
NC_001826	28262	30076	mrna59	1000	-	28262	28262	0,0,0	1	1814,	0,	mrna59	.	complement(28263..30076)	100	100	100	100	100	100	ORF17,ORF17.5	ORF17	118	30076	FALSE	FALSE	FALSE
NC_001826	30697	32397	mrna60	1000	-	30697	30697	0,0,0	1	1700,	0,	mrna60	.	complement(30698..32397)	100	99.9343	100	99.8265	99.366	0	ORF19	ORF19	123	32397	FALSE	TRUE	TRUE
NC_001826	30697	32397	mrna60_sv1	6	-	30697	30697	0,0,0	2	749,385,	0,1315,	mrna60	s53	complement(join(30698..31446,32013..32397))	0.555475	0	0	0.0749026	0.555475	0				32397	FALSE	TRUE	TRUE
NC_001826	30697	32992	mrna61	1000	-	30697	30697	0,0,0	1	2295,	0,	mrna61	.	complement(30698..32992)	100	99.9343	100	99.8265	99.366	0	ORF19,ORF20	ORF20	111	32992	FALSE	FALSE	TRUE
NC_001826	30697	32992	mrna61_sv1	6	-	30697	30697	0,0,0	2	749,980,	0,1315,	mrna61	s53	complement(join(30698..31446,32013..32992))	0.555475	0	0	0.0749026	0.555475	0	ORF20	ORF20	111	32992	FALSE	FALSE	TRUE
NC_001826	36934	38340	mrna62	1000	-	36934	36934	0,0,0	1	1406,	0,	mrna62	.	complement(36935..38340)	100	100	100	100	100	100	ORF23	ORF23	172	38340	FALSE	TRUE	FALSE
NC_001826	36934	40680	mrna63	1000	-	36934	36934	0,0,0	1	3746,	0,	mrna63	.	complement(36935..40680)	100	100	100	100	100	100	ORF23,ORF24	ORF24	426	40680	FALSE	FALSE	FALSE
NC_001826	36934	41831	mrna64	1000	-	36934	36934	0,0,0	1	4897,	0,	mrna64	.	complement(36935..41831)	100	100	100	100	100	100	ORF23,ORF24		1577	41831	FALSE	FALSE	FALSE
NC_001826	46382	48206	mrna65	808	-	46382	46382	0,0,0	1	1824,	0,	mrna65	.	complement(46383..48206)	80.7889	65.0072	78.9474	77.6453	80.7889	0	ORF29b		767	48206	FALSE	FALSE	FALSE
NC_001826	46382	48206	mrna65_sv1	310	-	46382	46382	0,0,0	2	1144,89,	0,1735,	mrna65	s57	complement(join(46383..47526,48118..48206))	30.9558	30.9558	21.0526	17.9032	14.4312	0	ORF29b	ORF29b	176	48206	FALSE	FALSE	FALSE
NC_001826	46382	48206	mrna65_sv2	4	-	46382	46382	0,0,0	2	552,955,	0,869,	mrna65	s55	complement(join(46383..46934,47252..48206))	0.398817	0.398817	0	0.369899	0.378048	0				48206	FALSE	FALSE	FALSE
NC_001826	46382	48206	mrna65_sv3	2	-	46382	46382	0,0,0	3	552,275,89,	0,869,1735,	mrna65	s55,s57	complement(join(46383..46934,47252..47526,48118..48206))	0.189913	0.189913	0	0.0852901	0.0675301	0				48206	FALSE	FALSE	FALSE
NC_001826	46382	48206	mrna65_sv4	2	-	46382	46382	0,0,0	2	335,955,	0,869,	mrna65	s56	complement(join(46383..46717,47252..48206))	0.174759	0	0	0.174759	0.0658117	0				48206	FALSE	FALSE	FALSE
NC_001826	46382	48206	mrna65_sv5	36	-	46382	46382	0,0,0	2	335,1390,	0,434,	mrna65	s54	complement(join(46383..46717,46817..48206))	3.59482	2.32169	0	3.05824	3.59482	0				48206	FALSE	FALSE	FALSE
NC_001826	46382	48206	mrna65_sv6	11	-	46382	46382	0,0,0	3	335,710,89,	0,434,1735,	mrna65	s54,s57	complement(join(46383..46717,46817..47526,48118..48206))	1.10556	1.10556	0	0.705158	0.642137	0				48206	FALSE	FALSE	FALSE
NC_001826	46382	51922	mrna66	342	-	46382	46382	0,0,0	1	5540,	0,	mrna66	.	complement(46383..51922)	34.2374	18.898	34.2374	29.0623	14.1026	0	ORF29b,ORF29a	ORF29a	455	51922	FALSE	FALSE	TRUE
NC_001826	46382	51922	mrna66_sv1	7	-	46382	46382	0,0,0	2	5125,95,	0,5445,	mrna66	s63	complement(join(46383..51507,51828..51922))	0.726845	0.726845	0	0.524169	0.385226	0	ORF29b,ORF29a	ORF29a	135	51922	FALSE	FALSE	TRUE
NC_001826	46382	51922	mrna66_sv2	18	-	46382	46382	0,0,0	2	5120,95,	0,5445,	mrna66	s64	complement(join(46383..51502,51828..51922))	1.80547	0	0	1.80547	1.20593	0	ORF29b,ORF29a	ORF29a	130	51922	FALSE	FALSE	TRUE
NC_001826	46382	51922	mrna66_sv3	4	-	46382	46382	0,0,0	2	4448,95,	0,5445,	mrna66	s65	complement(join(46383..50830,51828..51922))	0.402613	0	0	0.402613	0.355292	0	ORF29b		3486	51922	FALSE	FALSE	TRUE
NC_001826	46382	51922	mrna66_sv4	101	-	46382	46382	0,0,0	2	4448,621,	0,4919,	mrna66	s61	complement(join(46383..50830,51302..51922))	10.0727	3.86549	5.4059	10.0727	6.57171	0	ORF29b		4012	51922	FALSE	FALSE	TRUE
NC_001826	46382	51922	mrna66_sv5	2	-	46382	46382	0,0,0	3	4448,206,95,	0,4919,5445,	mrna66	s61,s63	complement(join(46383..50830,51302..51507,51828..51922))	0.181672	0.148673	0	0.181672	0.179512	0	ORF29b		3692	51922	FALSE	FALSE	TRUE
NC_001826	46382	51922	mrna66_sv6	6	-	46382	46382	0,0,0	3	4448,201,95,	0,4919,5445,	mrna66	s61,s64	complement(join(46383..50830,51302..51502,51828..51922))	0.62576	0	0	0.62576	0.561951	0	ORF29b		3687	51922	FALSE	FALSE	TRUE
NC_001826	46382	51922	mrna66_sv7	45	-	46382	46382	0,0,0	2	4322,621,	0,4919,	mrna66	s62	complement(join(46383..50704,51302..51922))	4.50492	0	4.50492	1.0458	0.693907	0	ORF29b		3886	51922	FALSE	FALSE	TRUE
NC_001826	46382	51922	mrna66_sv8	488	-	46382	46382	0,0,0	2	1144,1361,	0,4179,	mrna66	s59	complement(join(46383..47526,50562..51922))	48.8197	48.8197	29.0816	26.8198	37.2849	0	ORF29b,ORF29a/b	ORF29a/b	455	51922	FALSE	FALSE	TRUE
NC_001826	46382	51922	mrna66_sv9	19	-	46382	46382	0,0,0	3	1144,946,95,	0,4179,5445,	mrna66	s59,s63	complement(join(46383..47526,50562..51507,51828..51922))	1.87768	1.87768	0	0.483724	1.01847	0	ORF29b,ORF29a/b	ORF29a/b	135	51922	FALSE	FALSE	TRUE
NC_001826	46382	51922	mrna66_sv10	32	-	46382	46382	0,0,0	3	1144,941,95,	0,4179,5445,	mrna66	s59,s64	complement(join(46383..47526,50562..51502,51828..51922))	3.18826	0	0	1.66616	3.18826	0	ORF29b,ORF29a/b	ORF29a/b	130	51922	FALSE	FALSE	TRUE
NC_001826	46382	51922	mrna66_sv11	9	-	46382	46382	0,0,0	3	1144,269,95,	0,4179,5445,	mrna66	s59,s65	complement(join(46383..47526,50562..50830,51828..51922))	0.939329	0	0	0.371547	0.939329	0	ORF29b		451	51922	FALSE	FALSE	TRUE
NC_001826	46382	51922	mrna66_sv12	174	-	46382	46382	0,0,0	3	1144,269,621,	0,4179,4919,	mrna66	s59,s61	complement(join(46383..47526,50562..50830,51302..51922))	17.3744	9.98586	4.59184	9.2955	17.3744	0	ORF29b		977	51922	FALSE	FALSE	TRUE
NC_001826	46382	51922	mrna66_sv13	5	-	46382	46382	0,0,0	4	1144,269,206,95,	0,4179,4919,5445,	mrna66	s59,s61,s63	complement(join(46383..47526,50562..50830,51302..51507,51828..51922))	0.474599	0.384071	0	0.167654	0.474599	0	ORF29b		657	51922	FALSE	FALSE	TRUE
NC_001826	46382	51922	mrna66_sv14	15	-	46382	46382	0,0,0	4	1144,269,201,95,	0,4179,4919,5445,	mrna66	s59,s61,s64	complement(join(46383..47526,50562..50830,51302..51502,51828..51922))	1.4857	0	0	0.577476	1.4857	0	ORF29b		652	51922	FALSE	FALSE	TRUE
NC_001826	46382	51922	mrna66_sv15	38	-	46382	46382	0,0,0	3	1144,143,621,	0,4179,4919,	mrna66	s59,s62	complement(join(46383..47526,50562..50704,51302..51922))	3.82653	0	3.82653	0.965107	1.83457	0	ORF29b	ORF29b	851	51922	FALSE	FALSE	TRUE
NC_001826	46382	51922	mrna66_sv16	2	-	46382	46382	0,0,0	4	1144,143,201,95,	0,4179,4919,5445,	mrna66	s59,s62,s64	complement(join(46383..47526,50562..50704,51302..51502,51828..51922))	0.156875	0	0	0.0599565	0.156875	0	ORF29b	ORF29b	526	51922	FALSE	FALSE	TRUE
NC_001826	46382	51922	mrna66_sv17	11	-	46382	46382	0,0,0	2	1008,1361,	0,4179,	mrna66	s60	complement(join(46383..47390,50562..51922))	1.14723	0	0	0	1.14723	0				51922	FALSE	FALSE	TRUE
NC_001826	46382	51922	mrna66_sv18	5	-	46382	46382	0,0,0	3	1008,269,621,	0,4179,4919,	mrna66	s60,s61	complement(join(46383..47390,50562..50830,51302..51922))	0.534598	0	0	0	0.534598	0				51922	FALSE	FALSE	TRUE
NC_001826	46382	51922	mrna66_sv19	51	-	46382	46382	0,0,0	2	1144,2818,	0,2722,	mrna66	s58	complement(join(46383..47526,49105..51922))	5.10204	0	5.10204	0.809125	0.586651	0	ORF29b,ORF29a	ORF29a	455	51922	FALSE	FALSE	TRUE
NC_001826	46382	51922	mrna66_sv20	8	-	46382	46382	0,0,0	3	1144,1726,621,	0,2722,4919,	mrna66	s58,s61	complement(join(46383..47526,49105..50830,51302..51922))	0.805585	0	0.805585	0.280435	0.273374	0	ORF29b		2434	51922	FALSE	FALSE	TRUE
NC_001826	46382	51922	mrna66_sv21	7	-	46382	46382	0,0,0	3	1144,1600,621,	0,2722,4919,	mrna66	s58,s62	complement(join(46383..47526,49105..50704,51302..51922))	0.671321	0	0.671321	0.0291162	0.0288656	0	ORF29b		2308	51922	FALSE	FALSE	TRUE
NC_001826	46382	51922	mrna66_sv22	91	-	46382	46382	0,0,0	2	1144,3805,	0,1735,	mrna66	s57	complement(join(46383..47526,48118..51922))	9.12997	8.99903	9.12997	6.70107	2.51913	0	ORF29b,ORF29a	ORF29a	455	51922	FALSE	FALSE	TRUE
NC_001826	46382	51922	mrna66_sv23	3	-	46382	46382	0,0,0	3	1144,3390,95,	0,1735,5445,	mrna66	s57,s63	complement(join(46383..47526,48118..51507,51828..51922))	0.346117	0.346117	0	0.120861	0.0688124	0	ORF29b,ORF29a	ORF29a	135	51922	FALSE	FALSE	TRUE
NC_001826	46382	51922	mrna66_sv24	4	-	46382	46382	0,0,0	3	1144,3385,95,	0,1735,5445,	mrna66	s57,s64	complement(join(46383..47526,48118..51502,51828..51922))	0.416299	0	0	0.416299	0.215413	0	ORF29b,ORF29a	ORF29a	130	51922	FALSE	FALSE	TRUE
NC_001826	46382	51922	mrna66_sv25	23	-	46382	46382	0,0,0	3	1144,2713,621,	0,1735,4919,	mrna66	s57,s61	complement(join(46383..47526,48118..50830,51302..51922))	2.32253	1.84071	1.44157	2.32253	1.17389	0	ORF29b		3421	51922	FALSE	FALSE	TRUE
NC_001826	46382	51922	mrna66_sv26	1	-	46382	46382	0,0,0	4	1144,2713,201,95,	0,1735,4919,5445,	mrna66	s57,s61,s64	complement(join(46383..47526,48118..50830,51302..51502,51828..51922))	0.144285	0	0	0.144285	0.10038	0	ORF29b		3096	51922	FALSE	FALSE	TRUE
NC_001826	46382	51922	mrna66_sv27	12	-	46382	46382	0,0,0	3	1144,2587,621,	0,1735,4919,	mrna66	s57,s62	complement(join(46383..47526,48118..50704,51302..51922))	1.20131	0	1.20131	0.241137	0.123951	0	ORF29b		3295	51922	FALSE	FALSE	TRUE
NC_001826	46382	51922	mrna66_sv28	1	-	46382	46382	0,0,0	2	552,4671,	0,869,	mrna66	s55	complement(join(46383..46934,47252..51922))	0.138452	0.115938	0	0.138452	0.0659927	0	ORF29a	ORF29a	455	51922	FALSE	FALSE	TRUE
NC_001826	46382	51922	mrna66_sv29	3	-	46382	46382	0,0,0	3	552,275,1361,	0,869,4179,	mrna66	s55,s59	complement(join(46383..46934,47252..47526,50562..51922))	0.299508	0.299508	0	0.127769	0.174473	0				51922	FALSE	FALSE	TRUE
NC_001826	46382	51922	mrna66_sv30	11	-	46382	46382	0,0,0	2	335,5106,	0,434,	mrna66	s54	complement(join(46383..46717,46817..51922))	1.14468	0.674927	0	1.14468	0.627518	0	ORF29a	ORF29a	455	51922	FALSE	FALSE	TRUE
NC_001826	46382	51922	mrna66_sv31	4	-	46382	46382	0,0,0	3	335,4014,621,	0,434,4919,	mrna66	s54,s61	complement(join(46383..46717,46817..50830,51302..51922))	0.396737	0.138053	0	0.396737	0.292418	0				51922	FALSE	FALSE	TRUE
NC_001826	46382	51922	mrna66_sv32	17	-	46382	46382	0,0,0	3	335,710,1361,	0,434,4179,	mrna66	s54,s59	complement(join(46383..46717,46817..47526,50562..51922))	1.74356	1.74356	0	1.05636	1.65905	0				51922	FALSE	FALSE	TRUE
NC_001826	46382	51922	mrna66_sv33	1	-	46382	46382	0,0,0	4	335,710,941,95,	0,434,4179,5445,	mrna66	s54,s59,s64	complement(join(46383..46717,46817..47526,50562..51502,51828..51922))	0.141866	0	0	0.0656256	0.141866	0				51922	FALSE	FALSE	TRUE
NC_001826	46382	51922	mrna66_sv34	8	-	46382	46382	0,0,0	4	335,710,269,621,	0,434,4179,4919,	mrna66	s54,s59,s61	complement(join(46383..46717,46817..47526,50562..50830,51302..51922))	0.773102	0.356638	0	0.366125	0.773102	0				51922	FALSE	FALSE	TRUE
NC_001826	46382	51922	mrna66_sv35	3	-	46382	46382	0,0,0	3	335,710,3805,	0,434,1735,	mrna66	s54,s57	complement(join(46383..46717,46817..47526,48118..51922))	0.321394	0.321394	0	0.263937	0.112092	0	ORF29a	ORF29a	455	51922	FALSE	FALSE	TRUE
NC_001826	55772	57070	mrna67	1000	-	55772	55772	0,0,0	1	1298,	0,	mrna67	.	complement(55773..57070)	100	100	100	100	100	100	ORF39	ORF39	119	57070	FALSE	FALSE	FALSE
NC_001826	58841	59935	mrna68	1000	-	58841	58841	0,0,0	1	1094,	0,	mrna68	.	complement(58842..59935)	100	100	100	100	100	100	ORF42	ORF42	300	59935	FALSE	FALSE	TRUE
NC_001826	58841	61478	mrna69	1000	-	58841	58841	0,0,0	1	2637,	0,	mrna69	.	complement(58842..61478)	100	100	100	99.6894	99.6606	0	ORF42,ORF43	ORF43	143	61478	FALSE	FALSE	FALSE
NC_001826	58841	61478	mrna69_sv1	3	-	58841	58841	0,0,0	2	683,1421,	0,1216,	mrna69	s66	complement(join(58842..59524,60058..61478))	0.339443	0	0	0.310559	0.339443	0				61478	FALSE	FALSE	FALSE
NC_001826	63619	64430	mrna71	1000	-	63619	63619	0,0,0	1	811,	0,	mrna71	.	complement(63620..64430)	100	100	100	100	99.7148	0	ORF45	ORF45	157	64430	FALSE	FALSE	FALSE
NC_001826	63619	64430	mrna71_sv1	3	-	63619	63619	0,0,0	2	271,443,	0,368,	mrna71	s68	complement(join(63620..63890,63988..64430))	0.285235	0	0	0	0.285235	0				64430	FALSE	FALSE	FALSE
NC_001826	58841	64779	mrna70	1000	-	58841	58841	0,0,0	1	5938,	0,	mrna70	.	complement(58842..64779)	100	100	100	99.3971	98.7409	0	ORF42,ORF43,ORF45	ORF45	506	64779	FALSE	FALSE	FALSE
NC_001826	58841	64779	mrna70_sv1	3	-	58841	58841	0,0,0	2	5305,110,	0,5828,	mrna70	s69	complement(join(58842..64146,64670..64779))	0.309463	0	0	0.270346	0.309463	0	ORF42,ORF43		2921	64779	FALSE	FALSE	FALSE
NC_001826	58841	64779	mrna70_sv2	3	-	58841	58841	0,0,0	2	5049,792,	0,5146,	mrna70	s68	complement(join(58842..63890,63988..64779))	0.282449	0	0	0	0.282449	0	ORF42,ORF43		3347	64779	FALSE	FALSE	FALSE
NC_001826	58841	64779	mrna70_sv3	3	-	58841	58841	0,0,0	2	2931,1092,	0,4846,	mrna70	s67	complement(join(58842..61772,63688..64779))	0.324877	0	0	0.0219614	0.324877	0	ORF42,ORF43		1529	64779	FALSE	FALSE	FALSE
NC_001826	58841	64779	mrna70_sv4	3	-	58841	58841	0,0,0	2	683,4722,	0,1216,	mrna70	s66	complement(join(58842..59524,60058..64779))	0.336311	0	0	0.309648	0.336311	0	ORF45	ORF45	506	64779	FALSE	FALSE	FALSE
NC_001826	63619	64822	mrna72	1000	-	63619	63619	0,0,0	1	1203,	0,	mrna72	.	complement(63620..64822)	100	100	100	99.7288	99.4032	0	ORF45		549	64822	FALSE	FALSE	FALSE
NC_001826	63619	64822	mrna72_sv1	3	-	63619	63619	0,0,0	2	527,153,	0,1050,	mrna72	s69	complement(join(63620..64146,64670..64822))	0.311539	0	0	0.271248	0.311539	0				64822	FALSE	FALSE	FALSE
NC_001826	63619	64822	mrna72_sv2	3	-	63619	63619	0,0,0	2	271,835,	0,368,	mrna72	s68	complement(join(63620..63890,63988..64822))	0.284344	0	0	0	0.284344	0				64822	FALSE	FALSE	FALSE
NC_001826	63619	65022	mrna73	1000	-	63619	63619	0,0,0	1	1403,	0,	mrna73	.	complement(63620..65022)	100	100	100	99.7288	99.4032	0	ORF45,ORF46	ORF46	0	65022	FALSE	FALSE	FALSE
NC_001826	63619	65022	mrna73_sv1	3	-	63619	63619	0,0,0	2	527,353,	0,1050,	mrna73	s69	complement(join(63620..64146,64670..65022))	0.311539	0	0	0.271248	0.311539	0				65022	FALSE	FALSE	FALSE
NC_001826	63619	65022	mrna73_sv2	3	-	63619	63619	0,0,0	2	271,1035,	0,368,	mrna73	s68	complement(join(63620..63890,63988..65022))	0.284344	0	0	0	0.284344	0	ORF46	ORF46	0	65022	FALSE	FALSE	FALSE
NC_001826	63619	65619	mrna74	1000	-	63619	63619	0,0,0	1	2000,	0,	mrna74	.	complement(63620..65619)	100	100	100	99.7288	98.2946	0	ORF45,ORF46,ORF47	ORF47	73	65619	FALSE	FALSE	FALSE
NC_001826	63619	65619	mrna74_sv1	11	-	63619	63619	0,0,0	2	1872,27,	0,1973,	mrna74	s70	complement(join(63620..65491,65593..65619))	1.10859	0	0	0	1.10859	0	ORF45,ORF46		496	65619	FALSE	FALSE	FALSE
NC_001826	63619	65619	mrna74_sv2	3	-	63619	63619	0,0,0	2	527,950,	0,1050,	mrna74	s69	complement(join(63620..64146,64670..65619))	0.308065	0	0	0.271248	0.308065	0	ORF47	ORF47	73	65619	FALSE	FALSE	FALSE
NC_001826	63619	65619	mrna74_sv3	3	-	63619	63619	0,0,0	2	271,1632,	0,368,	mrna74	s68	complement(join(63620..63890,63988..65619))	0.281173	0	0	0	0.281173	0	ORF46,ORF47	ORF47	73	65619	FALSE	FALSE	FALSE
NC_001826	63619	66313	mrna75	1000	-	63619	63619	0,0,0	1	2694,	0,	mrna75	.	complement(63620..66313)	100	100	100	99.7288	98.2946	0	ORF45,ORF46,ORF47		767	66313	FALSE	FALSE	FALSE
NC_001826	63619	66313	mrna75_sv1	11	-	63619	63619	0,0,0	2	1872,721,	0,1973,	mrna75	s70	complement(join(63620..65491,65593..66313))	1.10859	0	0	0	1.10859	0	ORF45,ORF46		1190	66313	FALSE	FALSE	FALSE
NC_001826	63619	66313	mrna75_sv2	3	-	63619	63619	0,0,0	2	527,1644,	0,1050,	mrna75	s69	complement(join(63620..64146,64670..66313))	0.308065	0	0	0.271248	0.308065	0	ORF47		767	66313	FALSE	FALSE	FALSE
NC_001826	63619	66313	mrna75_sv3	3	-	63619	63619	0,0,0	2	271,2326,	0,368,	mrna75	s68	complement(join(63620..63890,63988..66313))	0.281173	0	0	0	0.281173	0	ORF46,ORF47		767	66313	FALSE	FALSE	FALSE
NC_001826	63619	66612	mrna76	1000	-	63619	63619	0,0,0	1	2993,	0,	mrna76	.	complement(63620..66612)	100	100	100	99.7288	98.2946	0	ORF45,ORF46,ORF47,ORF48	ORF48	29	66612	FALSE	FALSE	FALSE
NC_001826	63619	66612	mrna76_sv1	11	-	63619	63619	0,0,0	2	1872,1020,	0,1973,	mrna76	s70	complement(join(63620..65491,65593..66612))	1.10859	0	0	0	1.10859	0	ORF45,ORF46		1489	66612	FALSE	FALSE	FALSE
NC_001826	63619	66612	mrna76_sv2	3	-	63619	63619	0,0,0	2	527,1943,	0,1050,	mrna76	s69	complement(join(63620..64146,64670..66612))	0.308065	0	0	0.271248	0.308065	0	ORF47,ORF48	ORF48	29	66612	FALSE	FALSE	FALSE
NC_001826	63619	66612	mrna76_sv3	3	-	63619	63619	0,0,0	2	271,2625,	0,368,	mrna76	s68	complement(join(63620..63890,63988..66612))	0.281173	0	0	0	0.281173	0	ORF46,ORF47,ORF48	ORF48	29	66612	FALSE	FALSE	FALSE
NC_001826	63619	69289	mrna77	462	-	63619	63619	0,0,0	1	5670,	0,	mrna77	.	complement(63620..69289)	46.1555	43.9271	37.7778	35.546	46.1555	0	ORF45,ORF46,ORF47,ORF48,ORF49		1645	69289	FALSE	TRUE	TRUE
NC_001826	63619	69289	mrna77_sv1	311	-	63619	63619	0,0,0	2	4094,499,	0,5171,	mrna77	s72	complement(join(63620..67713,68791..69289))	31.1111	28.4234	31.1111	29.9186	22.1162	0	ORF45,ORF46,ORF47,ORF48,ORF49		568	69289	FALSE	TRUE	TRUE
NC_001826	63619	69289	mrna77_sv2	325	-	63619	63619	0,0,0	2	4091,499,	0,5171,	mrna77	s73	complement(join(63620..67710,68791..69289))	32.4509	25.8395	31.1111	32.4509	22.1963	0	ORF45,ORF46,ORF47,ORF48,ORF49		565	69289	FALSE	TRUE	TRUE
NC_001826	63619	69289	mrna77_sv3	40	-	63619	63619	0,0,0	2	2636,1726,	0,3944,	mrna77	s71	complement(join(63620..66255,67564..69289))	3.99302	0.809717	0	0.658258	3.99302	0	ORF45,ORF46,ORF47		2435	69289	FALSE	TRUE	TRUE
NC_001826	63619	69289	mrna77_sv4	19	-	63619	63619	0,0,0	3	2636,150,499,	0,3944,5171,	mrna77	s71,s72	complement(join(63620..66255,67564..67713,68791..69289))	1.91332	0.523934	0	0.554049	1.91332	0	ORF45,ORF46,ORF47		1358	69289	FALSE	TRUE	TRUE
NC_001826	63619	69289	mrna77_sv5	19	-	63619	63619	0,0,0	3	2636,147,499,	0,3944,5171,	mrna77	s71,s73	complement(join(63620..66255,67564..67710,68791..69289))	1.92025	0.476304	0	0.600943	1.92025	0	ORF45,ORF46,ORF47		1355	69289	FALSE	TRUE	TRUE
NC_001826	63619	69289	mrna77_sv6	5	-	63619	63619	0,0,0	2	1872,3697,	0,1973,	mrna77	s70	complement(join(63620..65491,65593..69289))	0.520551	0	0	0	0.520551	0	ORF45,ORF46,ORF49		1645	69289	FALSE	TRUE	TRUE
NC_001826	63619	69289	mrna77_sv7	2	-	63619	63619	0,0,0	3	1872,2121,499,	0,1973,5171,	mrna77	s70,s72	complement(join(63620..65491,65593..67713,68791..69289))	0.249431	0	0	0	0.249431	0	ORF45,ORF46,ORF49		568	69289	FALSE	TRUE	TRUE
NC_001826	63619	69289	mrna77_sv8	3	-	63619	63619	0,0,0	3	1872,2118,499,	0,1973,5171,	mrna77	s70,s73	complement(join(63620..65491,65593..67710,68791..69289))	0.250334	0	0	0	0.250334	0	ORF45,ORF46,ORF49		565	69289	FALSE	TRUE	TRUE
NC_001826	63619	69289	mrna77_sv9	1	-	63619	63619	0,0,0	2	527,4620,	0,1050,	mrna77	s69	complement(join(63620..64146,64670..69289))	0.144656	0	0	0.0966798	0.144656	0	ORF47,ORF48,ORF49		1645	69289	FALSE	TRUE	TRUE
NC_001826	63619	69289	mrna77_sv10	1	-	63619	63619	0,0,0	2	271,5302,	0,368,	mrna77	s68	complement(join(63620..63890,63988..69289))	0.132028	0	0	0	0.132028	0	ORF46,ORF47,ORF48,ORF49		1645	69289	FALSE	TRUE	TRUE
NC_001826	70935	71394	mrna79	1000	-	70935	70935	0,0,0	1	459,	0,	mrna79	.	complement(70936..71394)	100	100	100	100	99.9255	100	ORF52	ORF52	29	71394	FALSE	FALSE	TRUE
NC_001826	70935	71741	mrna80	1000	-	70935	70935	0,0,0	1	806,	0,	mrna80	.	complement(70936..71741)	100	100	100	100	99.9255	100	ORF52,ORF53	ORF53	39	71741	FALSE	FALSE	TRUE
NC_001826	63619	72640	mrna78	209	-	63619	63619	0,0,0	1	9021,	0,	mrna78	.	complement(63620..72640)	20.8791	0	0	0	20.8791	0	ORF45,ORF46,ORF47,ORF48,ORF49,ORF52,ORF53		938	72640	FALSE	TRUE	TRUE
NC_001826	63619	72640	mrna78_sv1	19	-	63619	63619	0,0,0	2	7573,86,	0,8935,	mrna78	s81	complement(join(63620..71192,72555..72640))	1.85974	0	0	0	1.85974	0	ORF45,ORF46,ORF47,ORF48,ORF49		3634	72640	FALSE	TRUE	TRUE
NC_001826	63619	72640	mrna78_sv2	9	-	63619	63619	0,0,0	2	5567,86,	0,8935,	mrna78	s82	complement(join(63620..69186,72555..72640))	0.899583	0	0	0.0749915	0.899583	0	ORF45,ORF46,ORF47,ORF48,ORF49		1628	72640	FALSE	TRUE	TRUE
NC_001826	63619	72640	mrna78_sv3	62	-	63619	63619	0,0,0	2	5250,86,	0,8935,	mrna78	s83	complement(join(63620..68869,72555..72640))	6.22429	3.21418	3.77778	6.22429	2.07596	0	ORF45,ORF46,ORF47,ORF48,ORF49		1311	72640	FALSE	TRUE	TRUE
NC_001826	63619	72640	mrna78_sv4	11	-	63619	63619	0,0,0	2	5567,1718,	0,7303,	mrna78	s77	complement(join(63620..69186,70923..72640))	1.08534	0	0	0.0498167	1.08534	0	ORF45,ORF46,ORF47,ORF48,ORF49,ORF52,ORF53		938	72640	FALSE	TRUE	TRUE
NC_001826	63619	72640	mrna78_sv5	35	-	63619	63619	0,0,0	2	5567,2554,	0,6467,	mrna78	s75	complement(join(63620..69186,70087..72640))	3.5183	0	0	3.5183	0	0	ORF45,ORF46,ORF47,ORF48,ORF49,ORF52,ORF53		938	72640	FALSE	TRUE	TRUE
NC_001826	63619	72640	mrna78_sv6	1	-	63619	63619	0,0,0	3	5567,1106,86,	0,6467,8935,	mrna78	s75,s81	complement(join(63620..69186,70087..71192,72555..72640))	0.121321	0	0	0.121321	0	0	ORF45,ORF46,ORF47,ORF48,ORF49		2734	72640	FALSE	TRUE	TRUE
NC_001826	63619	72640	mrna78_sv7	407	-	63619	63619	0,0,0	2	5250,2554,	0,6467,	mrna78	s76	complement(join(63620..68869,70087..72640))	40.7129	40.7129	0	24.6281	16.5911	0	ORF45,ORF46,ORF47,ORF48,ORF49,ORF52,ORF53		938	72640	FALSE	TRUE	TRUE
NC_001826	63619	72640	mrna78_sv8	15	-	63619	63619	0,0,0	3	5250,1106,86,	0,6467,8935,	mrna78	s76,s81	complement(join(63620..68869,70087..71192,72555..72640))	1.47779	0	0	0.849246	1.47779	0	ORF45,ORF46,ORF47,ORF48,ORF49		2417	72640	FALSE	TRUE	TRUE
NC_001826	63619	72640	mrna78_sv9	9	-	63619	63619	0,0,0	2	5250,3298,	0,5723,	mrna78	s74	complement(join(63620..68869,69343..72640))	0.89665	0	0	0	0.89665	0	ORF45,ORF46,ORF47,ORF48,ORF49,ORF52,ORF53		938	72640	FALSE	TRUE	TRUE
NC_001826	63619	72640	mrna78_sv10	100	-	63619	63619	0,0,0	2	4094,3850,	0,5171,	mrna78	s72	complement(join(63620..67713,68791..72640))	10.0046	0	0	0	10.0046	0	ORF45,ORF46,ORF47,ORF48,ORF49,ORF52,ORF53		938	72640	FALSE	TRUE	TRUE
NC_001826	63619	72640	mrna78_sv11	9	-	63619	63619	0,0,0	3	4094,2402,86,	0,5171,8935,	mrna78	s72,s81	complement(join(63620..67713,68791..71192,72555..72640))	0.891125	0	0	0	0.891125	0	ORF45,ORF46,ORF47,ORF48,ORF49		2557	72640	FALSE	TRUE	TRUE
NC_001826	63619	72640	mrna78_sv12	4	-	63619	63619	0,0,0	3	4094,396,86,	0,5171,8935,	mrna78	s72,s82	complement(join(63620..67713,68791..69186,72555..72640))	0.43105	0	0	0.0631195	0.43105	0	ORF45,ORF46,ORF47,ORF48,ORF49		551	72640	FALSE	TRUE	TRUE
NC_001826	63619	72640	mrna78_sv13	52	-	63619	63619	0,0,0	3	4094,79,86,	0,5171,8935,	mrna78	s72,s83	complement(join(63620..67713,68791..68869,72555..72640))	5.23892	2.07976	3.11111	5.23892	0.994731	0	ORF45,ORF46,ORF47,ORF48,ORF49	ORF49	234	72640	FALSE	TRUE	TRUE
NC_001826	63619	72640	mrna78_sv14	5	-	63619	63619	0,0,0	3	4094,396,1718,	0,5171,7303,	mrna78	s72,s77	complement(join(63620..67713,68791..69186,70923..72640))	0.52006	0	0	0.0419301	0.52006	0	ORF45,ORF46,ORF47,ORF48,ORF49,ORF52,ORF53		938	72640	FALSE	TRUE	TRUE
NC_001826	63619	72640	mrna78_sv15	30	-	63619	63619	0,0,0	3	4094,396,2554,	0,5171,6467,	mrna78	s72,s75	complement(join(63620..67713,68791..69186,70087..72640))	2.96132	0	0	2.96132	0	0	ORF45,ORF46,ORF47,ORF48,ORF49,ORF52,ORF53		938	72640	FALSE	TRUE	TRUE
NC_001826	63619	72640	mrna78_sv16	1	-	63619	63619	0,0,0	4	4094,396,1106,86,	0,5171,6467,8935,	mrna78	s72,s75,s81	complement(join(63620..67713,68791..69186,70087..71192,72555..72640))	0.102114	0	0	0.102114	0	0	ORF45,ORF46,ORF47,ORF48,ORF49		1657	72640	FALSE	TRUE	TRUE
NC_001826	63619	72640	mrna78_sv17	263	-	63619	63619	0,0,0	3	4094,79,2554,	0,5171,6467,	mrna78	s72,s76	complement(join(63620..67713,68791..68869,70087..72640))	26.3437	26.3437	0	20.7292	7.94989	0	ORF45,ORF46,ORF47,ORF48,ORF49,ORF52,ORF53		938	72640	FALSE	TRUE	TRUE
NC_001826	63619	72640	mrna78_sv18	7	-	63619	63619	0,0,0	4	4094,79,1106,86,	0,5171,6467,8935,	mrna78	s72,s76,s81	complement(join(63620..67713,68791..68869,70087..71192,72555..72640))	0.7148	0	0	0.7148	0.70811	0	ORF45,ORF46,ORF47,ORF48,ORF49		1340	72640	FALSE	TRUE	TRUE
NC_001826	63619	72640	mrna78_sv19	4	-	63619	63619	0,0,0	3	4094,79,3298,	0,5171,5723,	mrna78	s72,s74	complement(join(63620..67713,68791..68869,69343..72640))	0.429645	0	0	0	0.429645	0	ORF45,ORF46,ORF47,ORF48,ORF49,ORF52,ORF53		938	72640	FALSE	TRUE	TRUE
NC_001826	63619	72640	mrna78_sv20	100	-	63619	63619	0,0,0	2	4091,3850,	0,5171,	mrna78	s73	complement(join(63620..67710,68791..72640))	10.0408	0	0	0	10.0408	0	ORF45,ORF46,ORF47,ORF48,ORF49,ORF52,ORF53		938	72640	FALSE	TRUE	TRUE
NC_001826	63619	72640	mrna78_sv21	9	-	63619	63619	0,0,0	3	4091,2402,86,	0,5171,8935,	mrna78	s73,s81	complement(join(63620..67710,68791..71192,72555..72640))	0.894354	0	0	0	0.894354	0	ORF45,ORF46,ORF47,ORF48,ORF49		2554	72640	FALSE	TRUE	TRUE
NC_001826	63619	72640	mrna78_sv22	4	-	63619	63619	0,0,0	3	4091,396,86,	0,5171,8935,	mrna78	s73,s82	complement(join(63620..67710,68791..69186,72555..72640))	0.432612	0	0	0.0684619	0.432612	0	ORF45,ORF46,ORF47,ORF48,ORF49		548	72640	FALSE	TRUE	TRUE
NC_001826	63619	72640	mrna78_sv23	57	-	63619	63619	0,0,0	3	4091,79,86,	0,5171,8935,	mrna78	s73,s83	complement(join(63620..67710,68791..68869,72555..72640))	5.68233	1.89069	3.11111	5.68233	0.998335	0	ORF45,ORF46,ORF47,ORF48,ORF49	ORF49	231	72640	FALSE	TRUE	TRUE
NC_001826	63619	72640	mrna78_sv24	5	-	63619	63619	0,0,0	3	4091,396,1718,	0,5171,7303,	mrna78	s73,s77	complement(join(63620..67710,68791..69186,70923..72640))	0.521945	0	0	0.0454791	0.521945	0	ORF45,ORF46,ORF47,ORF48,ORF49,ORF52,ORF53		938	72640	FALSE	TRUE	TRUE
NC_001826	63619	72640	mrna78_sv25	32	-	63619	63619	0,0,0	3	4091,396,2554,	0,5171,6467,	mrna78	s73,s75	complement(join(63620..67710,68791..69186,70087..72640))	3.21196	0	0	3.21196	0	0	ORF45,ORF46,ORF47,ORF48,ORF49,ORF52,ORF53		938	72640	FALSE	TRUE	TRUE
NC_001826	63619	72640	mrna78_sv26	1	-	63619	63619	0,0,0	4	4091,396,1106,86,	0,5171,6467,8935,	mrna78	s73,s75,s81	complement(join(63620..67710,68791..69186,70087..71192,72555..72640))	0.110757	0	0	0.110757	0	0	ORF45,ORF46,ORF47,ORF48,ORF49		1654	72640	FALSE	TRUE	TRUE
NC_001826	63619	72640	mrna78_sv27	239	-	63619	63619	0,0,0	3	4091,79,2554,	0,5171,6467,	mrna78	s73,s76	complement(join(63620..67710,68791..68869,70087..72640))	23.9488	23.9488	0	22.4837	7.9787	0	ORF45,ORF46,ORF47,ORF48,ORF49,ORF52,ORF53		938	72640	FALSE	TRUE	TRUE
NC_001826	63619	72640	mrna78_sv28	8	-	63619	63619	0,0,0	4	4091,79,1106,86,	0,5171,6467,8935,	mrna78	s73,s76,s81	complement(join(63620..67710,68791..68869,70087..71192,72555..72640))	0.775301	0	0	0.775301	0.710675	0	ORF45,ORF46,ORF47,ORF48,ORF49		1337	72640	FALSE	TRUE	TRUE
NC_001826	63619	72640	mrna78_sv29	4	-	63619	63619	0,0,0	3	4091,79,3298,	0,5171,5723,	mrna78	s73,s74	complement(join(63620..67710,68791..68869,69343..72640))	0.431202	0	0	0	0.431202	0	ORF45,ORF46,ORF47,ORF48,ORF49,ORF52,ORF53		938	72640	FALSE	TRUE	TRUE
NC_001826	63619	72640	mrna78_sv30	18	-	63619	63619	0,0,0	2	2636,5077,	0,3944,	mrna78	s71	complement(join(63620..66255,67564..72640))	1.8063	0	0	0	1.8063	0	ORF45,ORF46,ORF47,ORF52,ORF53		938	72640	FALSE	TRUE	TRUE
NC_001826	63619	72640	mrna78_sv31	2	-	63619	63619	0,0,0	3	2636,3629,86,	0,3944,8935,	mrna78	s71,s81	complement(join(63620..66255,67564..71192,72555..72640))	0.16089	0	0	0	0.16089	0	ORF45,ORF46,ORF47		4424	72640	FALSE	TRUE	TRUE
NC_001826	63619	72640	mrna78_sv32	2	-	63619	63619	0,0,0	3	2636,1306,86,	0,3944,8935,	mrna78	s71,s83	complement(join(63620..66255,67564..68869,72555..72640))	0.179596	0.0592476	0	0.115265	0.179596	0	ORF45,ORF46,ORF47		2101	72640	FALSE	TRUE	TRUE
NC_001826	63619	72640	mrna78_sv33	14	-	63619	63619	0,0,0	3	2636,1306,2554,	0,3944,6467,	mrna78	s71,s76	complement(join(63620..66255,67564..68869,70087..72640))	1.43533	0.750469	0	0.456076	1.43533	0	ORF45,ORF46,ORF47,ORF52,ORF53		938	72640	FALSE	TRUE	TRUE
NC_001826	63619	72640	mrna78_sv34	1	-	63619	63619	0,0,0	4	2636,1306,1106,86,	0,3944,6467,8935,	mrna78	s71,s76,s81	complement(join(63620..66255,67564..68869,70087..71192,72555..72640))	0.127847	0	0	0.0157268	0.127847	0	ORF45,ORF46,ORF47		3207	72640	FALSE	TRUE	TRUE
NC_001826	63619	72640	mrna78_sv35	9	-	63619	63619	0,0,0	3	2636,150,3850,	0,3944,5171,	mrna78	s71,s72	complement(join(63620..66255,67564..67713,68791..72640))	0.86552	0	0	0	0.86552	0	ORF45,ORF46,ORF47,ORF52,ORF53		938	72640	FALSE	TRUE	TRUE
NC_001826	63619	72640	mrna78_sv36	7	-	63619	63619	0,0,0	4	2636,150,79,2554,	0,3944,5171,6467,	mrna78	s71,s72,s76	complement(join(63620..66255,67564..67713,68791..68869,70087..72640))	0.687763	0.485598	0	0.383874	0.687763	0	ORF45,ORF46,ORF47,ORF52,ORF53		938	72640	FALSE	TRUE	TRUE
NC_001826	63619	72640	mrna78_sv37	9	-	63619	63619	0,0,0	3	2636,147,3850,	0,3944,5171,	mrna78	s71,s73	complement(join(63620..66255,67564..67710,68791..72640))	0.868656	0	0	0	0.868656	0	ORF45,ORF46,ORF47,ORF52,ORF53		938	72640	FALSE	TRUE	TRUE
NC_001826	63619	72640	mrna78_sv38	1	-	63619	63619	0,0,0	4	2636,147,79,86,	0,3944,5171,8935,	mrna78	s71,s73,s83	complement(join(63620..66255,67564..67710,68791..68869,72555..72640))	0.105228	0.0348515	0	0.105228	0.0863682	0	ORF45,ORF46,ORF47		1021	72640	FALSE	TRUE	TRUE
NC_001826	63619	72640	mrna78_sv39	7	-	63619	63619	0,0,0	4	2636,147,79,2554,	0,3944,5171,6467,	mrna78	s71,s73,s76	complement(join(63620..66255,67564..67710,68791..68869,70087..72640))	0.690255	0.441452	0	0.416365	0.690255	0	ORF45,ORF46,ORF47,ORF52,ORF53		938	72640	FALSE	TRUE	TRUE
NC_001826	63619	72640	mrna78_sv40	2	-	63619	63619	0,0,0	2	1872,7048,	0,1973,	mrna78	s70	complement(join(63620..65491,65593..72640))	0.235479	0	0	0	0.235479	0	ORF45,ORF46,ORF49,ORF52,ORF53		938	72640	FALSE	TRUE	TRUE
NC_001826	63619	72640	mrna78_sv41	2	-	63619	63619	0,0,0	3	1872,3277,2554,	0,1973,6467,	mrna78	s70,s76	complement(join(63620..65491,65593..68869,70087..72640))	0.187117	0	0	0	0.187117	0	ORF45,ORF46,ORF49,ORF52,ORF53		938	72640	FALSE	TRUE	TRUE
NC_001826	63619	72640	mrna78_sv42	1	-	63619	63619	0,0,0	3	1872,2121,3850,	0,1973,5171,	mrna78	s70,s72	complement(join(63620..65491,65593..67713,68791..72640))	0.112834	0	0	0	0.112834	0	ORF45,ORF46,ORF49,ORF52,ORF53		938	72640	FALSE	TRUE	TRUE
NC_001826	63619	72640	mrna78_sv43	1	-	63619	63619	0,0,0	3	1872,2118,3850,	0,1973,5171,	mrna78	s70,s73	complement(join(63620..65491,65593..67710,68791..72640))	0.113243	0	0	0	0.113243	0	ORF45,ORF46,ORF49,ORF52,ORF53		938	72640	FALSE	TRUE	TRUE
NC_001826	72558	73411	mrna81	1000	-	72558	72558	0,0,0	1	853,	0,	mrna81	.	complement(72559..73411)	100	100	100	100	100	100	ORF55	ORF55	97	73411	FALSE	FALSE	TRUE
NC_001826	77191	78258	mrna82	1000	-	77191	77191	0,0,0	1	1067,	0,	mrna82	.	complement(77192..78258)	100	100	100	100	100	100	ORF58	ORF58	3	78258	FALSE	FALSE	FALSE
NC_001826	77191	79540	mrna83	1000	-	77191	77191	0,0,0	1	2349,	0,	mrna83	.	complement(77192..79540)	100	100	99.9099	99.7676	99.4136	100	ORF58,ORF59	ORF59	100	79540	FALSE	FALSE	TRUE
NC_001826	77191	79540	mrna83_sv1	5	-	77191	77191	0,0,0	2	1371,637,	0,1712,	mrna83	s86	complement(join(77192..78562,78904..79540))	0.45754	0	0	0.181437	0.45754	0	ORF58		944	79540	FALSE	FALSE	TRUE
NC_001826	77191	79540	mrna83_sv2	1	-	77191	77191	0,0,0	2	1371,892,	0,1457,	mrna83	s85	complement(join(77192..78562,78649..79540))	0.128835	0	0.0901307	0.050925	0.128835	0	ORF58		1199	79540	FALSE	FALSE	TRUE
NC_001826	77921	80558	mrna84	1000	-	77921	77921	0,0,0	1	2637,	0,	mrna84	.	complement(77922..80558)	100	100	99.9099	99.7676	99.4136	100	ORF59,ORF60	ORF60	78	80558	FALSE	FALSE	FALSE
NC_001826	77921	80558	mrna84_sv1	5	-	77921	77921	0,0,0	2	641,1655,	0,982,	mrna84	s86	complement(join(77922..78562,78904..80558))	0.45754	0	0	0.181437	0.45754	0	ORF60	ORF60	78	80558	FALSE	FALSE	FALSE
NC_001826	77921	80558	mrna84_sv2	1	-	77921	77921	0,0,0	2	641,1910,	0,727,	mrna84	s85	complement(join(77922..78562,78649..80558))	0.128835	0	0.0901307	0.050925	0.128835	0	ORF60	ORF60	78	80558	FALSE	FALSE	FALSE
NC_001826	80482	83210	mrna85	818	-	80482	80482	0,0,0	1	2728,	0,	mrna85	.	complement(80483..83210)	81.8328	81.8328	31.3658	49.8935	74.5973	12.5	ORF61	ORF61	344	83210	FALSE	TRUE	TRUE
NC_001826	80482	83210	mrna85_sv1	875	-	80482	80482	0,0,0	2	2415,123,	0,2605,	mrna85	s92	complement(join(80483..82897,83088..83210))	87.5	16.329	67.9593	47.5818	18.9995	87.5	ORF61	ORF61	154	83210	FALSE	TRUE	TRUE
NC_001826	80482	83210	mrna85_sv2	18	-	80482	80482	0,0,0	2	1862,601,	0,2127,	mrna85	s88	complement(join(80483..82344,82610..83210))	1.80322	0.912633	0.0501452	0.524495	1.80322	0				83210	FALSE	TRUE	TRUE
NC_001826	80482	83210	mrna85_sv3	5	-	80482	80482	0,0,0	3	1862,288,123,	0,2127,2605,	mrna85	s88,s92	complement(join(80483..82344,82610..82897,83088..83210))	0.500193	0.182108	0.108648	0.500193	0.459268	0				83210	FALSE	TRUE	TRUE
NC_001826	80482	83210	mrna85_sv4	11	-	80482	80482	0,0,0	2	1859,601,	0,2127,	mrna85	s89	complement(join(80483..82341,82610..83210))	1.09481	0.456317	0.125363	0.310265	1.09481	0				83210	FALSE	TRUE	TRUE
NC_001826	80482	83210	mrna85_sv5	3	-	80482	80482	0,0,0	3	1859,288,123,	0,2127,2605,	mrna85	s89,s92	complement(join(80483..82341,82610..82897,83088..83210))	0.295889	0.091054	0.27162	0.295889	0.278841	0				83210	FALSE	TRUE	TRUE
NC_001826	80482	83210	mrna85_sv6	4	-	80482	80482	0,0,0	2	1800,601,	0,2127,	mrna85	s90	complement(join(80483..82282,82610..83210))	0.364937	0	0	0.0664853	0.364937	0				83210	FALSE	TRUE	TRUE
NC_001826	80482	83210	mrna85_sv7	2	-	80482	80482	0,0,0	2	1605,601,	0,2127,	mrna85	s91	complement(join(80483..82087,82610..83210))	0.175407	0	0.0376089	0.0371936	0.175407	0				83210	FALSE	TRUE	TRUE
NC_001826	80482	83210	mrna85_sv8	16	-	80482	80482	0,0,0	2	1605,1011,	0,1717,	mrna85	s87	complement(join(80483..82087,82200..83210))	1.59524	0.160772	0	0.347594	1.59524	0				83210	FALSE	TRUE	TRUE
NC_001826	80482	83210	mrna85_sv9	4	-	80482	80482	0,0,0	3	1605,698,123,	0,1717,2605,	mrna85	s87,s92	complement(join(80483..82087,82200..82897,83088..83210))	0.406297	0.0320806	0	0.331488	0.406297	0				83210	FALSE	TRUE	TRUE
NC_001826	80482	84033	mrna86	818	-	80482	80482	0,0,0	1	3551,	0,	mrna86	.	complement(80483..84033)	81.8328	81.8328	31.3658	49.8935	74.5973	12.5	ORF61,ORF62	ORF62	22	84033	FALSE	FALSE	FALSE
NC_001826	80482	84033	mrna86_sv1	875	-	80482	80482	0,0,0	2	2415,946,	0,2605,	mrna86	s92	complement(join(80483..82897,83088..84033))	87.5	16.329	67.9593	47.5818	18.9995	87.5	ORF61		977	84033	FALSE	FALSE	FALSE
NC_001826	80482	84033	mrna86_sv2	18	-	80482	80482	0,0,0	2	1862,1424,	0,2127,	mrna86	s88	complement(join(80483..82344,82610..84033))	1.80322	0.912633	0.0501452	0.524495	1.80322	0	ORF62	ORF62	22	84033	FALSE	FALSE	FALSE
NC_001826	80482	84033	mrna86_sv3	5	-	80482	80482	0,0,0	3	1862,288,946,	0,2127,2605,	mrna86	s88,s92	complement(join(80483..82344,82610..82897,83088..84033))	0.500193	0.182108	0.108648	0.500193	0.459268	0				84033	FALSE	FALSE	FALSE
NC_001826	80482	84033	mrna86_sv4	11	-	80482	80482	0,0,0	2	1859,1424,	0,2127,	mrna86	s89	complement(join(80483..82341,82610..84033))	1.09481	0.456317	0.125363	0.310265	1.09481	0	ORF62	ORF62	22	84033	FALSE	FALSE	FALSE
NC_001826	80482	84033	mrna86_sv5	3	-	80482	80482	0,0,0	3	1859,288,946,	0,2127,2605,	mrna86	s89,s92	complement(join(80483..82341,82610..82897,83088..84033))	0.295889	0.091054	0.27162	0.295889	0.278841	0				84033	FALSE	FALSE	FALSE
NC_001826	80482	84033	mrna86_sv6	4	-	80482	80482	0,0,0	2	1800,1424,	0,2127,	mrna86	s90	complement(join(80483..82282,82610..84033))	0.364937	0	0	0.0664853	0.364937	0	ORF62	ORF62	22	84033	FALSE	FALSE	FALSE
NC_001826	80482	84033	mrna86_sv7	2	-	80482	80482	0,0,0	2	1605,1424,	0,2127,	mrna86	s91	complement(join(80483..82087,82610..84033))	0.175407	0	0.0376089	0.0371936	0.175407	0	ORF62	ORF62	22	84033	FALSE	FALSE	FALSE
NC_001826	80482	84033	mrna86_sv8	16	-	80482	80482	0,0,0	2	1605,1834,	0,1717,	mrna86	s87	complement(join(80483..82087,82200..84033))	1.59524	0.160772	0	0.347594	1.59524	0	ORF62	ORF62	22	84033	FALSE	FALSE	FALSE
NC_001826	80482	84033	mrna86_sv9	4	-	80482	80482	0,0,0	3	1605,698,946,	0,1717,2605,	mrna86	s87,s92	complement(join(80483..82087,82200..82897,83088..84033))	0.406297	0.0320806	0	0.331488	0.406297	0				84033	FALSE	FALSE	FALSE
NC_001826	80482	87336	mrna87	715	-	80482	80482	0,0,0	1	6854,	0,	mrna87	.	complement(80483..87336)	71.4686	71.4686	27.8555	35.4208	51.0604	0	ORF61,ORF62		3325	87336	FALSE	TRUE	TRUE
NC_001826	80482	87336	mrna87_sv1	30	-	80482	80482	0,0,0	2	5549,51,	0,6803,	mrna87	s103	complement(join(80483..86031,87286..87336))	3.03125	1.36362	0.458586	2.05556	3.03125	0	ORF61,ORF62		2071	87336	FALSE	TRUE	TRUE
NC_001826	80482	87336	mrna87_sv2	1	-	80482	80482	0,0,0	2	5477,51,	0,6803,	mrna87	s104	complement(join(80483..85959,87286..87336))	0.143031	0	0	0.0802728	0.143031	0	ORF61,ORF62		1999	87336	FALSE	TRUE	TRUE
NC_001826	80482	87336	mrna87_sv3	5	-	80482	80482	0,0,0	2	5549,237,	0,6617,	mrna87	s102	complement(join(80483..86031,87100..87336))	0.452856	0.452856	0.0339972	0.0544317	0.0206136	0	ORF61,ORF62		2257	87336	FALSE	TRUE	TRUE
NC_001826	80482	87336	mrna87_sv4	4	-	80482	80482	0,0,0	2	5549,458,	0,6396,	mrna87	s101	complement(join(80483..86031,86879..87336))	0.379738	0.379738	0.0263235	0.113689	0.347482	0	ORF61,ORF62		2478	87336	FALSE	TRUE	TRUE
NC_001826	80482	87336	mrna87_sv5	3	-	80482	80482	0,0,0	2	5549,649,	0,6205,	mrna87	s100	complement(join(80483..86031,86688..87336))	0.342522	0	0.342522	0.173076	0.307448	0	ORF61,ORF62		2669	87336	FALSE	TRUE	TRUE
NC_001826	80482	87336	mrna87_sv6	11	-	80482	80482	0,0,0	2	5549,963,	0,5891,	mrna87	s98	complement(join(80483..86031,86374..87336))	1.06142	1.06142	0	0.098809	0.213303	0	ORF61,ORF62		2983	87336	FALSE	TRUE	TRUE
NC_001826	80482	87336	mrna87_sv7	2	-	80482	80482	0,0,0	2	5549,1123,	0,5731,	mrna87	s97	complement(join(80483..86031,86214..87336))	0.155176	0	0.155176	0.0427342	0.0240187	0	ORF61,ORF62		3143	87336	FALSE	TRUE	TRUE
NC_001826	80482	87336	mrna87_sv8	68	-	80482	80482	0,0,0	2	5156,1468,	0,5386,	mrna87	s95	complement(join(80483..85638,85869..87336))	6.79673	6.79673	2.32633	5.74	3.01339	0	ORF61,ORF62		3095	87336	FALSE	TRUE	TRUE
NC_001826	80482	87336	mrna87_sv9	3	-	80482	80482	0,0,0	3	5156,163,51,	0,5386,6803,	mrna87	s95,s103	complement(join(80483..85638,85869..86031,87286..87336))	0.333107	0.129681	0.0382984	0.333107	0.178893	0	ORF61,ORF62		1841	87336	FALSE	TRUE	TRUE
NC_001826	80482	87336	mrna87_sv10	1	-	80482	80482	0,0,0	3	5156,163,963,	0,5386,5891,	mrna87	s95,s98	complement(join(80483..85638,85869..86031,86374..87336))	0.100942	0.100942	0	0.0160122	0.0125883	0	ORF61,ORF62		2753	87336	FALSE	TRUE	TRUE
NC_001826	80482	87336	mrna87_sv11	177	-	80482	80482	0,0,0	2	2415,2153,	0,4701,	mrna87	s93	complement(join(80483..82897,85184..87336))	17.6942	0	0	8.85121	17.6942	0	ORF61		2184	87336	FALSE	TRUE	TRUE
NC_001826	80482	87336	mrna87_sv12	11	-	80482	80482	0,0,0	3	2415,848,51,	0,4701,6803,	mrna87	s93,s103	complement(join(80483..82897,85184..86031,87286..87336))	1.05043	0	0	0.513658	1.05043	0	ORF61		930	87336	FALSE	TRUE	TRUE
NC_001826	80482	87336	mrna87_sv13	1	-	80482	80482	0,0,0	3	2415,848,458,	0,4701,6396,	mrna87	s93,s101	complement(join(80483..82897,85184..86031,86879..87336))	0.120415	0	0	0.0284095	0.120415	0	ORF61		1337	87336	FALSE	TRUE	TRUE
NC_001826	80482	87336	mrna87_sv14	1	-	80482	80482	0,0,0	3	2415,848,649,	0,4701,6205,	mrna87	s93,s100	complement(join(80483..82897,85184..86031,86688..87336))	0.106541	0	0	0.0432496	0.106541	0	ORF61		1528	87336	FALSE	TRUE	TRUE
NC_001826	80482	87336	mrna87_sv15	14	-	80482	80482	0,0,0	3	2415,455,1468,	0,4701,5386,	mrna87	s93,s95	complement(join(80483..82897,85184..85638,85869..87336))	1.43436	0	0	1.43436	1.04425	0	ORF61		1954	87336	FALSE	TRUE	TRUE
NC_001826	80482	87336	mrna87_sv16	604	-	80482	80482	0,0,0	2	2415,4249,	0,2605,	mrna87	s92	complement(join(80483..82897,83088..87336))	60.3536	14.2609	60.3536	33.7796	13.0048	0	ORF61		4280	87336	FALSE	TRUE	TRUE
NC_001826	80482	87336	mrna87_sv17	20	-	80482	80482	0,0,0	3	2415,2944,51,	0,2605,6803,	mrna87	s92,s103	complement(join(80483..82897,83088..86031,87286..87336))	1.96032	0.272098	0.993603	1.96032	0.772042	0	ORF61		3026	87336	FALSE	TRUE	TRUE
NC_001826	80482	87336	mrna87_sv18	1	-	80482	80482	0,0,0	3	2415,2944,458,	0,2605,6396,	mrna87	s92,s101	complement(join(80483..82897,83088..86031,86879..87336))	0.108422	0.0757735	0.0570342	0.108422	0.0885016	0	ORF61		3433	87336	FALSE	TRUE	TRUE
NC_001826	80482	87336	mrna87_sv19	7	-	80482	80482	0,0,0	3	2415,2944,649,	0,2605,6205,	mrna87	s92,s100	complement(join(80483..82897,83088..86031,86688..87336))	0.742131	0	0.742131	0.165057	0.0783052	0	ORF61		3624	87336	FALSE	TRUE	TRUE
NC_001826	80482	87336	mrna87_sv20	2	-	80482	80482	0,0,0	3	2415,2944,963,	0,2605,5891,	mrna87	s92,s98	complement(join(80483..82897,83088..86031,86374..87336))	0.211796	0.211796	0	0.0942308	0.054327	0	ORF61		3938	87336	FALSE	TRUE	TRUE
NC_001826	80482	87336	mrna87_sv21	3	-	80482	80482	0,0,0	3	2415,2944,1123,	0,2605,5731,	mrna87	s92,s97	complement(join(80483..82897,83088..86031,86214..87336))	0.336214	0	0.336214	0.0407542	0.00611741	0	ORF61		4098	87336	FALSE	TRUE	TRUE
NC_001826	80482	87336	mrna87_sv22	2	-	80482	80482	0,0,0	3	2415,2551,1256,	0,2605,5598,	mrna87	s92,s96	complement(join(80483..82897,83088..85638,86081..87336))	0.17877	0	0.17877	0.00654336	0.00542188	0	ORF61		3838	87336	FALSE	TRUE	TRUE
NC_001826	80482	87336	mrna87_sv23	55	-	80482	80482	0,0,0	3	2415,2551,1468,	0,2605,5386,	mrna87	s92,s95	complement(join(80483..82897,83088..85638,85869..87336))	5.47405	1.35623	5.04037	5.47405	0.767493	0	ORF61		4050	87336	FALSE	TRUE	TRUE
NC_001826	80482	87336	mrna87_sv24	3	-	80482	80482	0,0,0	4	2415,2551,163,51,	0,2605,5386,6803,	mrna87	s92,s95,s103	complement(join(80483..82897,83088..85638,85869..86031,87286..87336))	0.317673	0.0258768	0.0829799	0.317673	0.045563	0	ORF61		2796	87336	FALSE	TRUE	TRUE
NC_001826	80482	87336	mrna87_sv25	12	-	80482	80482	0,0,0	2	1862,4727,	0,2127,	mrna87	s88	complement(join(80483..82344,82610..87336))	1.23427	0.797048	0.0445332	0.372354	1.23427	0	ORF62		3325	87336	FALSE	TRUE	TRUE
NC_001826	80482	87336	mrna87_sv26	4	-	80482	80482	0,0,0	3	1862,288,2153,	0,2127,4701,	mrna87	s88,s93	complement(join(80483..82344,82610..82897,85184..87336))	0.427716	0	0	0.0930465	0.427716	0				87336	FALSE	TRUE	TRUE
NC_001826	80482	87336	mrna87_sv27	4	-	80482	80482	0,0,0	3	1862,288,4249,	0,2127,2605,	mrna87	s88,s92	complement(join(80483..82344,82610..82897,83088..87336))	0.355101	0.159044	0.0964885	0.355101	0.31436	0				87336	FALSE	TRUE	TRUE
NC_001826	80482	87336	mrna87_sv28	7	-	80482	80482	0,0,0	2	1859,4727,	0,2127,	mrna87	s89	complement(join(80483..82341,82610..87336))	0.749376	0.398524	0.111333	0.220265	0.749376	0	ORF62		3325	87336	FALSE	TRUE	TRUE
NC_001826	80482	87336	mrna87_sv29	3	-	80482	80482	0,0,0	3	1859,288,2153,	0,2127,4701,	mrna87	s89,s93	complement(join(80483..82341,82610..82897,85184..87336))	0.259685	0	0	0.0550416	0.259685	0				87336	FALSE	TRUE	TRUE
NC_001826	80482	87336	mrna87_sv30	2	-	80482	80482	0,0,0	3	1859,288,4249,	0,2127,2605,	mrna87	s89,s92	complement(join(80483..82341,82610..82897,83088..87336))	0.241221	0.079522	0.241221	0.21006	0.190861	0				87336	FALSE	TRUE	TRUE
NC_001826	80482	87336	mrna87_sv31	2	-	80482	80482	0,0,0	2	1800,4727,	0,2127,	mrna87	s90	complement(join(80483..82282,82610..87336))	0.249792	0	0	0.0471997	0.249792	0	ORF62		3325	87336	FALSE	TRUE	TRUE
NC_001826	80482	87336	mrna87_sv32	1	-	80482	80482	0,0,0	2	1605,4727,	0,2127,	mrna87	s91	complement(join(80483..82087,82610..87336))	0.120063	0	0.0333999	0.0264048	0.120063	0	ORF62		3325	87336	FALSE	TRUE	TRUE
NC_001826	80482	87336	mrna87_sv33	11	-	80482	80482	0,0,0	2	1605,5137,	0,1717,	mrna87	s87	complement(join(80483..82087,82200..87336))	1.09191	0.14041	0	0.246766	1.09191	0	ORF62		3325	87336	FALSE	TRUE	TRUE
NC_001826	80482	87336	mrna87_sv34	4	-	80482	80482	0,0,0	3	1605,698,2153,	0,1717,4701,	mrna87	s87,s93	complement(join(80483..82087,82200..82897,85184..87336))	0.378384	0	0	0.0616639	0.378384	0				87336	FALSE	TRUE	TRUE
NC_001826	80482	87336	mrna87_sv35	3	-	80482	80482	0,0,0	3	1605,698,4249,	0,1717,2605,	mrna87	s87,s92	complement(join(80483..82087,82200..82897,83088..87336))	0.278103	0.0280176	0	0.235333	0.278103	0				87336	FALSE	TRUE	TRUE
NC_001826	85206	88840	mrna88	885	-	85206	85206	0,0,0	1	3634,	0,	mrna88	.	complement(85207..88840)	88.521	85.6714	88.521	78.565	80.9817	0				88840	FALSE	TRUE	TRUE
NC_001826	85206	88840	mrna88_sv1	2	-	85206	85206	0,0,0	2	2654,257,	0,3377,	mrna88	s112	complement(join(85207..87860,88584..88840))	0.168336	0	0	0.142672	0.168336	0				88840	FALSE	TRUE	TRUE
NC_001826	85206	88840	mrna88_sv2	3	-	85206	85206	0,0,0	2	825,257,	0,3377,	mrna88	s114	complement(join(85207..86031,88584..88840))	0.327672	0	0	0.0987547	0.327672	0				88840	FALSE	TRUE	TRUE
NC_001826	85206	88840	mrna88_sv3	2	-	85206	85206	0,0,0	2	2996,342,	0,3292,	mrna88	s108	complement(join(85207..88202,88499..88840))	0.242772	0	0	0.0166592	0.242772	0				88840	FALSE	TRUE	TRUE
NC_001826	85206	88840	mrna88_sv4	39	-	85206	85206	0,0,0	2	2654,342,	0,3292,	mrna88	s109	complement(join(85207..87860,88499..88840))	3.88435	0	0.287406	0.799644	3.88435	0				88840	FALSE	TRUE	TRUE
NC_001826	85206	88840	mrna88_sv5	2	-	85206	85206	0,0,0	2	2149,342,	0,3292,	mrna88	s110	complement(join(85207..87355,88499..88840))	0.227367	0	0	0.10019	0.227367	0				88840	FALSE	TRUE	TRUE
NC_001826	85206	88840	mrna88_sv6	17	-	85206	85206	0,0,0	2	825,342,	0,3292,	mrna88	s111	complement(join(85207..86031,88499..88840))	1.73935	1.73935	0	0.161437	0.812808	0				88840	FALSE	TRUE	TRUE
NC_001826	85206	88840	mrna88_sv7	3	-	85206	85206	0,0,0	2	2149,1305,	0,2329,	mrna88	s107	complement(join(85207..87355,87536..88840))	0.260371	0	0	0.037673	0.260371	0				88840	FALSE	TRUE	TRUE
NC_001826	85206	88840	mrna88_sv8	2	-	85206	85206	0,0,0	2	2149,1332,	0,2302,	mrna88	s106	complement(join(85207..87355,87509..88840))	0.229045	0	0	0.043047	0.229045	0				88840	FALSE	TRUE	TRUE
NC_001826	85206	88840	mrna88_sv9	2	-	85206	85206	0,0,0	2	2149,1364,	0,2270,	mrna88	s105	complement(join(85207..87355,87477..88840))	0.206043	0	0	0.10348	0.206043	0				88840	FALSE	TRUE	TRUE
NC_001826	85206	88840	mrna88_sv10	48	-	85206	85206	0,0,0	2	825,1555,	0,2079,	mrna88	s103	complement(join(85207..86031,87286..88840))	4.80756	1.63461	1.45732	4.55932	4.80756	0				88840	FALSE	TRUE	TRUE
NC_001826	85206	88840	mrna88_sv11	2	-	85206	85206	0,0,0	3	825,575,342,	0,2079,3292,	mrna88	s103,s109	complement(join(85207..86031,87286..87860,88499..88840))	0.230598	0	0.00473157	0.0464053	0.230598	0				88840	FALSE	TRUE	TRUE
NC_001826	85206	88840	mrna88_sv12	2	-	85206	85206	0,0,0	2	753,1555,	0,2079,	mrna88	s104	complement(join(85207..85959,87286..88840))	0.226847	0	0	0.178049	0.226847	0				88840	FALSE	TRUE	TRUE
NC_001826	85206	88840	mrna88_sv13	5	-	85206	85206	0,0,0	2	825,1741,	0,1893,	mrna88	s102	complement(join(85207..86031,87100..88840))	0.542851	0.542851	0.108039	0.120732	0.0326931	0				88840	FALSE	TRUE	TRUE
NC_001826	85206	88840	mrna88_sv14	6	-	85206	85206	0,0,0	2	825,1962,	0,1672,	mrna88	s101	complement(join(85207..86031,86879..88840))	0.551106	0.455203	0.0836524	0.252168	0.551106	0				88840	FALSE	TRUE	TRUE
NC_001826	85206	88840	mrna88_sv15	11	-	85206	85206	0,0,0	2	825,2153,	0,1481,	mrna88	s100	complement(join(85207..86031,86688..88840))	1.08849	0	1.08849	0.383892	0.487612	0				88840	FALSE	TRUE	TRUE
NC_001826	85206	88840	mrna88_sv16	13	-	85206	85206	0,0,0	2	825,2467,	0,1167,	mrna88	s98	complement(join(85207..86031,86374..88840))	1.27235	1.27235	0	0.219163	0.338298	0				88840	FALSE	TRUE	TRUE
NC_001826	85206	88840	mrna88_sv17	5	-	85206	85206	0,0,0	2	825,2627,	0,1007,	mrna88	s97	complement(join(85207..86031,86214..88840))	0.493128	0	0.493128	0.0947866	0.0380936	0				88840	FALSE	TRUE	TRUE
NC_001826	85206	88840	mrna88_sv18	3	-	85206	85206	0,0,0	2	432,2760,	0,874,	mrna88	s96	complement(join(85207..85638,86081..88840))	0.262203	0	0.262203	0.0152186	0.0337625	0				88840	FALSE	TRUE	TRUE
NC_001826	85206	88840	mrna88_sv19	127	-	85206	85206	0,0,0	2	432,2972,	0,662,	mrna88	s95	complement(join(85207..85638,85869..88840))	12.7316	8.14743	7.39275	12.7316	4.77924	0				88840	FALSE	TRUE	TRUE
NC_001826	85206	88840	mrna88_sv20	2	-	85206	85206	0,0,0	3	432,1992,342,	0,662,3292,	mrna88	s95,s109	complement(join(85207..85638,85869..87860,88499..88840))	0.22924	0	0.0240024	0.129584	0.22924	0				88840	FALSE	TRUE	TRUE
NC_001826	85206	88840	mrna88_sv21	2	-	85206	85206	0,0,0	3	432,163,342,	0,662,3292,	mrna88	s95,s111	complement(join(85207..85638,85869..86031,88499..88840))	0.165414	0.165414	0	0.0261612	0.0479689	0				88840	FALSE	TRUE	TRUE
NC_001826	85206	88840	mrna88_sv22	7	-	85206	85206	0,0,0	3	432,163,1555,	0,662,2079,	mrna88	s95,s103	complement(join(85207..85638,85869..86031,87286..88840))	0.738847	0.155452	0.121707	0.738847	0.283724	0				88840	FALSE	TRUE	TRUE
NC_001826	85206	88840	mrna88_sv23	1	-	85206	85206	0,0,0	3	432,163,2467,	0,662,1167,	mrna88	s95,s98	complement(join(85207..85638,85869..86031,86374..88840))	0.121001	0.121001	0	0.0355158	0.0199651	0				88840	FALSE	TRUE	TRUE
NC_001826	85206	93820	mrna89	827	-	85206	85206	0,0,0	1	8614,	0,	mrna89	.	complement(85207..93820)	82.6579	76.8943	82.6579	72.4165	62.5373	0				93820	FALSE	FALSE	FALSE
NC_001826	85206	93820	mrna89_sv1	29	-	85206	85206	0,0,0	2	4712,823,	0,7791,	mrna89	s133	complement(join(85207..89918,92998..93820))	2.90616	0	0	0.424634	2.90616	0				93820	FALSE	FALSE	FALSE
NC_001826	85206	93820	mrna89_sv2	21	-	85206	85206	0,0,0	2	825,823,	0,7791,	mrna89	s134	complement(join(85207..86031,92998..93820))	2.12362	2.12362	0	0.159288	0.663515	0				93820	FALSE	FALSE	FALSE
NC_001826	85206	93820	mrna89_sv3	7	-	85206	85206	0,0,0	2	5922,2509,	0,6105,	mrna89	s131	complement(join(85207..91128,91312..93820))	0.710454	0	0	0.319342	0.710454	0				93820	FALSE	FALSE	FALSE
NC_001826	85206	93820	mrna89_sv4	3	-	85206	85206	0,0,0	2	4712,2509,	0,6105,	mrna89	s132	complement(join(85207..89918,91312..93820))	0.261667	0	0.261667	0.0696533	0	0				93820	FALSE	FALSE	FALSE
NC_001826	85206	93820	mrna89_sv5	1	-	85206	85206	0,0,0	2	5093,2804,	0,5810,	mrna89	s129	complement(join(85207..90299,91017..93820))	0.116414	0	0	0.0596482	0.116414	0				93820	FALSE	FALSE	FALSE
NC_001826	85206	93820	mrna89_sv6	24	-	85206	85206	0,0,0	2	4712,2804,	0,5810,	mrna89	s130	complement(join(85207..89918,91017..93820))	2.39301	0	0	0.985602	2.39301	0				93820	FALSE	FALSE	FALSE
NC_001826	85206	93820	mrna89_sv7	9	-	85206	85206	0,0,0	2	4712,3222,	0,5392,	mrna89	s128	complement(join(85207..89918,90599..93820))	0.91548	0	0.317877	0.556135	0.91548	0				93820	FALSE	FALSE	FALSE
NC_001826	85206	93820	mrna89_sv8	9	-	85206	85206	0,0,0	2	4712,3619,	0,4995,	mrna89	s127	complement(join(85207..89918,90202..93820))	0.908631	0	0.877013	0.908631	0.478296	0				93820	FALSE	FALSE	FALSE
NC_001826	85206	93820	mrna89_sv9	20	-	85206	85206	0,0,0	2	4712,3827,	0,4787,	mrna89	s126	complement(join(85207..89918,89994..93820))	1.97392	0	1.97392	0.537824	0	0				93820	FALSE	FALSE	FALSE
NC_001826	85206	93820	mrna89_sv10	2	-	85206	85206	0,0,0	2	3488,3928,	0,4686,	mrna89	s122	complement(join(85207..88694,89893..93820))	0.162857	0	0	0.162857	0.132488	0				93820	FALSE	FALSE	FALSE
NC_001826	85206	93820	mrna89_sv11	1	-	85206	85206	0,0,0	2	2149,3928,	0,4686,	mrna89	s123	complement(join(85207..87355,89893..93820))	0.127032	0	0	0.00976375	0.127032	0				93820	FALSE	FALSE	FALSE
NC_001826	85206	93820	mrna89_sv12	11	-	85206	85206	0,0,0	2	825,3928,	0,4686,	mrna89	s124	complement(join(85207..86031,89893..93820))	1.0991	0	1.0991	0.188789	1.09835	0				93820	FALSE	FALSE	FALSE
NC_001826	85206	93820	mrna89_sv13	1	-	85206	85206	0,0,0	2	432,3928,	0,4686,	mrna89	s125	complement(join(85207..85638,89893..93820))	0.127246	0	0	0.0121935	0.127246	0				93820	FALSE	FALSE	FALSE
NC_001826	85206	93820	mrna89_sv14	4	-	85206	85206	0,0,0	2	3488,4041,	0,4573,	mrna89	s118	complement(join(85207..88694,89780..93820))	0.418632	0	0	0.137296	0.418632	0				93820	FALSE	FALSE	FALSE
NC_001826	85206	93820	mrna89_sv15	1	-	85206	85206	0,0,0	2	2149,4041,	0,4573,	mrna89	s119	complement(join(85207..87355,89780..93820))	0.1178	0	0	0.0199902	0.1178	0				93820	FALSE	FALSE	FALSE
NC_001826	85206	93820	mrna89_sv16	34	-	85206	85206	0,0,0	2	825,4041,	0,4573,	mrna89	s120	complement(join(85207..86031,89780..93820))	3.39508	0	0	0.44021	3.39508	0				93820	FALSE	FALSE	FALSE
NC_001826	85206	93820	mrna89_sv17	2	-	85206	85206	0,0,0	3	825,139,823,	0,4573,7791,	mrna89	s120,s133	complement(join(85207..86031,89780..89918,92998..93820))	0.157773	0	0	0.00258129	0.157773	0				93820	FALSE	FALSE	FALSE
NC_001826	85206	93820	mrna89_sv18	1	-	85206	85206	0,0,0	3	825,139,2804,	0,4573,5810,	mrna89	s120,s130	complement(join(85207..86031,89780..89918,91017..93820))	0.129914	0	0	0.00599134	0.129914	0				93820	FALSE	FALSE	FALSE
NC_001826	85206	93820	mrna89_sv19	1	-	85206	85206	0,0,0	2	432,4041,	0,4573,	mrna89	s121	complement(join(85207..85638,89780..93820))	0.134856	0	0	0	0.134856	0				93820	FALSE	FALSE	FALSE
NC_001826	85206	93820	mrna89_sv20	68	-	85206	85206	0,0,0	2	3488,4870,	0,3744,	mrna89	s115	complement(join(85207..88694,88951..93820))	6.78479	6.78479	1.28152	1.06208	4.20622	0				93820	FALSE	FALSE	FALSE
NC_001826	85206	93820	mrna89_sv21	2	-	85206	85206	0,0,0	3	3488,968,823,	0,3744,7791,	mrna89	s115,s133	complement(join(85207..88694,88951..89918,92998..93820))	0.195467	0	0	0.0062278	0.195467	0				93820	FALSE	FALSE	FALSE
NC_001826	85206	93820	mrna89_sv22	2	-	85206	85206	0,0,0	3	3488,968,2804,	0,3744,5810,	mrna89	s115,s130	complement(join(85207..88694,88951..89918,91017..93820))	0.160953	0	0	0.0144551	0.160953	0				93820	FALSE	FALSE	FALSE
NC_001826	85206	93820	mrna89_sv23	1	-	85206	85206	0,0,0	2	825,4870,	0,3744,	mrna89	s116	complement(join(85207..86031,88951..93820))	0.140909	0	0	0.0474611	0.140909	0				93820	FALSE	FALSE	FALSE
NC_001826	85206	93820	mrna89_sv24	1	-	85206	85206	0,0,0	2	2654,5237,	0,3377,	mrna89	s112	complement(join(85207..87860,88584..93820))	0.131506	0	0	0.131506	0.129996	0				93820	FALSE	FALSE	FALSE
NC_001826	85206	93820	mrna89_sv25	3	-	85206	85206	0,0,0	2	825,5237,	0,3377,	mrna89	s114	complement(join(85207..86031,88584..93820))	0.253041	0	0	0.0910261	0.253041	0				93820	FALSE	FALSE	FALSE
NC_001826	85206	93820	mrna89_sv26	2	-	85206	85206	0,0,0	2	2996,5322,	0,3292,	mrna89	s108	complement(join(85207..88202,88499..93820))	0.187478	0	0	0.0153555	0.187478	0				93820	FALSE	FALSE	FALSE
NC_001826	85206	93820	mrna89_sv27	30	-	85206	85206	0,0,0	2	2654,5322,	0,3292,	mrna89	s109	complement(join(85207..87860,88499..93820))	2.99965	0	0.26837	0.737063	2.99965	0				93820	FALSE	FALSE	FALSE
NC_001826	85206	93820	mrna89_sv28	1	-	85206	85206	0,0,0	3	2654,1420,823,	0,3292,7791,	mrna89	s109,s133	complement(join(85207..87860,88499..89918,92998..93820))	0.139396	0	0	0.00432197	0.139396	0				93820	FALSE	FALSE	FALSE
NC_001826	85206	93820	mrna89_sv29	1	-	85206	85206	0,0,0	3	2654,1420,2804,	0,3292,5810,	mrna89	s109,s130	complement(join(85207..87860,88499..89918,91017..93820))	0.114783	0	0	0.0100316	0.114783	0				93820	FALSE	FALSE	FALSE
NC_001826	85206	93820	mrna89_sv30	2	-	85206	85206	0,0,0	3	2654,196,4870,	0,3292,3744,	mrna89	s109,s115	complement(join(85207..87860,88499..88694,88951..93820))	0.201754	0	0.00416077	0.01081	0.201754	0				93820	FALSE	FALSE	FALSE
NC_001826	85206	93820	mrna89_sv31	2	-	85206	85206	0,0,0	2	2149,5322,	0,3292,	mrna89	s110	complement(join(85207..87355,88499..93820))	0.175582	0	0	0.0923489	0.175582	0				93820	FALSE	FALSE	FALSE
NC_001826	85206	93820	mrna89_sv32	16	-	85206	85206	0,0,0	2	825,5322,	0,3292,	mrna89	s111	complement(join(85207..86031,88499..93820))	1.56115	1.56115	0	0.148803	0.627682	0				93820	FALSE	FALSE	FALSE
NC_001826	85206	93820	mrna89_sv33	1	-	85206	85206	0,0,0	3	825,196,4870,	0,3292,3744,	mrna89	s111,s115	complement(join(85207..86031,88499..88694,88951..93820))	0.137749	0.137749	0	0.00218238	0.0422175	0				93820	FALSE	FALSE	FALSE
NC_001826	85206	93820	mrna89_sv34	2	-	85206	85206	0,0,0	2	2149,6285,	0,2329,	mrna89	s107	complement(join(85207..87355,87536..93820))	0.201068	0	0	0.0347247	0.201068	0				93820	FALSE	FALSE	FALSE
NC_001826	85206	93820	mrna89_sv35	2	-	85206	85206	0,0,0	2	2149,6312,	0,2302,	mrna89	s106	complement(join(85207..87355,87509..93820))	0.176878	0	0	0.0396782	0.176878	0				93820	FALSE	FALSE	FALSE
NC_001826	85206	93820	mrna89_sv36	2	-	85206	85206	0,0,0	2	2149,6344,	0,2270,	mrna89	s105	complement(join(85207..87355,87477..93820))	0.159115	0	0	0.0953814	0.159115	0				93820	FALSE	FALSE	FALSE
NC_001826	85206	93820	mrna89_sv37	42	-	85206	85206	0,0,0	2	825,6535,	0,2079,	mrna89	s103	complement(join(85207..86031,87286..93820))	4.20251	1.46714	1.3608	4.20251	3.71259	0				93820	FALSE	FALSE	FALSE
NC_001826	85206	93820	mrna89_sv38	2	-	85206	85206	0,0,0	3	825,2633,823,	0,2079,7791,	mrna89	s103,s133	complement(join(85207..86031,87286..89918,92998..93820))	0.172527	0	0	0.0246426	0.172527	0				93820	FALSE	FALSE	FALSE
NC_001826	85206	93820	mrna89_sv39	1	-	85206	85206	0,0,0	3	825,2633,2804,	0,2079,5810,	mrna89	s103,s130	complement(join(85207..86031,87286..89918,91017..93820))	0.142064	0	0	0.057197	0.142064	0				93820	FALSE	FALSE	FALSE
NC_001826	85206	93820	mrna89_sv40	2	-	85206	85206	0,0,0	3	825,1409,4870,	0,2079,3744,	mrna89	s103,s115	complement(join(85207..86031,87286..88694,88951..93820))	0.249706	0.129453	0.0210977	0.0616351	0.249706	0				93820	FALSE	FALSE	FALSE
NC_001826	85206	93820	mrna89_sv41	2	-	85206	85206	0,0,0	3	825,575,5322,	0,2079,3292,	mrna89	s103,s109	complement(join(85207..86031,87286..87860,88499..93820))	0.178077	0	0.00441818	0.0427736	0.178077	0				93820	FALSE	FALSE	FALSE
NC_001826	85206	93820	mrna89_sv42	2	-	85206	85206	0,0,0	2	753,6535,	0,2079,	mrna89	s104	complement(join(85207..85959,87286..93820))	0.17518	0	0	0.164115	0.17518	0				93820	FALSE	FALSE	FALSE
NC_001826	85206	93820	mrna89_sv43	5	-	85206	85206	0,0,0	2	825,6721,	0,1893,	mrna89	s102	complement(join(85207..86031,87100..93820))	0.487235	0.487235	0.100883	0.111284	0.0252469	0				93820	FALSE	FALSE	FALSE
NC_001826	85206	93820	mrna89_sv44	4	-	85206	85206	0,0,0	2	825,6942,	0,1672,	mrna89	s101	complement(join(85207..86031,86879..93820))	0.425586	0.408567	0.0781118	0.232433	0.425586	0				93820	FALSE	FALSE	FALSE
NC_001826	85206	93820	mrna89_sv45	10	-	85206	85206	0,0,0	2	825,7133,	0,1481,	mrna89	s100	complement(join(85207..86031,86688..93820))	1.01639	0	1.01639	0.353848	0.376553	0				93820	FALSE	FALSE	FALSE
NC_001826	85206	93820	mrna89_sv46	11	-	85206	85206	0,0,0	2	825,7447,	0,1167,	mrna89	s98	complement(join(85207..86031,86374..93820))	1.14199	1.14199	0	0.202011	0.261247	0				93820	FALSE	FALSE	FALSE
NC_001826	85206	93820	mrna89_sv47	1	-	85206	85206	0,0,0	3	825,2321,4870,	0,1167,3744,	mrna89	s98,s115	complement(join(85207..86031,86374..88694,88951..93820))	0.100764	0.100764	0	0.00296275	0.0175713	0				93820	FALSE	FALSE	FALSE
NC_001826	85206	93820	mrna89_sv48	5	-	85206	85206	0,0,0	2	825,7607,	0,1007,	mrna89	s97	complement(join(85207..86031,86214..93820))	0.460466	0	0.460466	0.0873685	0.0294173	0				93820	FALSE	FALSE	FALSE
NC_001826	85206	93820	mrna89_sv49	2	-	85206	85206	0,0,0	2	432,7740,	0,874,	mrna89	s96	complement(join(85207..85638,86081..93820))	0.244836	0	0.244836	0.0140276	0.0260727	0				93820	FALSE	FALSE	FALSE
NC_001826	85206	93820	mrna89_sv50	117	-	85206	85206	0,0,0	2	432,7952,	0,662,	mrna89	s95	complement(join(85207..85638,85869..93820))	11.7352	7.31271	6.9031	11.7352	3.69071	0				93820	FALSE	FALSE	FALSE
NC_001826	85206	93820	mrna89_sv51	2	-	85206	85206	0,0,0	3	432,4050,823,	0,662,7791,	mrna89	s95,s133	complement(join(85207..85638,85869..89918,92998..93820))	0.171511	0	0	0.0688127	0.171511	0				93820	FALSE	FALSE	FALSE
NC_001826	85206	93820	mrna89_sv52	2	-	85206	85206	0,0,0	3	432,163,823,	0,662,7791,	mrna89	s95,s134	complement(join(85207..85638,85869..86031,92998..93820))	0.201958	0.201958	0	0.0258129	0.0391582	0				93820	FALSE	FALSE	FALSE
NC_001826	85206	93820	mrna89_sv53	2	-	85206	85206	0,0,0	3	432,4050,2804,	0,662,5810,	mrna89	s95,s130	complement(join(85207..85638,85869..89918,91017..93820))	0.159719	0	0	0.159719	0.141227	0				93820	FALSE	FALSE	FALSE
NC_001826	85206	93820	mrna89_sv54	1	-	85206	85206	0,0,0	3	432,4050,3619,	0,662,4995,	mrna89	s95,s127	complement(join(85207..85638,85869..89918,90202..93820))	0.147245	0	0.073243	0.147245	0.0282273	0				93820	FALSE	FALSE	FALSE
NC_001826	85206	93820	mrna89_sv55	2	-	85206	85206	0,0,0	3	432,4050,3827,	0,662,4787,	mrna89	s95,s126	complement(join(85207..85638,85869..89918,89994..93820))	0.16485	0	0.16485	0.0871554	0	0				93820	FALSE	FALSE	FALSE
NC_001826	85206	93820	mrna89_sv56	2	-	85206	85206	0,0,0	3	432,163,4041,	0,662,4573,	mrna89	s95,s120	complement(join(85207..85638,85869..86031,89780..93820))	0.200365	0	0	0.0713368	0.200365	0				93820	FALSE	FALSE	FALSE
NC_001826	85206	93820	mrna89_sv57	6	-	85206	85206	0,0,0	3	432,2826,4870,	0,662,3744,	mrna89	s95,s115	complement(join(85207..85638,85869..88694,88951..93820))	0.645239	0.645239	0.107025	0.172112	0.248235	0				93820	FALSE	FALSE	FALSE
NC_001826	85206	93820	mrna89_sv58	2	-	85206	85206	0,0,0	3	432,1992,5322,	0,662,3292,	mrna89	s95,s109	complement(join(85207..85638,85869..87860,88499..93820))	0.177028	0	0.0224127	0.119442	0.177028	0				93820	FALSE	FALSE	FALSE
NC_001826	85206	93820	mrna89_sv59	1	-	85206	85206	0,0,0	3	432,163,5322,	0,662,3292,	mrna89	s95,s111	complement(join(85207..85638,85869..86031,88499..93820))	0.148467	0.148467	0	0.0241138	0.0370435	0				93820	FALSE	FALSE	FALSE
NC_001826	85206	93820	mrna89_sv60	7	-	85206	85206	0,0,0	3	432,163,6535,	0,662,2079,	mrna89	s95,s103	complement(join(85207..85638,85869..86031,87286..93820))	0.681024	0.139526	0.113646	0.681024	0.219103	0				93820	FALSE	FALSE	FALSE
NC_001826	85206	93820	mrna89_sv61	1	-	85206	85206	0,0,0	3	432,163,7447,	0,662,1167,	mrna89	s95,s98	complement(join(85207..85638,85869..86031,86374..93820))	0.108605	0.108605	0	0.0327363	0.0154178	0				93820	FALSE	FALSE	FALSE
NC_001826	93841	95012	mrna90	1000	-	93841	93841	0,0,0	1	1171,	0,	mrna90	.	complement(93842..95012)	100	100	99.9904	99.5578	97.8952	100	M9	M9	492	95012	FALSE	FALSE	FALSE
NC_001826	93841	95012	mrna90_sv1	16	-	93841	93841	0,0,0	2	777,280,	0,891,	mrna90	s136	complement(join(93842..94618,94733..95012))	1.60441	0	0.00963577	0.28427	1.60441	0	M9	M9	378	95012	FALSE	FALSE	FALSE
NC_001826	93841	95012	mrna90_sv2	4	-	93841	93841	0,0,0	2	695,280,	0,891,	mrna90	s137	complement(join(93842..94536,94733..95012))	0.363137	0	0	0.157928	0.363137	0	M9	M9	296	95012	FALSE	FALSE	FALSE
NC_001826	93841	95012	mrna90_sv3	1	-	93841	93841	0,0,0	2	70,875,	0,296,	mrna90	s135	complement(join(93842..93911,94138..95012))	0.134515	0	0	0	0.134515	0				95012	FALSE	FALSE	FALSE
NC_001826	95321	96581	mrna95	1000	-	95321	95321	0,0,0	1	1260,	0,	mrna95	.	complement(95322..96581)	100	99.2811	99.9413	93.6407	74.2271	100	ORF67	ORF67	165	96581	FALSE	FALSE	FALSE
NC_001826	95321	96581	mrna95_sv1	90	-	95321	95321	0,0,0	2	131,618,	0,642,	mrna95	s149	complement(join(95322..95452,95964..96581))	9.03456	0.0175131	0	0.273445	9.03456	0				96581	FALSE	FALSE	FALSE
NC_001826	95321	96581	mrna95_sv2	12	-	95321	95321	0,0,0	2	131,942,	0,318,	mrna95	s148	complement(join(95322..95452,95640..96581))	1.17098	0	0	0.358729	1.17098	0	ORF67	ORF67	165	96581	FALSE	FALSE	FALSE
NC_001826	95321	96581	mrna95_sv3	156	-	95321	95321	0,0,0	2	131,1034,	0,226,	mrna95	s147	complement(join(95322..95452,95548..96581))	15.5673	0.701358	0.0586941	5.7271	15.5673	0	ORF67	ORF67	165	96581	FALSE	FALSE	FALSE
NC_001826	95112	96581	mrna93	1000	-	95112	95112	0,0,0	1	1469,	0,	mrna93	.	complement(95113..96581)	100	99.2811	99.9413	93.6407	74.2271	100	ORF67	ORF67	165	96581	FALSE	FALSE	FALSE
NC_001826	95112	96581	mrna93_sv1	90	-	95112	95112	0,0,0	2	340,618,	0,851,	mrna93	s149	complement(join(95113..95452,95964..96581))	9.03456	0.0175131	0	0.273445	9.03456	0				96581	FALSE	FALSE	FALSE
NC_001826	95112	96581	mrna93_sv2	12	-	95112	95112	0,0,0	2	340,942,	0,527,	mrna93	s148	complement(join(95113..95452,95640..96581))	1.17098	0	0	0.358729	1.17098	0	ORF67	ORF67	165	96581	FALSE	FALSE	FALSE
NC_001826	95112	96581	mrna93_sv3	156	-	95112	95112	0,0,0	2	340,1034,	0,435,	mrna93	s147	complement(join(95113..95452,95548..96581))	15.5673	0.701358	0.0586941	5.7271	15.5673	0	ORF67	ORF67	165	96581	FALSE	FALSE	FALSE
NC_001826	93841	96581	mrna91	999	-	93841	93841	0,0,0	1	2740,	0,	mrna91	.	complement(93842..96581)	99.9317	99.2811	99.9317	93.197	68.5495	0	M9,ORF66,ORF67	ORF67	165	96581	FALSE	FALSE	FALSE
NC_001826	93841	96581	mrna91_sv1	83	-	93841	93841	0,0,0	2	1611,618,	0,2122,	mrna91	s149	complement(join(93842..95452,95964..96581))	8.34351	0.0175131	0	0.27215	8.34351	0	M9		1550	96581	FALSE	FALSE	FALSE
NC_001826	93841	96581	mrna91_sv2	11	-	93841	93841	0,0,0	2	1611,942,	0,1798,	mrna91	s148	complement(join(93842..95452,95640..96581))	1.08141	0	0	0.357029	1.08141	0	M9,ORF67	ORF67	165	96581	FALSE	FALSE	FALSE
NC_001826	93841	96581	mrna91_sv3	144	-	93841	93841	0,0,0	2	1611,1034,	0,1706,	mrna91	s147	complement(join(93842..95452,95548..96581))	14.3766	0.701358	0.0586884	5.69996	14.3766	0	M9,ORF67	ORF67	165	96581	FALSE	FALSE	FALSE
NC_001826	93841	96581	mrna91_sv4	14	-	93841	93841	0,0,0	2	695,1352,	0,1388,	mrna91	s146	complement(join(93842..94536,95230..96581))	1.39183	0	0	0.0125861	1.39183	0	M9,ORF67	ORF67	165	96581	FALSE	FALSE	FALSE
NC_001826	93841	96581	mrna91_sv5	2	-	93841	93841	0,0,0	3	695,223,618,	0,1388,2122,	mrna91	s146,s149	complement(join(93842..94536,95230..95452,95964..96581))	0.169406	0	0	3.67534e-05	0.169406	0	M9		857	96581	FALSE	FALSE	FALSE
NC_001826	93841	96581	mrna91_sv6	3	-	93841	93841	0,0,0	3	695,223,1034,	0,1388,1706,	mrna91	s146,s147	complement(join(93842..94536,95230..95452,95548..96581))	0.291902	0	0	0.000769771	0.291902	0	M9,ORF67	ORF67	165	96581	FALSE	FALSE	FALSE
NC_001826	93841	96581	mrna91_sv7	3	-	93841	93841	0,0,0	2	777,1400,	0,1340,	mrna91	s143	complement(join(93842..94618,95182..96581))	0.283254	0	0	0.0172269	0.283254	0	M9,ORF67	ORF67	165	96581	FALSE	FALSE	FALSE
NC_001826	93841	96581	mrna91_sv8	12	-	93841	93841	0,0,0	2	695,1400,	0,1340,	mrna91	s144	complement(join(93842..94536,95182..96581))	1.24317	0	0	0	1.24317	0	M9,ORF67	ORF67	165	96581	FALSE	FALSE	FALSE
NC_001826	93841	96581	mrna91_sv9	2	-	93841	93841	0,0,0	3	695,271,618,	0,1340,2122,	mrna91	s144,s149	complement(join(93842..94536,95182..95452,95964..96581))	0.151313	0	0	0	0.151313	0	M9		905	96581	FALSE	FALSE	FALSE
NC_001826	93841	96581	mrna91_sv10	3	-	93841	93841	0,0,0	3	695,271,1034,	0,1340,1706,	mrna91	s144,s147	complement(join(93842..94536,95182..95452,95548..96581))	0.260725	0	0	0	0.260725	0	M9,ORF67	ORF67	165	96581	FALSE	FALSE	FALSE
NC_001826	93841	96581	mrna91_sv11	3	-	93841	93841	0,0,0	2	777,1477,	0,1263,	mrna91	s140	complement(join(93842..94618,95105..96581))	0.265385	0	0	0	0.265385	0	M9,ORF67	ORF67	165	96581	FALSE	FALSE	FALSE
NC_001826	93841	96581	mrna91_sv12	6	-	93841	93841	0,0,0	2	695,1477,	0,1263,	mrna91	s141	complement(join(93842..94536,95105..96581))	0.628544	0	0	0	0.628544	0	M9,ORF67	ORF67	165	96581	FALSE	FALSE	FALSE
NC_001826	93841	96581	mrna91_sv13	1	-	93841	93841	0,0,0	3	695,348,1034,	0,1263,1706,	mrna91	s141,s147	complement(join(93842..94536,95105..95452,95548..96581))	0.131822	0	0	0	0.131822	0	M9,ORF67	ORF67	165	96581	FALSE	FALSE	FALSE
NC_001826	93841	96581	mrna91_sv14	2	-	93841	93841	0,0,0	2	777,1494,	0,1246,	mrna91	s138	complement(join(93842..94618,95088..96581))	0.217016	0	0	0	0.217016	0	M9,ORF67	ORF67	165	96581	FALSE	FALSE	FALSE
NC_001826	93841	96581	mrna91_sv15	2	-	93841	93841	0,0,0	2	695,1494,	0,1246,	mrna91	s139	complement(join(93842..94536,95088..96581))	0.16879	0	0	0	0.16879	0	M9,ORF67	ORF67	165	96581	FALSE	FALSE	FALSE
NC_001826	93841	96581	mrna91_sv16	11	-	93841	93841	0,0,0	2	777,1849,	0,891,	mrna91	s136	complement(join(93842..94618,94733..96581))	1.12346	0	0.00963011	0.266108	1.12346	0	M9,ORF67	ORF67	165	96581	FALSE	FALSE	FALSE
NC_001826	93841	96581	mrna91_sv17	1	-	93841	93841	0,0,0	3	777,720,618,	0,891,2122,	mrna91	s136,s149	complement(join(93842..94618,94733..95452,95964..96581))	0.136742	0	0	0.000777077	0.136742	0	M9		1436	96581	FALSE	FALSE	FALSE
NC_001826	93841	96581	mrna91_sv18	2	-	93841	93841	0,0,0	3	777,720,1034,	0,891,1706,	mrna91	s136,s147	complement(join(93842..94618,94733..95452,95548..96581))	0.235618	0	5.65562e-06	0.0162753	0.235618	0	M9,ORF67	ORF67	165	96581	FALSE	FALSE	FALSE
NC_001826	93841	96581	mrna91_sv19	3	-	93841	93841	0,0,0	2	695,1849,	0,891,	mrna91	s137	complement(join(93842..94536,94733..96581))	0.254281	0	0	0.147838	0.254281	0	M9,ORF67	ORF67	165	96581	FALSE	FALSE	FALSE
NC_001826	95321	97792	mrna96	997	-	95321	95321	0,0,0	1	2471,	0,	mrna96	.	complement(95322..97792)	99.7105	98.2772	99.7105	85.8477	38.8652	0	ORF67,ORF67a		1117	97792	FALSE	TRUE	FALSE
NC_001826	95321	97792	mrna96_sv1	13	-	95321	95321	0,0,0	2	2303,36,	0,2435,	mrna96	s173	complement(join(95322..97624,97757..97792))	1.28774	0	0.0176012	1.28774	1.16119	0	ORF67,ORF67a		985	97792	FALSE	TRUE	FALSE
NC_001826	95321	97792	mrna96_sv2	1	-	95321	95321	0,0,0	2	1160,36,	0,2435,	mrna96	s174	complement(join(95322..96481,97757..97792))	0.116893	0	0.0176326	0.0724353	0.116893	0	ORF67	ORF67	101	97792	FALSE	TRUE	FALSE
NC_001826	95321	97792	mrna96_sv3	8	-	95321	95321	0,0,0	2	131,36,	0,2435,	mrna96	s175	complement(join(95322..95452,97757..97792))	0.767717	0.0556483	0.0176429	0.444788	0.767717	0				97792	FALSE	TRUE	FALSE
NC_001826	95321	97792	mrna96_sv4	1	-	95321	95321	0,0,0	2	2136,172,	0,2299,	mrna96	s163	complement(join(95322..97457,97621..97792))	0.124009	0	0.00692194	0.124009	0.0201141	0	ORF67,ORF67a		954	97792	FALSE	TRUE	FALSE
NC_001826	95321	97792	mrna96_sv5	5	-	95321	95321	0,0,0	2	1160,172,	0,2299,	mrna96	s165	complement(join(95322..96481,97621..97792))	0.508244	0	0.0277054	0.508244	0.400283	0	ORF67	ORF67	237	97792	FALSE	TRUE	FALSE
NC_001826	95321	97792	mrna96_sv6	1	-	95321	95321	0,0,0	2	1029,172,	0,2299,	mrna96	s166	complement(join(95322..96350,97621..97792))	0.105735	0	0	0.0693059	0.105735	0				97792	FALSE	TRUE	FALSE
NC_001826	95321	97792	mrna96_sv7	165	-	95321	95321	0,0,0	2	131,172,	0,2299,	mrna96	s168	complement(join(95322..95452,97621..97792))	16.5342	0.110203	0.0796998	3.29356	16.5342	0				97792	FALSE	TRUE	FALSE
NC_001826	95321	97792	mrna96_sv8	5	-	95321	95321	0,0,0	3	131,4,36,	0,2299,2435,	mrna96	s168,s173	complement(join(95322..95452,97621..97624,97757..97792))	0.494	0	1.40688e-05	0.0494044	0.494	0				97792	FALSE	TRUE	FALSE
NC_001826	95321	97792	mrna96_sv9	3	-	95321	95321	0,0,0	2	131,335,	0,2136,	mrna96	s162	complement(join(95322..95452,97458..97792))	0.295828	0	0	0	0.295828	0				97792	FALSE	TRUE	FALSE
NC_001826	95321	97792	mrna96_sv10	3	-	95321	95321	0,0,0	2	1696,669,	0,1802,	mrna96	s154	complement(join(95322..97017,97124..97792))	0.261316	0	0	0.0817598	0.261316	0	ORF67,ORF67a		1011	97792	FALSE	TRUE	FALSE
NC_001826	95321	97792	mrna96_sv11	31	-	95321	95321	0,0,0	2	1160,669,	0,1802,	mrna96	s156	complement(join(95322..96481,97124..97792))	3.05515	0	0.0181672	1.2088	3.05515	0	ORF67	ORF67	734	97792	FALSE	TRUE	FALSE
NC_001826	95321	97792	mrna96_sv12	2	-	95321	95321	0,0,0	2	1029,669,	0,1802,	mrna96	s157	complement(join(95322..96350,97124..97792))	0.194215	0	0	0.0817986	0.194215	0				97792	FALSE	TRUE	FALSE
NC_001826	95321	97792	mrna96_sv13	215	-	95321	95321	0,0,0	2	131,669,	0,1802,	mrna96	s158	complement(join(95322..95452,97124..97792))	21.4905	0.845359	0.0454446	0.747359	21.4905	0				97792	FALSE	TRUE	FALSE
NC_001826	95321	97792	mrna96_sv14	6	-	95321	95321	0,0,0	3	131,501,36,	0,1802,2435,	mrna96	s158,s173	complement(join(95322..95452,97124..97624,97757..97792))	0.642083	0	8.022e-06	0.0112106	0.642083	0				97792	FALSE	TRUE	FALSE
NC_001826	95321	97792	mrna96_sv15	47	-	95321	95321	0,0,0	2	131,1829,	0,642,	mrna96	s149	complement(join(95322..95452,95964..97792))	4.73048	0.017336	0	0.250689	4.73048	0	ORF67a		1117	97792	FALSE	TRUE	FALSE
NC_001826	95321	97792	mrna96_sv16	1	-	95321	95321	0,0,0	3	131,1661,36,	0,642,2435,	mrna96	s149,s173	complement(join(95322..95452,95964..97624,97757..97792))	0.141335	0	0	0.00376041	0.141335	0	ORF67a		985	97792	FALSE	TRUE	FALSE
NC_001826	95321	97792	mrna96_sv17	4	-	95321	95321	0,0,0	3	131,518,669,	0,642,1802,	mrna96	s149,s156	complement(join(95322..95452,95964..96481,97124..97792))	0.371858	0	0	0.00352989	0.371858	0				97792	FALSE	TRUE	FALSE
NC_001826	95321	97792	mrna96_sv18	6	-	95321	95321	0,0,0	2	131,2153,	0,318,	mrna96	s148	complement(join(95322..95452,95640..97792))	0.613121	0	0	0.328874	0.613121	0	ORF67,ORF67a		1117	97792	FALSE	TRUE	FALSE
NC_001826	95321	97792	mrna96_sv19	82	-	95321	95321	0,0,0	2	131,2245,	0,226,	mrna96	s147	complement(join(95322..95452,95548..97792))	8.15102	0.694266	0.0585585	5.25048	8.15102	0	ORF67,ORF67a		1117	97792	FALSE	TRUE	FALSE
NC_001826	95321	97792	mrna96_sv20	2	-	95321	95321	0,0,0	3	131,2077,36,	0,226,2435,	mrna96	s147,s173	complement(join(95322..95452,95548..97624,97757..97792))	0.243532	0	1.03369e-05	0.0787587	0.243532	0	ORF67,ORF67a		985	97792	FALSE	TRUE	FALSE
NC_001826	95321	97792	mrna96_sv21	6	-	95321	95321	0,0,0	3	131,934,669,	0,226,1802,	mrna96	s147,s156	complement(join(95322..95452,95548..96481,97124..97792))	0.640744	0	1.06693e-05	0.0739307	0.640744	0	ORF67	ORF67	734	97792	FALSE	TRUE	FALSE
NC_001826	95112	97792	mrna94	997	-	95112	95112	0,0,0	1	2680,	0,	mrna94	.	complement(95113..97792)	99.7105	98.2772	99.7105	85.8477	38.8652	0	ORF67,ORF67a		1117	97792	FALSE	TRUE	FALSE
NC_001826	95112	97792	mrna94_sv1	13	-	95112	95112	0,0,0	2	2512,36,	0,2644,	mrna94	s173	complement(join(95113..97624,97757..97792))	1.28774	0	0.0176012	1.28774	1.16119	0	ORF67,ORF67a		985	97792	FALSE	TRUE	FALSE
NC_001826	95112	97792	mrna94_sv2	1	-	95112	95112	0,0,0	2	1369,36,	0,2644,	mrna94	s174	complement(join(95113..96481,97757..97792))	0.116893	0	0.0176326	0.0724353	0.116893	0	ORF67	ORF67	101	97792	FALSE	TRUE	FALSE
NC_001826	95112	97792	mrna94_sv3	8	-	95112	95112	0,0,0	2	340,36,	0,2644,	mrna94	s175	complement(join(95113..95452,97757..97792))	0.767717	0.0556483	0.0176429	0.444788	0.767717	0				97792	FALSE	TRUE	FALSE
NC_001826	95112	97792	mrna94_sv4	1	-	95112	95112	0,0,0	2	2345,172,	0,2508,	mrna94	s163	complement(join(95113..97457,97621..97792))	0.124009	0	0.00692194	0.124009	0.0201141	0	ORF67,ORF67a		954	97792	FALSE	TRUE	FALSE
NC_001826	95112	97792	mrna94_sv5	5	-	95112	95112	0,0,0	2	1369,172,	0,2508,	mrna94	s165	complement(join(95113..96481,97621..97792))	0.508244	0	0.0277054	0.508244	0.400283	0	ORF67	ORF67	237	97792	FALSE	TRUE	FALSE
NC_001826	95112	97792	mrna94_sv6	1	-	95112	95112	0,0,0	2	1238,172,	0,2508,	mrna94	s166	complement(join(95113..96350,97621..97792))	0.105735	0	0	0.0693059	0.105735	0				97792	FALSE	TRUE	FALSE
NC_001826	95112	97792	mrna94_sv7	165	-	95112	95112	0,0,0	2	340,172,	0,2508,	mrna94	s168	complement(join(95113..95452,97621..97792))	16.5342	0.110203	0.0796998	3.29356	16.5342	0				97792	FALSE	TRUE	FALSE
NC_001826	95112	97792	mrna94_sv8	5	-	95112	95112	0,0,0	3	340,4,36,	0,2508,2644,	mrna94	s168,s173	complement(join(95113..95452,97621..97624,97757..97792))	0.494	0	1.40688e-05	0.0494044	0.494	0				97792	FALSE	TRUE	FALSE
NC_001826	95112	97792	mrna94_sv9	3	-	95112	95112	0,0,0	2	340,335,	0,2345,	mrna94	s162	complement(join(95113..95452,97458..97792))	0.295828	0	0	0	0.295828	0				97792	FALSE	TRUE	FALSE
NC_001826	95112	97792	mrna94_sv10	3	-	95112	95112	0,0,0	2	1905,669,	0,2011,	mrna94	s154	complement(join(95113..97017,97124..97792))	0.261316	0	0	0.0817598	0.261316	0	ORF67,ORF67a		1011	97792	FALSE	TRUE	FALSE
NC_001826	95112	97792	mrna94_sv11	31	-	95112	95112	0,0,0	2	1369,669,	0,2011,	mrna94	s156	complement(join(95113..96481,97124..97792))	3.05515	0	0.0181672	1.2088	3.05515	0	ORF67	ORF67	734	97792	FALSE	TRUE	FALSE
NC_001826	95112	97792	mrna94_sv12	2	-	95112	95112	0,0,0	2	1238,669,	0,2011,	mrna94	s157	complement(join(95113..96350,97124..97792))	0.194215	0	0	0.0817986	0.194215	0				97792	FALSE	TRUE	FALSE
NC_001826	95112	97792	mrna94_sv13	215	-	95112	95112	0,0,0	2	340,669,	0,2011,	mrna94	s158	complement(join(95113..95452,97124..97792))	21.4905	0.845359	0.0454446	0.747359	21.4905	0				97792	FALSE	TRUE	FALSE
NC_001826	95112	97792	mrna94_sv14	6	-	95112	95112	0,0,0	3	340,501,36,	0,2011,2644,	mrna94	s158,s173	complement(join(95113..95452,97124..97624,97757..97792))	0.642083	0	8.022e-06	0.0112106	0.642083	0				97792	FALSE	TRUE	FALSE
NC_001826	95112	97792	mrna94_sv15	47	-	95112	95112	0,0,0	2	340,1829,	0,851,	mrna94	s149	complement(join(95113..95452,95964..97792))	4.73048	0.017336	0	0.250689	4.73048	0	ORF67a		1117	97792	FALSE	TRUE	FALSE
NC_001826	95112	97792	mrna94_sv16	1	-	95112	95112	0,0,0	3	340,1661,36,	0,851,2644,	mrna94	s149,s173	complement(join(95113..95452,95964..97624,97757..97792))	0.141335	0	0	0.00376041	0.141335	0	ORF67a		985	97792	FALSE	TRUE	FALSE
NC_001826	95112	97792	mrna94_sv17	4	-	95112	95112	0,0,0	3	340,518,669,	0,851,2011,	mrna94	s149,s156	complement(join(95113..95452,95964..96481,97124..97792))	0.371858	0	0	0.00352989	0.371858	0				97792	FALSE	TRUE	FALSE
NC_001826	95112	97792	mrna94_sv18	6	-	95112	95112	0,0,0	2	340,2153,	0,527,	mrna94	s148	complement(join(95113..95452,95640..97792))	0.613121	0	0	0.328874	0.613121	0	ORF67,ORF67a		1117	97792	FALSE	TRUE	FALSE
NC_001826	95112	97792	mrna94_sv19	82	-	95112	95112	0,0,0	2	340,2245,	0,435,	mrna94	s147	complement(join(95113..95452,95548..97792))	8.15102	0.694266	0.0585585	5.25048	8.15102	0	ORF67,ORF67a		1117	97792	FALSE	TRUE	FALSE
NC_001826	95112	97792	mrna94_sv20	2	-	95112	95112	0,0,0	3	340,2077,36,	0,435,2644,	mrna94	s147,s173	complement(join(95113..95452,95548..97624,97757..97792))	0.243532	0	1.03369e-05	0.0787587	0.243532	0	ORF67,ORF67a		985	97792	FALSE	TRUE	FALSE
NC_001826	95112	97792	mrna94_sv21	6	-	95112	95112	0,0,0	3	340,934,669,	0,435,2011,	mrna94	s147,s156	complement(join(95113..95452,95548..96481,97124..97792))	0.640744	0	1.06693e-05	0.0739307	0.640744	0	ORF67	ORF67	734	97792	FALSE	TRUE	FALSE
NC_001826	93841	97792	mrna92	997	-	93841	93841	0,0,0	1	3951,	0,	mrna92	.	complement(93842..97792)	99.7009	98.2772	99.7009	85.4409	35.8924	0	M9,ORF66,ORF67,ORF67a		1117	97792	FALSE	TRUE	FALSE
NC_001826	93841	97792	mrna92_sv1	13	-	93841	93841	0,0,0	2	3783,36,	0,3915,	mrna92	s173	complement(join(93842..97624,97757..97792))	1.28164	0	0.0175995	1.28164	1.07237	0	M9,ORF66,ORF67,ORF67a		985	97792	FALSE	TRUE	FALSE
NC_001826	93841	97792	mrna92_sv2	1	-	93841	93841	0,0,0	2	2640,36,	0,3915,	mrna92	s174	complement(join(93842..96481,97757..97792))	0.107952	0	0.0176309	0.072092	0.107952	0	M9,ORF66,ORF67	ORF67	101	97792	FALSE	TRUE	FALSE
NC_001826	93841	97792	mrna92_sv3	7	-	93841	93841	0,0,0	2	1611,36,	0,3915,	mrna92	s175	complement(join(93842..95452,97757..97792))	0.708994	0.0556483	0.0176412	0.44268	0.708994	0	M9	M9	968	97792	FALSE	TRUE	FALSE
NC_001826	93841	97792	mrna92_sv4	1	-	93841	93841	0,0,0	2	3616,172,	0,3779,	mrna92	s163	complement(join(93842..97457,97621..97792))	0.123421	0	0.00692127	0.123421	0.0185756	0	M9,ORF66,ORF67,ORF67a		954	97792	FALSE	TRUE	FALSE
NC_001826	93841	97792	mrna92_sv5	5	-	93841	93841	0,0,0	2	2640,172,	0,3779,	mrna92	s165	complement(join(93842..96481,97621..97792))	0.505835	0	0.0277027	0.505835	0.369666	0	M9,ORF66,ORF67	ORF67	237	97792	FALSE	TRUE	FALSE
NC_001826	93841	97792	mrna92_sv6	153	-	93841	93841	0,0,0	2	1611,172,	0,3779,	mrna92	s168	complement(join(93842..95452,97621..97792))	15.2695	0.110203	0.0796922	3.27795	15.2695	0	M9	M9	1104	97792	FALSE	TRUE	FALSE
NC_001826	93841	97792	mrna92_sv7	5	-	93841	93841	0,0,0	3	1611,4,36,	0,3779,3915,	mrna92	s168,s173	complement(join(93842..95452,97621..97624,97757..97792))	0.456214	0	1.40675e-05	0.0491703	0.456214	0	M9	M9	972	97792	FALSE	TRUE	FALSE
NC_001826	93841	97792	mrna92_sv8	3	-	93841	93841	0,0,0	2	1611,335,	0,3616,	mrna92	s162	complement(join(93842..95452,97458..97792))	0.2732	0	0	0	0.2732	0	M9	M9	1267	97792	FALSE	TRUE	FALSE
NC_001826	93841	97792	mrna92_sv9	2	-	93841	93841	0,0,0	2	3176,669,	0,3282,	mrna92	s154	complement(join(93842..97017,97124..97792))	0.241328	0	0	0.0813723	0.241328	0	M9,ORF66,ORF67,ORF67a		1011	97792	FALSE	TRUE	FALSE
NC_001826	93841	97792	mrna92_sv10	28	-	93841	93841	0,0,0	2	2640,669,	0,3282,	mrna92	s156	complement(join(93842..96481,97124..97792))	2.82147	0	0.0181654	1.20307	2.82147	0	M9,ORF66,ORF67	ORF67	734	97792	FALSE	TRUE	FALSE
NC_001826	93841	97792	mrna92_sv11	2	-	93841	93841	0,0,0	2	2509,669,	0,3282,	mrna92	s157	complement(join(93842..96350,97124..97792))	0.17936	0	0	0.081411	0.17936	0	M9,ORF66		1277	97792	FALSE	TRUE	FALSE
NC_001826	93841	97792	mrna92_sv12	198	-	93841	93841	0,0,0	2	1611,669,	0,3282,	mrna92	s158	complement(join(93842..95452,97124..97792))	19.8467	0.845359	0.0454402	0.743818	19.8467	0	M9		1601	97792	FALSE	TRUE	FALSE
NC_001826	93841	97792	mrna92_sv13	6	-	93841	93841	0,0,0	3	1611,501,36,	0,3282,3915,	mrna92	s158,s173	complement(join(93842..95452,97124..97624,97757..97792))	0.59297	0	8.02122e-06	0.0111575	0.59297	0	M9		1469	97792	FALSE	TRUE	FALSE
NC_001826	93841	97792	mrna92_sv14	44	-	93841	93841	0,0,0	2	1611,1829,	0,2122,	mrna92	s149	complement(join(93842..95452,95964..97792))	4.36864	0.017336	0	0.249501	4.36864	0	M9,ORF67a		1117	97792	FALSE	TRUE	FALSE
NC_001826	93841	97792	mrna92_sv15	1	-	93841	93841	0,0,0	3	1611,1661,36,	0,2122,3915,	mrna92	s149,s173	complement(join(93842..95452,95964..97624,97757..97792))	0.130524	0	0	0.00374259	0.130524	0	M9,ORF67a		985	97792	FALSE	TRUE	FALSE
NC_001826	93841	97792	mrna92_sv16	3	-	93841	93841	0,0,0	3	1611,518,669,	0,2122,3282,	mrna92	s149,s156	complement(join(93842..95452,95964..96481,97124..97792))	0.343415	0	0	0.00351316	0.343415	0	M9		2119	97792	FALSE	TRUE	FALSE
NC_001826	93841	97792	mrna92_sv17	6	-	93841	93841	0,0,0	2	1611,2153,	0,1798,	mrna92	s148	complement(join(93842..95452,95640..97792))	0.566224	0	0	0.327316	0.566224	0	M9,ORF67,ORF67a		1117	97792	FALSE	TRUE	FALSE
NC_001826	93841	97792	mrna92_sv18	75	-	93841	93841	0,0,0	2	1611,2245,	0,1706,	mrna92	s147	complement(join(93842..95452,95548..97792))	7.52756	0.694266	0.0585529	5.22559	7.52756	0	M9,ORF67,ORF67a		1117	97792	FALSE	TRUE	FALSE
NC_001826	93841	97792	mrna92_sv19	2	-	93841	93841	0,0,0	3	1611,2077,36,	0,1706,3915,	mrna92	s147,s173	complement(join(93842..95452,95548..97624,97757..97792))	0.224905	0	1.03359e-05	0.0783855	0.224905	0	M9,ORF67,ORF67a		985	97792	FALSE	TRUE	FALSE
NC_001826	93841	97792	mrna92_sv20	6	-	93841	93841	0,0,0	3	1611,934,669,	0,1706,3282,	mrna92	s147,s156	complement(join(93842..95452,95548..96481,97124..97792))	0.591734	0	1.06683e-05	0.0735804	0.591734	0	M9,ORF67	ORF67	734	97792	FALSE	TRUE	FALSE
NC_001826	93841	97792	mrna92_sv21	7	-	93841	93841	0,0,0	2	695,2563,	0,1388,	mrna92	s146	complement(join(93842..94536,95230..97792))	0.728757	0	0	0.0115387	0.728757	0	M9,ORF67,ORF67a		1117	97792	FALSE	TRUE	FALSE
NC_001826	93841	97792	mrna92_sv22	3	-	93841	93841	0,0,0	3	695,223,172,	0,1388,3779,	mrna92	s146,s168	complement(join(93842..94536,95230..95452,97621..97792))	0.310031	0	0	0.000442683	0.310031	0	M9	M9	411	97792	FALSE	TRUE	FALSE
NC_001826	93841	97792	mrna92_sv23	4	-	93841	93841	0,0,0	3	695,223,669,	0,1388,3282,	mrna92	s146,s158	complement(join(93842..94536,95230..95452,97124..97792))	0.402967	0	0	0.000100452	0.402967	0	M9		908	97792	FALSE	TRUE	FALSE
NC_001826	93841	97792	mrna92_sv24	2	-	93841	93841	0,0,0	3	695,223,2245,	0,1388,1706,	mrna92	s146,s147	complement(join(93842..94536,95230..95452,95548..97792))	0.152839	0	0	0.000705709	0.152839	0	M9,ORF67,ORF67a		1117	97792	FALSE	TRUE	FALSE
NC_001826	93841	97792	mrna92_sv25	1	-	93841	93841	0,0,0	2	777,2611,	0,1340,	mrna92	s143	complement(join(93842..94618,95182..97792))	0.148311	0	0	0.0157932	0.148311	0	M9,ORF67,ORF67a		1117	97792	FALSE	TRUE	FALSE
NC_001826	93841	97792	mrna92_sv26	7	-	93841	93841	0,0,0	2	695,2611,	0,1340,	mrna92	s144	complement(join(93842..94536,95182..97792))	0.650922	0	0	0	0.650922	0	M9,ORF67,ORF67a		1117	97792	FALSE	TRUE	FALSE
NC_001826	93841	97792	mrna92_sv27	3	-	93841	93841	0,0,0	3	695,271,172,	0,1340,3779,	mrna92	s144,s168	complement(join(93842..94536,95182..95452,97621..97792))	0.276918	0	0	0	0.276918	0	M9	M9	459	97792	FALSE	TRUE	FALSE
NC_001826	93841	97792	mrna92_sv28	4	-	93841	93841	0,0,0	3	695,271,669,	0,1340,3282,	mrna92	s144,s158	complement(join(93842..94536,95182..95452,97124..97792))	0.359928	0	0	0	0.359928	0	M9		956	97792	FALSE	TRUE	FALSE
NC_001826	93841	97792	mrna92_sv29	1	-	93841	93841	0,0,0	3	695,271,2245,	0,1340,1706,	mrna92	s144,s147	complement(join(93842..94536,95182..95452,95548..97792))	0.136515	0	0	0	0.136515	0	M9,ORF67,ORF67a		1117	97792	FALSE	TRUE	FALSE
NC_001826	93841	97792	mrna92_sv30	1	-	93841	93841	0,0,0	2	777,2688,	0,1263,	mrna92	s140	complement(join(93842..94618,95105..97792))	0.138955	0	0	0	0.138955	0	M9,ORF67,ORF67a		1117	97792	FALSE	TRUE	FALSE
NC_001826	93841	97792	mrna92_sv31	3	-	93841	93841	0,0,0	2	695,2688,	0,1263,	mrna92	s141	complement(join(93842..94536,95105..97792))	0.329104	0	0	0	0.329104	0	M9,ORF67,ORF67a		1117	97792	FALSE	TRUE	FALSE
NC_001826	93841	97792	mrna92_sv32	1	-	93841	93841	0,0,0	3	695,348,172,	0,1263,3779,	mrna92	s141,s168	complement(join(93842..94536,95105..95452,97621..97792))	0.140009	0	0	0	0.140009	0	M9	M9	536	97792	FALSE	TRUE	FALSE
NC_001826	93841	97792	mrna92_sv33	2	-	93841	93841	0,0,0	3	695,348,669,	0,1263,3282,	mrna92	s141,s158	complement(join(93842..94536,95105..95452,97124..97792))	0.181978	0	0	0	0.181978	0	M9		1033	97792	FALSE	TRUE	FALSE
NC_001826	93841	97792	mrna92_sv34	1	-	93841	93841	0,0,0	2	777,2705,	0,1246,	mrna92	s138	complement(join(93842..94618,95088..97792))	0.113629	0	0	0	0.113629	0	M9,ORF67,ORF67a		1117	97792	FALSE	TRUE	FALSE
NC_001826	93841	97792	mrna92_sv35	6	-	93841	93841	0,0,0	2	777,3060,	0,891,	mrna92	s136	complement(join(93842..94618,94733..97792))	0.588241	0	0.00960788	0.243962	0.588241	0	M9,ORF67,ORF67a		1117	97792	FALSE	TRUE	FALSE
NC_001826	93841	97792	mrna92_sv36	3	-	93841	93841	0,0,0	3	777,720,172,	0,891,3779,	mrna92	s136,s168	complement(join(93842..94618,94733..95452,97621..97792))	0.250252	0	7.67969e-06	0.00935964	0.250252	0	M9	M9	990	97792	FALSE	TRUE	FALSE
NC_001826	93841	97792	mrna92_sv37	3	-	93841	93841	0,0,0	3	777,720,669,	0,891,3282,	mrna92	s136,s158	complement(join(93842..94618,94733..95452,97124..97792))	0.325268	0	4.37894e-06	0.00212384	0.325268	0	M9		1487	97792	FALSE	TRUE	FALSE
NC_001826	93841	97792	mrna92_sv38	1	-	93841	93841	0,0,0	3	777,720,2245,	0,891,1706,	mrna92	s136,s147	complement(join(93842..94618,94733..95452,95548..97792))	0.123369	0	5.64256e-06	0.0149208	0.123369	0	M9,ORF67,ORF67a		1117	97792	FALSE	TRUE	FALSE
NC_001826	93841	97792	mrna92_sv39	1	-	93841	93841	0,0,0	2	695,3060,	0,891,	mrna92	s137	complement(join(93842..94536,94733..97792))	0.135534	0	0	0.135534	0.133141	0	M9,ORF67,ORF67a		1117	97792	FALSE	TRUE	FALSE
NC_001826	102412	103376	mrna97	1000	-	102412	102412	0,0,0	1	964,	0,	mrna97	.	complement(102413..103376)	100	100	100	100	100	100	ORF72	ORF72	194	103376	FALSE	TRUE	TRUE
NC_001826	102412	103726	mrna98	1000	-	102412	102412	0,0,0	1	1314,	0,	mrna98	.	complement(102413..103726)	100	100	100	100	99.5827	100	ORF72	ORF72	544	103726	FALSE	TRUE	TRUE
NC_001826	102412	103726	mrna98_sv1	4	-	102412	102412	0,0,0	2	841,81,	0,1233,	mrna98	s186	complement(join(102413..103253,103646..103726))	0.392734	0	0	0	0.392734	0	ORF72	ORF72	152	103726	FALSE	TRUE	TRUE
NC_001826	102412	105508	mrna99	1000	-	102412	102412	0,0,0	1	3096,	0,	mrna99	.	complement(102413..105508)	100	100	100	99.019	97.0736	100	ORF72,ORF73		639	105508	FALSE	TRUE	FALSE
NC_001826	102412	105508	mrna99_sv1	5	-	102412	102412	0,0,0	2	2460,74,	0,3022,	mrna99	s192	complement(join(102413..104872,105435..105508))	0.54796	0	0	0.299172	0.54796	0	ORF72,ORF73	ORF73	77	105508	FALSE	TRUE	FALSE
NC_001826	102412	105508	mrna99_sv2	14	-	102412	102412	0,0,0	2	2460,136,	0,2960,	mrna99	s191	complement(join(102413..104872,105373..105508))	1.36577	0	0	0.665053	1.36577	0	ORF72,ORF73	ORF73	139	105508	FALSE	TRUE	FALSE
NC_001826	102412	105508	mrna99_sv3	4	-	102412	102412	0,0,0	2	841,1022,	0,2074,	mrna99	s188	complement(join(102413..103253,104487..105508))	0.404231	0	0	0	0.404231	0	ORF72		1093	105508	FALSE	TRUE	FALSE
NC_001826	102412	105508	mrna99_sv4	1	-	102412	102412	0,0,0	2	788,1022,	0,2074,	mrna99	s189	complement(join(102413..103200,104487..105508))	0.101058	0	0	0	0.101058	0	ORF72		1040	105508	FALSE	TRUE	FALSE
NC_001826	102412	105508	mrna99_sv5	4	-	102412	102412	0,0,0	2	841,1863,	0,1233,	mrna99	s186	complement(join(102413..103253,103646..105508))	0.382839	0	0	0	0.382839	0	ORF72,ORF73		639	105508	FALSE	TRUE	FALSE
NC_001826	102412	106745	mrna100	1000	-	102412	102412	0,0,0	1	4333,	0,	mrna100	.	complement(102413..106745)	100	100	100	98.984	96.9012	100	ORF72,ORF73		1876	106745	FALSE	FALSE	FALSE
NC_001826	102412	106745	mrna100_sv1	2	-	102412	102412	0,0,0	2	2460,95,	0,4238,	mrna100	s193	complement(join(102413..104872,106651..106745))	0.175834	0	0	0.035328	0.175834	0	ORF72,ORF73	ORF73	98	106745	FALSE	FALSE	FALSE
NC_001826	102412	106745	mrna100_sv2	5	-	102412	102412	0,0,0	2	2460,1311,	0,3022,	mrna100	s192	complement(join(102413..104872,105435..106745))	0.546986	0	0	0.299066	0.546986	0	ORF72,ORF73		1314	106745	FALSE	FALSE	FALSE
NC_001826	102412	106745	mrna100_sv3	14	-	102412	102412	0,0,0	2	2460,1373,	0,2960,	mrna100	s191	complement(join(102413..104872,105373..106745))	1.36335	0	0	0.664818	1.36335	0	ORF72,ORF73		1376	106745	FALSE	FALSE	FALSE
NC_001826	102412	106745	mrna100_sv4	4	-	102412	102412	0,0,0	2	841,2259,	0,2074,	mrna100	s188	complement(join(102413..103253,104487..106745))	0.403513	0	0	0	0.403513	0	ORF72		2330	106745	FALSE	FALSE	FALSE
NC_001826	102412	106745	mrna100_sv5	1	-	102412	102412	0,0,0	2	788,2259,	0,2074,	mrna100	s189	complement(join(102413..103200,104487..106745))	0.100878	0	0	0	0.100878	0	ORF72		2277	106745	FALSE	FALSE	FALSE
NC_001826	102412	106745	mrna100_sv6	4	-	102412	102412	0,0,0	2	841,3100,	0,1233,	mrna100	s186	complement(join(102413..103253,103646..106745))	0.382159	0	0	0	0.382159	0	ORF72,ORF73		1876	106745	FALSE	FALSE	FALSE
NC_001826	102412	107193	mrna101	1000	-	102412	102412	0,0,0	1	4781,	0,	mrna101	.	complement(102413..107193)	100	100	100	98.984	96.9012	100	ORF72,ORF73		2324	107193	FALSE	FALSE	FALSE
NC_001826	102412	107193	mrna101_sv1	2	-	102412	102412	0,0,0	2	2460,543,	0,4238,	mrna101	s193	complement(join(102413..104872,106651..107193))	0.175834	0	0	0.035328	0.175834	0	ORF72,ORF73		546	107193	FALSE	FALSE	FALSE
NC_001826	102412	107193	mrna101_sv2	5	-	102412	102412	0,0,0	2	2460,1759,	0,3022,	mrna101	s192	complement(join(102413..104872,105435..107193))	0.546986	0	0	0.299066	0.546986	0	ORF72,ORF73		1762	107193	FALSE	FALSE	FALSE
NC_001826	102412	107193	mrna101_sv3	14	-	102412	102412	0,0,0	2	2460,1821,	0,2960,	mrna101	s191	complement(join(102413..104872,105373..107193))	1.36335	0	0	0.664818	1.36335	0	ORF72,ORF73		1824	107193	FALSE	FALSE	FALSE
NC_001826	102412	107193	mrna101_sv4	4	-	102412	102412	0,0,0	2	841,2707,	0,2074,	mrna101	s188	complement(join(102413..103253,104487..107193))	0.403513	0	0	0	0.403513	0	ORF72		2778	107193	FALSE	FALSE	FALSE
NC_001826	102412	107193	mrna101_sv5	1	-	102412	102412	0,0,0	2	788,2707,	0,2074,	mrna101	s189	complement(join(102413..103200,104487..107193))	0.100878	0	0	0	0.100878	0	ORF72		2725	107193	FALSE	FALSE	FALSE
NC_001826	102412	107193	mrna101_sv6	4	-	102412	102412	0,0,0	2	841,3548,	0,1233,	mrna101	s186	complement(join(102413..103253,103646..107193))	0.382159	0	0	0	0.382159	0	ORF72,ORF73		2324	107193	FALSE	FALSE	FALSE
NC_001826	105810	110011	mrna105	1000	-	105810	105810	0,0,0	1	4201,	0,	mrna105	.	complement(105811..110011)	100	100	100	100	100	100	ORF75c	ORF75c	11	110011	FALSE	FALSE	FALSE
NC_001826	102412	110011	mrna102	1000	-	102412	102412	0,0,0	1	7599,	0,	mrna102	.	complement(102413..110011)	100	100	100	98.984	96.9012	100	ORF72,ORF73,ORF75c	ORF75c	11	110011	FALSE	FALSE	FALSE
NC_001826	102412	110011	mrna102_sv1	2	-	102412	102412	0,0,0	2	2460,3361,	0,4238,	mrna102	s193	complement(join(102413..104872,106651..110011))	0.175834	0	0	0.035328	0.175834	0	ORF72,ORF73		3364	110011	FALSE	FALSE	FALSE
NC_001826	102412	110011	mrna102_sv2	5	-	102412	102412	0,0,0	2	2460,4577,	0,3022,	mrna102	s192	complement(join(102413..104872,105435..110011))	0.546986	0	0	0.299066	0.546986	0	ORF72,ORF73,ORF75c	ORF75c	11	110011	FALSE	FALSE	FALSE
NC_001826	102412	110011	mrna102_sv3	14	-	102412	102412	0,0,0	2	2460,4639,	0,2960,	mrna102	s191	complement(join(102413..104872,105373..110011))	1.36335	0	0	0.664818	1.36335	0	ORF72,ORF73,ORF75c	ORF75c	11	110011	FALSE	FALSE	FALSE
NC_001826	102412	110011	mrna102_sv4	4	-	102412	102412	0,0,0	2	841,5525,	0,2074,	mrna102	s188	complement(join(102413..103253,104487..110011))	0.403513	0	0	0	0.403513	0	ORF72,ORF75c	ORF75c	11	110011	FALSE	FALSE	FALSE
NC_001826	102412	110011	mrna102_sv5	1	-	102412	102412	0,0,0	2	788,5525,	0,2074,	mrna102	s189	complement(join(102413..103200,104487..110011))	0.100878	0	0	0	0.100878	0	ORF72,ORF75c	ORF75c	11	110011	FALSE	FALSE	FALSE
NC_001826	102412	110011	mrna102_sv6	4	-	102412	102412	0,0,0	2	841,6366,	0,1233,	mrna102	s186	complement(join(102413..103253,103646..110011))	0.382159	0	0	0	0.382159	0	ORF72,ORF73,ORF75c	ORF75c	11	110011	FALSE	FALSE	FALSE
NC_001826	105810	114027	mrna106	1000	-	105810	105810	0,0,0	1	8217,	0,	mrna106	.	complement(105811..114027)	100	100	100	99.8146	98.4448	100	ORF75c,ORF75b	ORF75b	125	114027	FALSE	FALSE	FALSE
NC_001826	105810	114027	mrna106_sv1	16	-	105810	105810	0,0,0	2	4588,3073,	0,5144,	mrna106	s194	complement(join(105811..110398,110955..114027))	1.55521	0	0	0.185381	1.55521	0	ORF75c		3471	114027	FALSE	FALSE	FALSE
NC_001826	118805	119126	mrna108	1000	-	118805	118805	0,0,0	1	321,	0,	mrna108	.	complement(118806..119126)	100	100	100	100	100	100	M14	M14	0	119126	FALSE	FALSE	FALSE
NC_001826	103781	119373	mrna104	13	-	103781	103781	0,0,0	1	15592,	0,	mrna104	.	complement(103782..119373)	1.34175	0	0	0	1.34175	0.0237554	ORF73,ORF75c,ORF75b,ORF75a,M14	M14	247	119373	FALSE	FALSE	FALSE
NC_001826	103781	119373	mrna104_sv1	3	-	103781	103781	0,0,0	2	14915,178,	0,15414,	mrna104	s201	complement(join(103782..118696,119196..119373))	0.25447	0	0	0	0.25447	0.0526751	ORF73,ORF75c,ORF75b,ORF75a		969	119373	FALSE	FALSE	FALSE
NC_001826	103781	119373	mrna104_sv2	537	-	103781	103781	0,0,0	2	14380,768,	0,14824,	mrna104	s199	complement(join(103782..118161,118606..119373))	53.6699	0	1.57599	15.1894	53.6699	4.90549	ORF73,ORF75c,ORF75b,ORF75a,M14	M14	247	119373	FALSE	FALSE	FALSE
NC_001826	103781	119373	mrna104_sv3	370	-	103781	103781	0,0,0	3	14380,91,178,	0,14824,15414,	mrna104	s199,s201	complement(join(103782..118161,118606..118696,119196..119373))	37.0357	3.48214	37.0357	34.2645	10.1788	10.8774	ORF73,ORF75c,ORF75b,ORF75a	ORF75a	525	119373	FALSE	FALSE	FALSE
NC_001826	103781	119373	mrna104_sv4	6	-	103781	103781	0,0,0	3	10523,106,768,	0,14274,14824,	mrna104	s197,s199	complement(join(103782..114304,118056..118161,118606..119373))	0.638968	0	0.0847398	0.638968	0	0.189996	ORF73,ORF75c,ORF75b,M14	M14	247	119373	FALSE	FALSE	FALSE
NC_001826	103781	119373	mrna104_sv5	20	-	103781	103781	0,0,0	4	10523,106,91,178,	0,14274,14824,15414,	mrna104	s197,s199,s201	complement(join(103782..114304,118056..118161,118606..118696,119196..119373))	1.99138	0	1.99138	1.44139	0	0.421295	ORF73,ORF75c,ORF75b		777	119373	FALSE	FALSE	FALSE
NC_001826	103781	119373	mrna104_sv6	3	-	103781	103781	0,0,0	2	1091,1318,	0,14274,	mrna104	s198	complement(join(103782..104872,118056..119373))	0.297832	0	0	0	0.297832	0.123842	ORF73,M14	M14	247	119373	FALSE	FALSE	FALSE
NC_001826	103781	119373	mrna104_sv7	3	-	103781	103781	0,0,0	3	1091,641,178,	0,14274,15414,	mrna104	s198,s201	complement(join(103782..104872,118056..118696,119196..119373))	0.274607	0	0	0	0.0564854	0.274607	ORF73		822	119373	FALSE	FALSE	FALSE
NC_001826	103781	119373	mrna104_sv8	256	-	103781	103781	0,0,0	3	1091,106,768,	0,14274,14824,	mrna104	s198,s199	complement(join(103782..104872,118056..118161,118606..119373))	25.5734	0	2.31622	12.706	11.9133	25.5734	ORF73,M14	M14	247	119373	FALSE	FALSE	FALSE
NC_001826	103781	119373	mrna104_sv9	962	-	103781	103781	0,0,0	4	1091,106,91,178,	0,14274,14824,15414,	mrna104	s198,s199,s201	complement(join(103782..104872,118056..118161,118606..118696,119196..119373))	96.25	96.25	54.4312	28.6624	2.25942	56.7063	ORF73	ORF73	378	119373	FALSE	FALSE	FALSE
NC_001826	103781	119373	mrna104_sv10	2	-	103781	103781	0,0,0	3	1091,141,768,	0,14239,14824,	mrna104	s196,s199	complement(join(103782..104872,118021..118161,118606..119373))	0.239571	0	0.041328	0.0275145	0	0.239571	ORF73,M14	M14	247	119373	FALSE	FALSE	FALSE
NC_001826	103781	119373	mrna104_sv11	10	-	103781	103781	0,0,0	4	1091,141,91,178,	0,14239,14824,15414,	mrna104	s196,s199,s201	complement(join(103782..104872,118021..118161,118606..118696,119196..119373))	0.971208	0.267857	0.971208	0.0620676	0	0.531222	ORF73	ORF73	413	119373	FALSE	FALSE	FALSE
NC_001826	103781	119373	mrna104_sv12	3	-	103781	103781	0,0,0	2	10523,4927,	0,10665,	mrna104	s195	complement(join(103782..114304,114447..119373))	0.347004	0	0	0	0.347004	0.00011049	ORF73,ORF75c,ORF75b,M14	M14	247	119373	FALSE	FALSE	FALSE
NC_001826	103781	119373	mrna104_sv13	139	-	103781	103781	0,0,0	3	10523,3715,768,	0,10665,14824,	mrna104	s195,s199	complement(join(103782..114304,114447..118161,118606..119373))	13.8802	0	0.0633563	1.93966	13.8802	0.0228163	ORF73,ORF75c,ORF75b,M14	M14	247	119373	FALSE	FALSE	FALSE
NC_001826	103781	119373	mrna104_sv14	44	-	103781	103781	0,0,0	4	10523,3715,91,178,	0,10665,14824,15414,	mrna104	s195,s199,s201	complement(join(103782..114304,114447..118161,118606..118696,119196..119373))	4.37551	0	1.48887	4.37551	2.63244	0.0505926	ORF73,ORF75c,ORF75b		4386	119373	FALSE	FALSE	FALSE
NC_001826	103781	119373	mrna104_sv15	8	-	103781	103781	0,0,0	3	6617,7207,768,	0,7173,14824,	mrna104	s194,s199	complement(join(103782..110398,110955..118161,118606..119373))	0.847866	0	0	0.0282107	0.847866	0	ORF73,ORF75c,ORF75a,M14	M14	247	119373	FALSE	FALSE	FALSE
NC_001826	103781	119373	mrna104_sv16	2	-	103781	103781	0,0,0	4	6617,7207,91,178,	0,7173,14824,15414,	mrna104	s194,s199,s201	complement(join(103782..110398,110955..118161,118606..118696,119196..119373))	0.160802	0	0	0.063638	0.160802	0	ORF73,ORF75c,ORF75a	ORF75a	525	119373	FALSE	FALSE	FALSE
NC_001826	103781	119373	mrna104_sv17	2	-	103781	103781	0,0,0	4	6617,3350,3715,768,	0,7173,10665,14824,	mrna104	s194,s195,s199	complement(join(103782..110398,110955..114304,114447..118161,118606..119373))	0.219276	0	0	0.00360244	0.219276	0	ORF73,ORF75c,M14	M14	247	119373	FALSE	FALSE	FALSE
NC_001826	103781	119373	mrna104_sv18	3	-	103781	103781	0,0,0	3	1091,12727,768,	0,1653,14824,	mrna104	s192,s199	complement(join(103782..104872,105435..118161,118606..119373))	0.302955	0	0	0.0458927	0.302955	0	ORF73,ORF75c,ORF75b,ORF75a,M14	M14	247	119373	FALSE	FALSE	FALSE
NC_001826	103781	119373	mrna104_sv19	1	-	103781	103781	0,0,0	4	1091,12727,91,178,	0,1653,14824,15414,	mrna104	s192,s199,s201	complement(join(103782..104872,105435..118161,118606..118696,119196..119373))	0.103525	0	0	0.103525	0.0574571	0	ORF73,ORF75c,ORF75b,ORF75a	ORF75a	525	119373	FALSE	FALSE	FALSE
NC_001826	103781	119373	mrna104_sv20	8	-	103781	103781	0,0,0	3	1091,12789,768,	0,1591,14824,	mrna104	s191,s199	complement(join(103782..104872,105373..118161,118606..119373))	0.755107	0	0	0.102019	0.755107	0	ORF73,ORF75c,ORF75b,ORF75a,M14	M14	247	119373	FALSE	FALSE	FALSE
NC_001826	103781	119373	mrna104_sv21	2	-	103781	103781	0,0,0	4	1091,12789,91,178,	0,1591,14824,15414,	mrna104	s191,s199,s201	complement(join(103782..104872,105373..118161,118606..118696,119196..119373))	0.230135	0	0	0.230135	0.14321	0	ORF73,ORF75c,ORF75b,ORF75a	ORF75a	525	119373	FALSE	FALSE	FALSE
NC_001826	103781	119373	mrna104_sv22	2	-	103781	103781	0,0,0	4	1091,8932,3715,768,	0,1591,10665,14824,	mrna104	s191,s195,s199	complement(join(103782..104872,105373..114304,114447..118161,118606..119373))	0.195286	0	0	0.0130276	0.195286	0	ORF73,ORF75c,ORF75b,M14	M14	247	119373	FALSE	FALSE	FALSE
NC_001826	102412	119373	mrna103	9	-	102412	102412	0,0,0	1	16961,	0,	mrna103	.	complement(102413..119373)	0.922959	0	0	0	0.922959	0.0237554	ORF72,ORF73,ORF75c,ORF75b,ORF75a,M14	M14	247	119373	FALSE	FALSE	FALSE
NC_001826	102412	119373	mrna103_sv1	2	-	102412	102412	0,0,0	2	16284,178,	0,16783,	mrna103	s201	complement(join(102413..118696,119196..119373))	0.175044	0	0	0	0.175044	0.0526751	ORF72,ORF73,ORF75c,ORF75b,ORF75a		969	119373	FALSE	FALSE	FALSE
NC_001826	102412	119373	mrna103_sv2	369	-	102412	102412	0,0,0	2	15749,768,	0,16193,	mrna103	s199	complement(join(102413..118161,118606..119373))	36.9184	0	1.57599	15.1402	36.9184	4.90549	ORF72,ORF73,ORF75c,ORF75b,ORF75a,M14	M14	247	119373	FALSE	FALSE	FALSE
NC_001826	102412	119373	mrna103_sv3	370	-	102412	102412	0,0,0	3	15749,91,178,	0,16193,16783,	mrna103	s199,s201	complement(join(102413..118161,118606..118696,119196..119373))	37.0357	3.48214	37.0357	34.1534	7.00176	10.8774	ORF72,ORF73,ORF75c,ORF75b,ORF75a	ORF75a	525	119373	FALSE	FALSE	FALSE
NC_001826	102412	119373	mrna103_sv4	256	-	102412	102412	0,0,0	2	788,768,	0,16193,	mrna103	s200	complement(join(102413..103200,118606..119373))	25.6448	0	0	0.0945055	25.6448	0	ORF72,M14	M14	247	119373	FALSE	FALSE	FALSE
NC_001826	102412	119373	mrna103_sv5	49	-	102412	102412	0,0,0	3	788,91,178,	0,16193,16783,	mrna103	s200,s201	complement(join(102413..103200,118606..118696,119196..119373))	4.86367	0	0	0.213187	4.86367	0	ORF72	ORF72	287	119373	FALSE	FALSE	FALSE
NC_001826	102412	119373	mrna103_sv6	6	-	102412	102412	0,0,0	3	11892,106,768,	0,15643,16193,	mrna103	s197,s199	complement(join(102413..114304,118056..118161,118606..119373))	0.636895	0	0.0847398	0.636895	0	0.189996	ORF72,ORF73,ORF75c,ORF75b,M14	M14	247	119373	FALSE	FALSE	FALSE
NC_001826	102412	119373	mrna103_sv7	20	-	102412	102412	0,0,0	4	11892,106,91,178,	0,15643,16193,16783,	mrna103	s197,s199,s201	complement(join(102413..114304,118056..118161,118606..118696,119196..119373))	1.99138	0	1.99138	1.43672	0	0.421295	ORF72,ORF73,ORF75c,ORF75b		777	119373	FALSE	FALSE	FALSE
NC_001826	102412	119373	mrna103_sv8	2	-	102412	102412	0,0,0	2	2460,1318,	0,15643,	mrna103	s198	complement(join(102413..104872,118056..119373))	0.204872	0	0	0	0.204872	0.123842	ORF72,ORF73,M14	M14	247	119373	FALSE	FALSE	FALSE
NC_001826	102412	119373	mrna103_sv9	3	-	102412	102412	0,0,0	3	2460,641,178,	0,15643,16783,	mrna103	s198,s201	complement(join(102413..104872,118056..118696,119196..119373))	0.274607	0	0	0	0.0388551	0.274607	ORF72,ORF73		822	119373	FALSE	FALSE	FALSE
NC_001826	102412	119373	mrna103_sv10	256	-	102412	102412	0,0,0	3	2460,106,768,	0,15643,16193,	mrna103	s198,s199	complement(join(102413..104872,118056..118161,118606..119373))	25.5734	0	2.31622	12.6648	8.19489	25.5734	ORF72,ORF73,M14	M14	247	119373	FALSE	FALSE	FALSE
NC_001826	102412	119373	mrna103_sv11	962	-	102412	102412	0,0,0	4	2460,106,91,178,	0,15643,16193,16783,	mrna103	s198,s199,s201	complement(join(102413..104872,118056..118161,118606..118696,119196..119373))	96.25	96.25	54.4312	28.5694	1.5542	56.7063	ORF72,ORF73	ORF73	378	119373	FALSE	FALSE	FALSE
NC_001826	102412	119373	mrna103_sv12	2	-	102412	102412	0,0,0	3	2460,141,768,	0,15608,16193,	mrna103	s196,s199	complement(join(102413..104872,118021..118161,118606..119373))	0.239571	0	0.041328	0.0274252	0	0.239571	ORF72,ORF73,M14	M14	247	119373	FALSE	FALSE	FALSE
NC_001826	102412	119373	mrna103_sv13	10	-	102412	102412	0,0,0	4	2460,141,91,178,	0,15608,16193,16783,	mrna103	s196,s199,s201	complement(join(102413..104872,118021..118161,118606..118696,119196..119373))	0.971208	0.267857	0.971208	0.0618662	0	0.531222	ORF72,ORF73	ORF73	413	119373	FALSE	FALSE	FALSE
NC_001826	102412	119373	mrna103_sv14	2	-	102412	102412	0,0,0	2	11892,4927,	0,12034,	mrna103	s195	complement(join(102413..114304,114447..119373))	0.238696	0	0	0	0.238696	0.00011049	ORF72,ORF73,ORF75c,ORF75b,M14	M14	247	119373	FALSE	FALSE	FALSE
NC_001826	102412	119373	mrna103_sv15	95	-	102412	102412	0,0,0	3	11892,3715,768,	0,12034,16193,	mrna103	s195,s199	complement(join(102413..114304,114447..118161,118606..119373))	9.54785	0	0.0633563	1.93336	9.54785	0.0228163	ORF72,ORF73,ORF75c,ORF75b,M14	M14	247	119373	FALSE	FALSE	FALSE
NC_001826	102412	119373	mrna103_sv16	44	-	102412	102412	0,0,0	4	11892,3715,91,178,	0,12034,16193,16783,	mrna103	s195,s199,s201	complement(join(102413..114304,114447..118161,118606..118696,119196..119373))	4.36131	0	1.48887	4.36131	1.8108	0.0505926	ORF72,ORF73,ORF75c,ORF75b		4386	119373	FALSE	FALSE	FALSE
NC_001826	102412	119373	mrna103_sv17	6	-	102412	102412	0,0,0	3	7986,7207,768,	0,8542,16193,	mrna103	s194,s199	complement(join(102413..110398,110955..118161,118606..119373))	0.583229	0	0	0.0281191	0.583229	0	ORF72,ORF73,ORF75c,ORF75a,M14	M14	247	119373	FALSE	FALSE	FALSE
NC_001826	102412	119373	mrna103_sv18	1	-	102412	102412	0,0,0	4	7986,7207,91,178,	0,8542,16193,16783,	mrna103	s194,s199,s201	complement(join(102413..110398,110955..118161,118606..118696,119196..119373))	0.110612	0	0	0.0634316	0.110612	0	ORF72,ORF73,ORF75c,ORF75a	ORF75a	525	119373	FALSE	FALSE	FALSE
NC_001826	102412	119373	mrna103_sv19	2	-	102412	102412	0,0,0	4	7986,3350,3715,768,	0,8542,12034,16193,	mrna103	s194,s195,s199	complement(join(102413..110398,110955..114304,114447..118161,118606..119373))	0.150835	0	0	0.00359075	0.150835	0	ORF72,ORF73,ORF75c,M14	M14	247	119373	FALSE	FALSE	FALSE
NC_001826	102412	119373	mrna103_sv20	2	-	102412	102412	0,0,0	3	2460,12727,768,	0,3022,16193,	mrna103	s192,s199	complement(join(102413..104872,105435..118161,118606..119373))	0.208396	0	0	0.0457438	0.208396	0	ORF72,ORF73,ORF75c,ORF75b,ORF75a,M14	M14	247	119373	FALSE	FALSE	FALSE
NC_001826	102412	119373	mrna103_sv21	1	-	102412	102412	0,0,0	4	2460,12727,91,178,	0,3022,16193,16783,	mrna103	s192,s199,s201	complement(join(102413..104872,105435..118161,118606..118696,119196..119373))	0.10319	0	0	0.10319	0.0395234	0	ORF72,ORF73,ORF75c,ORF75b,ORF75a	ORF75a	525	119373	FALSE	FALSE	FALSE
NC_001826	102412	119373	mrna103_sv22	5	-	102412	102412	0,0,0	3	2460,12789,768,	0,2960,16193,	mrna103	s191,s199	complement(join(102413..104872,105373..118161,118606..119373))	0.519421	0	0	0.101688	0.519421	0	ORF72,ORF73,ORF75c,ORF75b,ORF75a,M14	M14	247	119373	FALSE	FALSE	FALSE
NC_001826	102412	119373	mrna103_sv23	2	-	102412	102412	0,0,0	4	2460,12789,91,178,	0,2960,16193,16783,	mrna103	s191,s199,s201	complement(join(102413..104872,105373..118161,118606..118696,119196..119373))	0.229388	0	0	0.229388	0.098511	0	ORF72,ORF73,ORF75c,ORF75b,ORF75a	ORF75a	525	119373	FALSE	FALSE	FALSE
NC_001826	102412	119373	mrna103_sv24	1	-	102412	102412	0,0,0	4	2460,8932,3715,768,	0,2960,12034,16193,	mrna103	s191,s195,s199	complement(join(102413..104872,105373..114304,114447..118161,118606..119373))	0.134333	0	0	0.0129853	0.134333	0	ORF72,ORF73,ORF75c,ORF75b,M14	M14	247	119373	FALSE	FALSE	FALSE
NC_001826	102412	119373	mrna103_sv25	2	-	102412	102412	0,0,0	3	841,13675,768,	0,2074,16193,	mrna103	s188,s199	complement(join(102413..103253,104487..118161,118606..119373))	0.153734	0	0	0	0.153734	0	ORF72,ORF75c,ORF75b,ORF75a,M14	M14	247	119373	FALSE	FALSE	FALSE
NC_001826	102412	119373	mrna103_sv26	1	-	102412	102412	0,0,0	3	841,14516,768,	0,1233,16193,	mrna103	s186,s199	complement(join(102413..103253,103646..118161,118606..119373))	0.145599	0	0	0	0.145599	0	ORF72,ORF73,ORF75c,ORF75b,ORF75a,M14	M14	247	119373	FALSE	FALSE	FALSE
NC_001826	105810	119436	mrna107	16	-	105810	105810	0,0,0	1	13626,	0,	mrna107	.	complement(105811..119436)	1.60359	0	0	0	1.60359	0.143808	ORF75c,ORF75b,ORF75a,M14	M14	310	119436	FALSE	FALSE	FALSE
NC_001826	105810	119436	mrna107_sv1	3	-	105810	105810	0,0,0	2	12886,241,	0,13385,	mrna107	s201	complement(join(105811..118696,119196..119436))	0.318878	0	0	0	0.304129	0.318878	ORF75c,ORF75b,ORF75a		1032	119436	FALSE	FALSE	FALSE
NC_001826	105810	119436	mrna107_sv2	641	-	105810	105810	0,0,0	2	12351,831,	0,12795,	mrna107	s199	complement(join(105811..118161,118606..119436))	64.1435	0	3.73554	26.2096	64.1435	29.6963	ORF75c,ORF75b,ORF75a,M14	M14	310	119436	FALSE	FALSE	FALSE
NC_001826	105810	119436	mrna107_sv3	1000	-	105810	105810	0,0,0	3	12351,91,241,	0,12795,13385,	mrna107	s199,s201	complement(join(105811..118161,118606..118696,119196..119436))	100	100	87.7852	59.1241	12.1652	65.8484	ORF75c,ORF75b,ORF75a	ORF75a	588	119436	FALSE	FALSE	FALSE
NC_001826	105810	119436	mrna107_sv4	11	-	105810	105810	0,0,0	3	8494,106,831,	0,12245,12795,	mrna107	s197,s199	complement(join(105811..114304,118056..118161,118606..119436))	1.1008	0	0.195918	1.1008	0	1.09685	ORF75c,ORF75b,M14	M14	310	119436	FALSE	FALSE	FALSE
NC_001826	105810	119436	mrna107_sv5	46	-	105810	105810	0,0,0	4	8494,106,91,241,	0,12245,12795,13385,	mrna107	s197,s199,s201	complement(join(105811..114304,118056..118161,118606..118696,119196..119436))	4.60408	0	4.60408	2.48321	0	2.43216	ORF75c,ORF75b		840	119436	FALSE	FALSE	FALSE
NC_001826	105810	119436	mrna107_sv6	4	-	105810	105810	0,0,0	2	8494,4990,	0,8636,	mrna107	s195	complement(join(105811..114304,114447..119436))	0.414721	0	0	0	0.414721	0.000668874	ORF75c,ORF75b,M14	M14	310	119436	FALSE	FALSE	FALSE
NC_001826	105810	119436	mrna107_sv7	166	-	105810	105810	0,0,0	3	8494,3715,831,	0,8636,12795,	mrna107	s195,s199	complement(join(105811..114304,114447..118161,118606..119436))	16.5888	0	0.150173	3.34691	16.5888	0.138122	ORF75c,ORF75b,M14	M14	310	119436	FALSE	FALSE	FALSE
NC_001826	105810	119436	mrna107_sv8	76	-	105810	105810	0,0,0	4	8494,3715,91,241,	0,8636,12795,13385,	mrna107	s195,s199,s201	complement(join(105811..114304,114447..118161,118606..118696,119196..119436))	7.55001	0	3.52905	7.55001	3.14616	0.306271	ORF75c,ORF75b		4449	119436	FALSE	FALSE	FALSE
NC_001826	105810	119436	mrna107_sv9	10	-	105810	105810	0,0,0	3	4588,7207,831,	0,5144,12795,	mrna107	s194,s199	complement(join(105811..110398,110955..118161,118606..119436))	1.01333	0	0	0.048678	1.01333	0	ORF75c,ORF75a,M14	M14	310	119436	FALSE	FALSE	FALSE
NC_001826	105810	119436	mrna107_sv10	2	-	105810	105810	0,0,0	4	4588,7207,91,241,	0,5144,12795,13385,	mrna107	s194,s199,s201	complement(join(105811..110398,110955..118161,118606..118696,119196..119436))	0.192183	0	0	0.109809	0.192183	0	ORF75c,ORF75a	ORF75a	588	119436	FALSE	FALSE	FALSE
NC_001826	105810	119436	mrna107_sv11	3	-	105810	105810	0,0,0	4	4588,3350,3715,831,	0,5144,8636,12795,	mrna107	s194,s195,s199	complement(join(105811..110398,110955..114304,114447..118161,118606..119436))	0.262067	0	0	0.00621608	0.262067	0	ORF75c,M14	M14	310	119436	FALSE	FALSE	FALSE
